# Supplementary material for: Insights into the assembly and architecture of a Staufen-mediated mRNA decay (SMD)-competent mRNP
Source: Nat Commun. 2019 Nov 7;10:5054. doi: 10.1038/s41467-019-13080-x (PMC6838198; doi:10.1038/s41467-019-13080-x)
Supplement: Supplementary file 5 — Supplementary Dataset 1 [file 41467_2019_13080_MOESM5_ESM.xlsx]

## Sheet: legend
pLink output_U1_U2_S1	output file for the UPF1-UPF2-Stau1 ternary complex generated by pLink, following settings were adjusted: BS3, 1%FDR, fixed modification: Carbamidomethyl[C], variable modification: Oxidation [M]; score: transformed oriscore (original p-Link-score) by appying neg. log to the base 10
pivot unfiltered_U1_U2_S1	summary of cross-linked positions for the UPF1-UPF2-Stau1 ternary complex
pLinkoutputfiltere exclude1_T	filtered pLink output for the UPF1-UPF2-Stau1 ternary complex, results were filtered by excluding crosslinks supported by only one cross-linked peptide spectrum match
pivot filtered_U1_U2_S1	summary of cross-linked positions for the UPF1-UPF2-Stau1 ternary complex, results were filtered by excluding crosslinks supported by only one cross-linked peptide spectrum match
database pLink_U1_U2_S1	fasta sequences of UPF1, UPF2 and Stau1 used for pLink search, positions in output files correspond to aa position in database
pLink output_U1_U2	output file for the UPF1-UPF2 binary complex generated by pLink, following settings were adjusted: BS3, 1%FDR, fixed modification: Carbamidomethyl[C], variable modification: Oxidation [M]; score: transformed oriscore (original p-Link-score) by appying neg. log to the base 10
pivot unfiltered_U1_U2	summary of cross-linked positions for the UPF1-UPF2 binary complex
pLinkoutputfiltere exclude1_B	filtered pLink output for the UPF1-UPF2 binary complex, results were filtered by excluding crosslinks supported by only one cross-linked peptide spectrum match
pivot filtered_U1_U2	summary of cross-linked positions for the UPF1-UPF2 binary complex, results were filtered by excluding crosslinks supported by only one cross-linked peptide spectrum match
database pLink_U1_U2	fasta sequences of UPF1 and UPF2 used for pLink search, positions in output files correspond to aa position in database

## Sheet: pLink output_U1_U2_S1
n	Order	Title	Charge	Precursor_Mass	Peptide	Peptide_Type	Linker	Peptide_Mass	Modifications	Evalue	Ori_Score	Precursor_Mass_Error.Da.	Precursor_Mass_Error.ppm.	Proteins	Protein_Type	FileID	LabelID	Alpha_Matched	Beta_Matched	Alpha_Evalue	Beta_Evalue	Score	Protein1	LinkPos1	Protein2	LinkPos2
1	423	J_Schwarz_250119_010219_G3_C_1_1.10232.10232.5.0.dta	5	3710	LLKAGAKPDQIGIITPYEGQR(7)-TEAANVEKITTK(8)	Cross-Linked	BS3	3710	null	1	0.000221	0.001091	0.294067	sm|UPF1Chhelicase|UPF1Chhelicase (695)-sm|UPF1Chhelicase|UPF1Chhelicase (684)/	Intra-Protein	1	1	14	12	1	1	3.65561	UPF1Chhelicase	695	UPF1Chhelicase	684
2	128	J_Schwarz_250119_010219_G3_C_1_1.10244.10244.5.0.dta	5	3710	LLKAGAKPDQIGIITPYEGQR(3)-TEAANVEKITTK(8)	Cross-Linked	BS3	3710	null	1	2.55e-08	0.001075	0.289755	sm|UPF1Chhelicase|UPF1Chhelicase (691)-sm|UPF1Chhelicase|UPF1Chhelicase (684)/	Intra-Protein	1	1	26	17	1	1	7.59346	UPF1Chhelicase	691	UPF1Chhelicase	684
3	48	J_Schwarz_250119_010219_G3_C_1_1.10699.10699.4.0.dta	4	3340	IAYFTLPKTDSDMR(8)-LKESQTQDNITVR(2)	Cross-Linked	BS3	3340	Oxidation[M](13)	1	1.21e-10	-0.004644	-1.3893	sm|UPF1Chhelicase|UPF1Chhelicase (258)-sm|UPF1Chhelicase|UPF1Chhelicase (230)/	Intra-Protein	1	1	10.5	10.5	1	1	9.91721	UPF1Chhelicase	258	UPF1Chhelicase	230
4	818	J_Schwarz_250119_010219_G3_C_1_1.2046.2046.3.0.dta	3	2160	QAAKHDAAAK(4)-QAAKHDAAAK(4)	Cross-Linked	BS3	2160	null	1	0.055	0.001111	0.514796	sm|Stau1|Stau1 (153)-sm|Stau1|Stau1 (153)/	Inter-Protein	1	1	3	3	1	1	1.25964	Stau1	153	Stau1	153
5	79	J_Schwarz_250119_010219_G3_C_1_1.3070.3070.4.1.dta	4	1880	QAAKHDAAAK(4)-KVSELR(1)	Cross-Linked	BS3	1880	null	1	1.97e-09	0.00076	0.404462	sm|Stau1|Stau1 (153)-sm|Stau1|Stau1 (364)/	Intra-Protein	1	1	10	6	1	1	8.70553	Stau1	153	Stau1	364
6	205	J_Schwarz_250119_010219_G3_C_1_1.3073.3073.3.0.dta	3	1880	QAAKHDAAAK(4)-KVSELR(1)	Cross-Linked	BS3	1880	null	1	7.67e-07	0.000219	0.116549	sm|Stau1|Stau1 (153)-sm|Stau1|Stau1 (364)/	Intra-Protein	1	1	8	5	1	1	6.1152	Stau1	153	Stau1	364
7	580	J_Schwarz_250119_010219_G3_C_1_1.4557.4557.4.0.dta	4	2640	KPMYKPVDPYSR(1)-QAAKHDAAAK(4)	Cross-Linked	BS3	2640	Oxidation[M](3)	1	0.0064	-0.000219	-0.082818	sm|Stau1|Stau1 (91)-sm|Stau1|Stau1 (153)/	Intra-Protein	1	1	17	9	1	1	2.19382	Stau1	91	Stau1	153
8	244	J_Schwarz_250119_010219_G3_C_1_1.4565.4565.6.3.dta	6	2640	KPMYKPVDPYSR(1)-QAAKHDAAAK(4)	Cross-Linked	BS3	2640	Oxidation[M](3)	1	3.78e-06	-0.000809	-0.305935	sm|Stau1|Stau1 (91)-sm|Stau1|Stau1 (153)/	Intra-Protein	1	1	14	8	1	1	5.42251	Stau1	91	Stau1	153
9	13	J_Schwarz_250119_010219_G3_C_1_1.4569.4569.5.0.dta	5	2640	KPMYKPVDPYSR(1)-QAAKHDAAAK(4)	Cross-Linked	BS3	2640	Oxidation[M](3)	1	1.77e-14	-0.000534	-0.20194	sm|Stau1|Stau1 (91)-sm|Stau1|Stau1 (153)/	Intra-Protein	1	1	23	12	1	1	13.752	Stau1	91	Stau1	153
10	774	J_Schwarz_250119_010219_G3_C_1_1.4573.4573.3.0.dta	3	2640	KPMYKPVDPYSR(1)-QAAKHDAAAK(4)	Cross-Linked	BS3	2640	Oxidation[M](3)	1	0.131	0.001434	0.542287	sm|Stau1|Stau1 (91)-sm|Stau1|Stau1 (153)/	Intra-Protein	1	1	6	4	1	1	0.882729	Stau1	91	Stau1	153
11	12	J_Schwarz_250119_010219_G3_C_1_1.4581.4581.6.1.dta	6	2640	KPMYKPVDPYSR(1)-QAAKHDAAAK(4)	Cross-Linked	BS3	2640	Oxidation[M](3)	1	1.75e-14	-0.000993	-0.375517	sm|Stau1|Stau1 (91)-sm|Stau1|Stau1 (153)/	Intra-Protein	1	1	17	10	1	1	13.757	Stau1	91	Stau1	153
12	14	J_Schwarz_250119_010219_G3_C_1_1.4673.4673.4.0.dta	4	2720	LGMEVNQPKFNQR(9)-QAAKHDAAAK(4)	Cross-Linked	BS3	2720	Oxidation[M](3)	1	2.23e-14	-2.6e-05	-0.009543	sm|UPF2|UPF2 (104)-sm|Stau1|Stau1 (153)/	Inter-Protein	1	1	14	9	1	1	13.6517	UPF2	104	Stau1	153
13	430	J_Schwarz_250119_010219_G3_C_1_1.5443.5443.3.0.dta	3	1600	KVSELR(1)-KVSELR(1)	Cross-Linked	BS3	1600	null	1	0.000288	0.000754	0.471267	sm|Stau1|Stau1 (364)-sm|Stau1|Stau1 (364)/	Inter-Protein	1	1	4.5	4.5	1	1	3.54061	Stau1	364	Stau1	364
14	280	J_Schwarz_250119_010219_G3_C_1_1.5456.5456.3.0.dta	3	1600	KVSELR(1)-KVSELR(1)	Cross-Linked	BS3	1600	null	1	1.15e-05	0.000754	0.471267	sm|Stau1|Stau1 (364)-sm|Stau1|Stau1 (364)/	Inter-Protein	1	1	4.5	4.5	1	1	4.9393	Stau1	364	Stau1	364
15	470	J_Schwarz_250119_010219_G3_C_1_1.5477.5477.4.0.dta	4	1600	KVSELR(1)-KVSELR(1)	Cross-Linked	BS3	1600	null	1	0.000673	-0.000461	-0.288135	sm|Stau1|Stau1 (364)-sm|Stau1|Stau1 (364)/	Inter-Protein	1	1	4.5	4.5	1	1	3.17198	Stau1	364	Stau1	364
16	314	J_Schwarz_250119_010219_G3_C_1_1.5598.5598.3.0.dta	3	1830	VTTEKVLR(5)-MEKTVK(3)	Cross-Linked	BS3	1830	Oxidation[M](12)	1	2.91e-05	-0.000339	-0.184838	sm|UPF2|UPF2 (31)-sm|UPF2|UPF2 (3)/	Intra-Protein	1	1	9	7	1	1	4.53611	UPF2	31	UPF2	3
17	28	J_Schwarz_250119_010219_G3_C_1_1.5605.5605.3.0.dta	3	1780	LAKMQFR(3)-LCAKSR(4)	Cross-Linked	BS3	1780	Oxidation[M](4);Carbamidomethyl[C](12)	1	6.07e-12	0.000394	0.22123	sm|UPF1Chhelicase|UPF1Chhelicase (536)-sm|UPF1Chhelicase|UPF1Chhelicase (456)/	Intra-Protein	1	1	11	8	1	1	11.2168	UPF1Chhelicase	536	UPF1Chhelicase	456
18	473	J_Schwarz_250119_010219_G3_C_1_1.5609.5609.4.1.dta	4	1830	VTTEKVLR(5)-MEKTVK(3)	Cross-Linked	BS3	1830	Oxidation[M](12)	1	0.000686	-0.00296	-1.61393	sm|UPF2|UPF2 (31)-sm|UPF2|UPF2 (3)/	Intra-Protein	1	1	6	6	1	1	3.16368	UPF2	31	UPF2	3
19	490	J_Schwarz_250119_010219_G3_C_1_1.5636.5636.3.0.dta	3	1780	LAKMQFR(3)-LCAKSR(4)	Cross-Linked	BS3	1780	Oxidation[M](4);Carbamidomethyl[C](12)	1	0.000989	0.000439	0.246497	sm|UPF1Chhelicase|UPF1Chhelicase (536)-sm|UPF1Chhelicase|UPF1Chhelicase (456)/	Intra-Protein	1	1	12	7	1	1	3.0048	UPF1Chhelicase	536	UPF1Chhelicase	456
20	235	J_Schwarz_250119_010219_G3_C_1_1.5667.5667.3.0.dta	3	2310	DETGELSSADEKR(12)-LCAKSR(4)	Cross-Linked	BS3	2310	Carbamidomethyl[C](18)	1	2.85e-06	0.00099	0.428923	sm|UPF1Chhelicase|UPF1Chhelicase (502)-sm|UPF1Chhelicase|UPF1Chhelicase (456)/	Intra-Protein	1	1	16.5	3.5	1	1	5.54516	UPF1Chhelicase	502	UPF1Chhelicase	456
21	537	J_Schwarz_250119_010219_G3_C_1_1.5668.5668.4.5.dta	4	1780	LAKMQFR(3)-MEKTVK(1)	Cross-Linked	BS3	1780	Oxidation[M](4)	1	0.00252	-0.007829	-4.39346	sm|UPF1Chhelicase|UPF1Chhelicase (536)-sm|UPF2|UPF2 (1)/	Inter-Protein	1	1	8	3	1	1	2.5986	UPF1Chhelicase	536	UPF2	1
22	163	J_Schwarz_250119_010219_G3_C_1_1.5718.5718.3.0.dta	3	1780	LAKMQFR(3)-LCAKSR(4)	Cross-Linked	BS3	1780	Oxidation[M](4);Carbamidomethyl[C](12)	1	1.53e-07	0.000395	0.221791	sm|UPF1Chhelicase|UPF1Chhelicase (536)-sm|UPF1Chhelicase|UPF1Chhelicase (456)/	Intra-Protein	1	1	10	7	1	1	6.81531	UPF1Chhelicase	536	UPF1Chhelicase	456
23	33	J_Schwarz_250119_010219_G3_C_1_1.5825.5825.4.0.dta	4	1900	LAQIQQAKK(8)-KVSELR(1)	Cross-Linked	BS3	1900	null	1	1.32e-11	0.000317	0.167183	sm|Stau1|Stau1 (302)-sm|Stau1|Stau1 (364)/	Intra-Protein	1	1	11	6	1	1	10.8794	Stau1	302	Stau1	364
24	1	J_Schwarz_250119_010219_G3_C_1_1.5831.5831.3.1.dta	3	1896.13	LAQIQQAKK(8)-KVSELR(1)	Cross-Linked	BS3	1896.13	null	1	1.81e-24	0.000707	0.372865	sm|Stau1|Stau1 (302)-sm|Stau1|Stau1 (364)/	Intra-Protein	1	1	18	8	1	1	23.7423	Stau1	302	Stau1	364
25	2	J_Schwarz_250119_010219_G3_C_1_1.5840.5840.3.0.dta	3	1900	LAQIQQAKK(8)-KVSELR(1)	Cross-Linked	BS3	1900	null	1	4.55e-24	0.000707	0.372865	sm|Stau1|Stau1 (302)-sm|Stau1|Stau1 (364)/	Intra-Protein	1	1	20	9	1	1	23.342	Stau1	302	Stau1	364
26	138	J_Schwarz_250119_010219_G3_C_1_1.5926.5926.3.0.dta	3	2470	LGMEVNQPKFNQR(9)-MEKTVK(3)	Cross-Linked	BS3	2470	Oxidation[M](3);Oxidation[M](17)	1	4.84e-08	0.002041	0.827907	sm|UPF2|UPF2 (104)-sm|UPF2|UPF2 (3)/	Intra-Protein	1	1	15	7	1	1	7.31515	UPF2	104	UPF2	3
27	160	J_Schwarz_250119_010219_G3_C_1_1.5942.5942.4.0.dta	4	2470	LGMEVNQPKFNQR(9)-MEKTVK(3)	Cross-Linked	BS3	2470	Oxidation[M](3);Oxidation[M](17)	1	1.45e-07	0.000318	0.128993	sm|UPF2|UPF2 (104)-sm|UPF2|UPF2 (3)/	Intra-Protein	1	1	32	11	1	1	6.83863	UPF2	104	UPF2	3
28	635	J_Schwarz_250119_010219_G3_C_1_1.5980.5980.3.0.dta	3	2470	LGMEVNQPKFNQR(9)-MEKTVK(3)	Cross-Linked	BS3	2470	Oxidation[M](3);Oxidation[M](17)	1	0.0129	0.002081	0.844133	sm|UPF2|UPF2 (104)-sm|UPF2|UPF2 (3)/	Intra-Protein	1	1	11	5	1	1	1.88941	UPF2	104	UPF2	3
29	140	J_Schwarz_250119_010219_G3_C_1_1.6038.6038.4.0.dta	4	1800	AFVKMCR(4)-KVSELR(1)	Cross-Linked	BS3	1800	Carbamidomethyl[C](6);Oxidation[M](5)	1	4.94e-08	-0.000524	-0.291767	sm|Stau1|Stau1 (373)-sm|Stau1|Stau1 (364)/	Intra-Protein	1	1	6.5	7.5	1	1	7.30627	Stau1	373	Stau1	364
30	20	J_Schwarz_250119_010219_G3_C_1_1.6056.6056.3.0.dta	3	1800	AFVKMCR(4)-KVSELR(1)	Cross-Linked	BS3	1800	Carbamidomethyl[C](6);Oxidation[M](5)	1	2.75e-13	0.00012	0.066817	sm|Stau1|Stau1 (373)-sm|Stau1|Stau1 (364)/	Intra-Protein	1	1	9.5	6.5	1	1	12.5607	Stau1	373	Stau1	364
31	700	J_Schwarz_250119_010219_G3_C_1_1.6064.6064.4.0.dta	4	3060	PIVKPQTSPEYGQGINPISR(4)-IKKKTK(2)	Cross-Linked	BS3	3060	null	1	0.0368	0.001335	0.43574	sm|Stau1|Stau1 (278)-sm|Stau1|Stau1 (270)/	Intra-Protein	1	1	26	3	1	1	1.43415	Stau1	278	Stau1	270
32	849	J_Schwarz_250119_010219_G3_C_1_1.6071.6071.5.0.dta	5	3060	PIVKPQTSPEYGQGINPISR(4)-IKKKTK(2)	Cross-Linked	BS3	3060	null	1	0.363	0.001556	0.507873	sm|Stau1|Stau1 (278)-sm|Stau1|Stau1 (270)/	Intra-Protein	1	1	17	3	1	1	0.440093	Stau1	278	Stau1	270
33	597	J_Schwarz_250119_010219_G3_C_1_1.6114.6114.4.1.dta	4	2880	LGMEVNQPKFNQRR(9)-MEKTVKKK(6)	Cross-Linked	BS3	2880	Oxidation[M](3);Oxidation[M](18)	1	0.00777	-0.021288	-7.39798	sm|UPF2|UPF2 (104)-sm|UPF2|UPF2 (6)/	Intra-Protein	1	1	23	8	1	1	2.10958	UPF2	104	UPF2	6
34	214	J_Schwarz_250119_010219_G3_C_1_1.6649.6649.5.1.dta	5	2920	LQQLKDETGELSSADEKR(5)-LCAKSR(4)	Cross-Linked	BS3	2920	Carbamidomethyl[C](23)	1	1.38e-06	0.000859	0.29433	sm|UPF1Chhelicase|UPF1Chhelicase (490)-sm|UPF1Chhelicase|UPF1Chhelicase (456)/	Intra-Protein	1	1	25	6	1	1	5.86012	UPF1Chhelicase	490	UPF1Chhelicase	456
35	200	J_Schwarz_250119_010219_G3_C_1_1.6687.6687.4.0.dta	4	2920	LQQLKDETGELSSADEKR(5)-LCAKSR(4)	Cross-Linked	BS3	2920	Carbamidomethyl[C](23)	1	6.32e-07	0.001218	0.417339	sm|UPF1Chhelicase|UPF1Chhelicase (490)-sm|UPF1Chhelicase|UPF1Chhelicase (456)/	Intra-Protein	1	1	23.5	5.5	1	1	6.19928	UPF1Chhelicase	490	UPF1Chhelicase	456
36	207	J_Schwarz_250119_010219_G3_C_1_1.6964.6964.4.0.dta	4	2140	TEAANVEKITTK(8)-LLKAGAK(3)	Cross-Linked	BS3	2140	null	1	1.19e-06	0.001097	0.512081	sm|UPF1Chhelicase|UPF1Chhelicase (684)-sm|UPF1Chhelicase|UPF1Chhelicase (691)/	Intra-Protein	1	1	16.5	6.5	1	1	5.92445	UPF1Chhelicase	684	UPF1Chhelicase	691
37	488	J_Schwarz_250119_010219_G3_C_1_1.6965.6965.3.1.dta	3	2140	TEAANVEKITTK(8)-LLKAGAK(3)	Cross-Linked	BS3	2140	null	1	0.000952	0.00067	0.312757	sm|UPF1Chhelicase|UPF1Chhelicase (684)-sm|UPF1Chhelicase|UPF1Chhelicase (691)/	Intra-Protein	1	1	16.5	6.5	1	1	3.02136	UPF1Chhelicase	684	UPF1Chhelicase	691
38	191	J_Schwarz_250119_010219_G3_C_1_1.6996.6996.3.1.dta	3	2140	TEAANVEKITTK(8)-LLKAGAK(3)	Cross-Linked	BS3	2140	null	1	4.23e-07	0.000679	0.316958	sm|UPF1Chhelicase|UPF1Chhelicase (684)-sm|UPF1Chhelicase|UPF1Chhelicase (691)/	Intra-Protein	1	1	17.5	6.5	1	1	6.37366	UPF1Chhelicase	684	UPF1Chhelicase	691
39	26	J_Schwarz_250119_010219_G3_C_1_1.7213.7213.3.0.dta	3	1760	LAKMQFR(3)-LCAKSR(4)	Cross-Linked	BS3	1760	Carbamidomethyl[C](12)	1	5.07e-12	0.000426	0.241365	sm|UPF1Chhelicase|UPF1Chhelicase (536)-sm|UPF1Chhelicase|UPF1Chhelicase (456)/	Intra-Protein	1	1	10	8	1	1	11.295	UPF1Chhelicase	536	UPF1Chhelicase	456
40	88	J_Schwarz_250119_010219_G3_C_1_1.7226.7226.4.0.dta	4	2760	LQQLKDETGELSSADEK(5)-LCAKSR(4)	Cross-Linked	BS3	2760	Carbamidomethyl[C](22)	1	2.95e-09	0.00048	0.173763	sm|UPF1Chhelicase|UPF1Chhelicase (490)-sm|UPF1Chhelicase|UPF1Chhelicase (456)/	Intra-Protein	1	1	25	6	1	1	8.53018	UPF1Chhelicase	490	UPF1Chhelicase	456
41	110	J_Schwarz_250119_010219_G3_C_1_1.7243.7243.4.0.dta	4	2480	DETGELSSADEKR(12)-LAKMQFR(3)	Cross-Linked	BS3	2480	Oxidation[M](20)	1	1.23e-08	0.002681	1.07965	sm|UPF1Chhelicase|UPF1Chhelicase (502)-sm|UPF1Chhelicase|UPF1Chhelicase (536)/	Intra-Protein	1	1	13.5	6.5	1	1	7.91009	UPF1Chhelicase	502	UPF1Chhelicase	536
42	114	J_Schwarz_250119_010219_G3_C_1_1.7471.7471.3.0.dta	3	1990	VTTEKVLR(5)-LAKMQFR(3)	Cross-Linked	BS3	1990	Oxidation[M](15)	1	1.49e-08	0.000201	0.100897	sm|UPF2|UPF2 (31)-sm|UPF1Chhelicase|UPF1Chhelicase (536)/	Inter-Protein	1	1	6.5	9.5	1	1	7.82681	UPF2	31	UPF1Chhelicase	536
43	375	J_Schwarz_250119_010219_G3_C_1_1.7481.7481.4.0.dta	4	3150	LGMEVNQPKFNQR(9)-DETGELSSADEKR(12)	Cross-Linked	BS3	3150	Oxidation[M](3)	1	0.000104	0.000895	0.284082	sm|UPF2|UPF2 (104)-sm|UPF1Chhelicase|UPF1Chhelicase (502)/	Inter-Protein	1	1	18.5	6.5	1	1	3.98297	UPF2	104	UPF1Chhelicase	502
44	420	J_Schwarz_250119_010219_G3_C_1_1.7504.7504.4.0.dta	4	1990	VTTEKVLR(5)-LAKMQFR(3)	Cross-Linked	BS3	1990	Oxidation[M](15)	1	0.000217	0.001678	0.842314	sm|UPF2|UPF2 (31)-sm|UPF1Chhelicase|UPF1Chhelicase (536)/	Inter-Protein	1	1	4.5	6.5	1	1	3.66354	UPF2	31	UPF1Chhelicase	536
45	311	J_Schwarz_250119_010219_G3_C_1_1.7518.7518.4.3.dta	4	2760	LQQLKDETGELSSADEK(5)-LCAKSR(4)	Cross-Linked	BS3	2760	Carbamidomethyl[C](22)	1	2.6e-05	0.00155	0.561109	sm|UPF1Chhelicase|UPF1Chhelicase (490)-sm|UPF1Chhelicase|UPF1Chhelicase (456)/	Intra-Protein	1	1	14	5	1	1	4.58503	UPF1Chhelicase	490	UPF1Chhelicase	456
46	194	J_Schwarz_250119_010219_G3_C_1_1.7559.7559.4.0.dta	4	2620	LGMEVNQPKFNQR(9)-LAKMQFR(3)	Cross-Linked	BS3	2620	Oxidation[M](3);Oxidation[M](20)	1	4.82e-07	0.000519	0.197839	sm|UPF2|UPF2 (104)-sm|UPF1Chhelicase|UPF1Chhelicase (536)/	Inter-Protein	1	1	20.5	6.5	1	1	6.31695	UPF2	104	UPF1Chhelicase	536
47	171	J_Schwarz_250119_010219_G3_C_1_1.7560.7560.4.0.dta	4	2620	LGMEVNQPKFNQR(9)-LAKMQFR(3)	Cross-Linked	BS3	2620	Oxidation[M](3);Oxidation[M](20)	1	2.11e-07	0.000519	0.197839	sm|UPF2|UPF2 (104)-sm|UPF1Chhelicase|UPF1Chhelicase (536)/	Inter-Protein	1	1	20.5	6.5	1	1	6.67572	UPF2	104	UPF1Chhelicase	536
48	270	J_Schwarz_250119_010219_G3_C_1_1.7694.7694.5.0.dta	5	3090	LQQLKDETGELSSADEKR(17)-LAKMQFR(3)	Cross-Linked	BS3	3090	Oxidation[M](25)	1	7.75e-06	-0.000287	-0.092773	sm|UPF1Chhelicase|UPF1Chhelicase (502)-sm|UPF1Chhelicase|UPF1Chhelicase (536)/	Intra-Protein	1	1	16.5	6.5	1	1	5.1107	UPF1Chhelicase	502	UPF1Chhelicase	536
49	682	J_Schwarz_250119_010219_G3_C_1_1.7863.7863.4.2.dta	4	2860	DETGELSSADEKR(12)-KRPPLQEYVR(1)	Cross-Linked	BS3	2860	null	1	0.0257	0.001619	0.566193	sm|UPF1Chhelicase|UPF1Chhelicase (502)-sm|UPF2|UPF2 (8)/	Inter-Protein	1	1	11.5	3.5	1	1	1.59007	UPF1Chhelicase	502	UPF2	8
50	510	J_Schwarz_250119_010219_G3_C_1_1.7880.7880.4.0.dta	4	2860	DETGELSSADEKR(12)-KRPPLQEYVR(1)	Cross-Linked	BS3	2860	null	1	0.00144	0.001619	0.566193	sm|UPF1Chhelicase|UPF1Chhelicase (502)-sm|UPF2|UPF2 (8)/	Inter-Protein	1	1	15.5	4.5	1	1	2.84164	UPF1Chhelicase	502	UPF2	8
51	558	J_Schwarz_250119_010219_G3_C_1_1.7916.7916.4.1.dta	4	2370	KRPPLQEYVR(1)-VTTEKVLR(5)	Cross-Linked	BS3	2370	null	1	0.00393	-0.00026	-0.10978	sm|UPF2|UPF2 (8)-sm|UPF2|UPF2 (31)/	Intra-Protein	1	1	7.5	8.5	1	1	2.40561	UPF2	8	UPF2	31
52	675	J_Schwarz_250119_010219_G3_C_1_1.8047.8047.4.0.dta	4	2190	KLLYKDLSK(1)-VTTEKVLR(5)	Cross-Linked	BS3	2190	null	1	0.0241	0.001273	0.581196	sm|UPF2|UPF2 (18)-sm|UPF2|UPF2 (31)/	Intra-Protein	1	1	6	5	1	1	1.61798	UPF2	18	UPF2	31
53	22	J_Schwarz_250119_010219_G3_C_1_1.8546.8546.3.0.dta	3	2190	KLLYKDLSK(5)-VTTEKVLR(5)	Cross-Linked	BS3	2190	null	1	5.26e-13	-0.000443	-0.202254	sm|UPF2|UPF2 (22)-sm|UPF2|UPF2 (31)/	Intra-Protein	1	1	14	10	1	1	12.279	UPF2	22	UPF2	31
54	50	J_Schwarz_250119_010219_G3_C_1_1.8547.8547.3.0.dta	3	2190	KLLYKDLSK(5)-VTTEKVLR(5)	Cross-Linked	BS3	2190	null	1	1.84e-10	-0.000443	-0.202254	sm|UPF2|UPF2 (22)-sm|UPF2|UPF2 (31)/	Intra-Protein	1	1	15	9	1	1	9.73518	UPF2	22	UPF2	31
55	378	J_Schwarz_250119_010219_G3_C_1_1.8552.8552.4.0.dta	4	2190	KLLYKDLSK(5)-VTTEKVLR(5)	Cross-Linked	BS3	2190	null	1	0.000106	0.000906	0.41364	sm|UPF2|UPF2 (22)-sm|UPF2|UPF2 (31)/	Intra-Protein	1	1	13	9	1	1	3.97469	UPF2	22	UPF2	31
56	748	J_Schwarz_250119_010219_G3_C_1_1.8619.8619.4.1.dta	4	3130	VSVGEFVGEGEGKSK(13)-ESGPPHMKNFVTK(8)	Cross-Linked	BS3	3130	Oxidation[M](25)	1	0.0848	-0.000111	-0.035423	sm|Stau1|Stau1 (236)-sm|Stau1|Stau1 (218)/	Intra-Protein	1	1	5.5	6.5	1	1	1.0716	Stau1	236	Stau1	218
57	21	J_Schwarz_250119_010219_G3_C_1_1.9183.9183.3.0.dta	3	2350	KLPWQDQEVK(1)-VTTEKVLR(5)	Cross-Linked	BS3	2350	null	1	4.7e-13	0.000222	0.094335	sm|UPF2|UPF2 (38)-sm|UPF2|UPF2 (31)/	Intra-Protein	1	1	14	7	1	1	12.3279	UPF2	38	UPF2	31
58	16	J_Schwarz_250119_010219_G3_C_1_1.9184.9184.4.0.dta	4	2350	KLPWQDQEVK(1)-VTTEKVLR(5)	Cross-Linked	BS3	2350	null	1	4.92e-14	0.000261	0.110907	sm|UPF2|UPF2 (38)-sm|UPF2|UPF2 (31)/	Intra-Protein	1	1	12	7	1	1	13.308	UPF2	38	UPF2	31
59	9	J_Schwarz_250119_010219_G3_C_1_1.9209.9209.4.0.dta	4	2350	KLPWQDQEVK(1)-VTTEKVLR(5)	Cross-Linked	BS3	2350	null	1	1.73e-15	0.000195	0.082862	sm|UPF2|UPF2 (38)-sm|UPF2|UPF2 (31)/	Intra-Protein	1	1	15	9	1	1	14.762	UPF2	38	UPF2	31
60	282	J_Schwarz_250119_010219_G3_C_1_1.9263.9263.4.0.dta	4	2030	LLYKDLSK(4)-LAKMQFR(3)	Cross-Linked	BS3	2030	Oxidation[M](15)	1	1.16e-05	0.003425	1.69041	sm|UPF2|UPF2 (22)-sm|UPF1Chhelicase|UPF1Chhelicase (536)/	Inter-Protein	1	1	7	8	1	1	4.93554	UPF2	22	UPF1Chhelicase	536
61	31	J_Schwarz_250119_010219_G3_C_1_1.9284.9284.3.0.dta	3	2030	LLYKDLSK(4)-LAKMQFR(3)	Cross-Linked	BS3	2030	Oxidation[M](15)	1	8.82e-12	0.000478	0.235917	sm|UPF2|UPF2 (22)-sm|UPF1Chhelicase|UPF1Chhelicase (536)/	Inter-Protein	1	1	7	10	1	1	11.0545	UPF2	22	UPF1Chhelicase	536
62	278	J_Schwarz_250119_010219_G3_C_1_1.9461.9461.4.0.dta	4	2060	LLYKDLSK(4)-VTTEKVLR(5)	Cross-Linked	BS3	2060	null	1	1.01e-05	0.002463	1.19435	sm|UPF2|UPF2 (22)-sm|UPF2|UPF2 (31)/	Intra-Protein	1	1	8	5	1	1	4.99568	UPF2	22	UPF2	31
63	4	J_Schwarz_250119_010219_G3_C_1_1.9475.9475.3.0.dta	3	2060	LLYKDLSK(4)-VTTEKVLR(5)	Cross-Linked	BS3	2060	null	1	6.42e-19	0.000968	0.469398	sm|UPF2|UPF2 (22)-sm|UPF2|UPF2 (31)/	Intra-Protein	1	1	10	13	1	1	18.1925	UPF2	22	UPF2	31
64	258	J_Schwarz_250119_010219_G3_C_1_1.9482.9482.4.1.dta	4	2400	KRPPLQEYVR(1)-LLYKDLSK(4)	Cross-Linked	BS3	2400	null	1	5.71e-06	0.001014	0.422081	sm|UPF2|UPF2 (8)-sm|UPF2|UPF2 (22)/	Intra-Protein	1	1	7	9	1	1	5.24336	UPF2	8	UPF2	22
65	576	J_Schwarz_250119_010219_G3_C_1_1.9537.9537.3.0.dta	3	2400	KRPPLQEYVR(1)-LLYKDLSK(4)	Cross-Linked	BS3	2400	null	1	0.00585	-0.006659	-2.77183	sm|UPF2|UPF2 (8)-sm|UPF2|UPF2 (22)/	Intra-Protein	1	1	5	8	1	1	2.23284	UPF2	8	UPF2	22
66	827	J_Schwarz_250119_010219_G3_C_1_1.9542.9542.3.0.dta	3	2060	LLYKDLSK(4)-VTTEKVLR(5)	Cross-Linked	BS3	2060	null	1	0.273	0.000968	0.469398	sm|UPF2|UPF2 (22)-sm|UPF2|UPF2 (31)/	Intra-Protein	1	1	8	7	1	1	0.563837	UPF2	22	UPF2	31
67	241	J_Schwarz_250119_010219_G3_C_1_1.9547.9547.4.0.dta	4	2400	KRPPLQEYVR(1)-LLYKDLSK(4)	Cross-Linked	BS3	2400	null	1	3.17e-06	0.001014	0.422081	sm|UPF2|UPF2 (8)-sm|UPF2|UPF2 (22)/	Intra-Protein	1	1	7	8	1	1	5.49894	UPF2	8	UPF2	22
68	82	J_Schwarz_250119_010219_G3_C_1_1.9575.9575.4.0.dta	4	2410	VSVGEFVGEGEGKSK(13)-TVKKKR(3)	Cross-Linked	BS3	2410	null	1	2.09e-09	-0.02096	-8.71395	sm|Stau1|Stau1 (236)-sm|UPF2|UPF2 (6)/	Inter-Protein	1	1	21	3	1	1	8.67985	Stau1	236	UPF2	6
69	511	J_Schwarz_250119_010219_G3_C_1_1.9593.9593.3.0.dta	3	2410	VSVGEFVGEGEGKSK(13)-TVKKKR(3)	Cross-Linked	BS3	2410	null	1	0.00153	-0.021962	-9.13052	sm|Stau1|Stau1 (236)-sm|UPF2|UPF2 (6)/	Inter-Protein	1	1	16	4	1	1	2.81531	Stau1	236	UPF2	6
70	566	J_Schwarz_250119_010219_G3_C_1_2.10328.10328.4.0.dta	4	3710	LLKAGAKPDQIGIITPYEGQR(3)-TEAANVEKITTK(8)	Cross-Linked	BS3	3710	null	1	0.00464	0.001913	0.515628	sm|UPF1Chhelicase|UPF1Chhelicase (691)-sm|UPF1Chhelicase|UPF1Chhelicase (684)/	Intra-Protein	2	1	6	5	1	1	2.33348	UPF1Chhelicase	691	UPF1Chhelicase	684
71	478	J_Schwarz_250119_010219_G3_C_1_2.10329.10329.5.0.dta	5	3710	LLKAGAKPDQIGIITPYEGQR(3)-TEAANVEKITTK(8)	Cross-Linked	BS3	3710	null	1	0.000764	0.003489	0.940422	sm|UPF1Chhelicase|UPF1Chhelicase (691)-sm|UPF1Chhelicase|UPF1Chhelicase (684)/	Intra-Protein	2	1	15	11	1	1	3.11691	UPF1Chhelicase	691	UPF1Chhelicase	684
72	35	J_Schwarz_250119_010219_G3_C_1_2.10340.10340.4.0.dta	4	3710	LLKAGAKPDQIGIITPYEGQR(3)-TEAANVEKITTK(8)	Cross-Linked	BS3	3710	null	1	2.01e-11	0.000289	0.077897	sm|UPF1Chhelicase|UPF1Chhelicase (691)-sm|UPF1Chhelicase|UPF1Chhelicase (684)/	Intra-Protein	2	1	15	8	1	1	10.6968	UPF1Chhelicase	691	UPF1Chhelicase	684
73	306	J_Schwarz_250119_010219_G3_C_1_2.10784.10784.4.1.dta	4	3340	IAYFTLPKTDSDMR(8)-LKESQTQDNITVR(2)	Cross-Linked	BS3	3340	Oxidation[M](13)	1	2.29e-05	0.000143	0.04278	sm|UPF1Chhelicase|UPF1Chhelicase (258)-sm|UPF1Chhelicase|UPF1Chhelicase (230)/	Intra-Protein	2	1	10.5	10.5	1	1	4.64016	UPF1Chhelicase	258	UPF1Chhelicase	230
74	621	J_Schwarz_250119_010219_G3_C_1_2.2029.2029.3.0.dta	3	2160	QAAKHDAAAK(4)-QAAKHDAAAK(4)	Cross-Linked	BS3	2160	null	1	0.0108	0.001279	0.592641	sm|Stau1|Stau1 (153)-sm|Stau1|Stau1 (153)/	Inter-Protein	2	1	4	4	1	1	1.96658	Stau1	153	Stau1	153
75	592	J_Schwarz_250119_010219_G3_C_1_2.2042.2042.4.1.dta	4	2160	QAAKHDAAAK(4)-QAAKHDAAAK(4)	Cross-Linked	BS3	2160	null	1	0.00733	0.001246	0.57735	sm|Stau1|Stau1 (153)-sm|Stau1|Stau1 (153)/	Inter-Protein	2	1	3.5	3.5	1	1	2.1349	Stau1	153	Stau1	153
76	154	J_Schwarz_250119_010219_G3_C_1_2.3071.3071.4.1.dta	4	1880	QAAKHDAAAK(4)-KVSELR(1)	Cross-Linked	BS3	1880	null	1	9.51e-08	0.000641	0.341132	sm|Stau1|Stau1 (153)-sm|Stau1|Stau1 (364)/	Intra-Protein	2	1	11	7	1	1	7.02182	Stau1	153	Stau1	364
77	85	J_Schwarz_250119_010219_G3_C_1_2.3072.3072.3.0.dta	3	1880	QAAKHDAAAK(4)-KVSELR(1)	Cross-Linked	BS3	1880	null	1	2.2e-09	0.000149	0.079296	sm|Stau1|Stau1 (153)-sm|Stau1|Stau1 (364)/	Intra-Protein	2	1	8	6	1	1	8.65758	Stau1	153	Stau1	364
78	236	J_Schwarz_250119_010219_G3_C_1_2.4219.4219.3.0.dta	3	2090	QAAKHDAAAK(4)-VTTEKVLR(5)	Cross-Linked	BS3	2090	null	1	2.89e-06	-0.00267	-1.27558	sm|Stau1|Stau1 (153)-sm|UPF2|UPF2 (31)/	Inter-Protein	2	1	10	5	1	1	5.5391	Stau1	153	UPF2	31
79	449	J_Schwarz_250119_010219_G3_C_1_2.4234.4234.4.1.dta	4	2090	QAAKHDAAAK(4)-VTTEKVLR(5)	Cross-Linked	BS3	2090	null	1	0.000478	0.000244	0.11657	sm|Stau1|Stau1 (153)-sm|UPF2|UPF2 (31)/	Inter-Protein	2	1	8	5	1	1	3.32057	Stau1	153	UPF2	31
80	210	J_Schwarz_250119_010219_G3_C_1_2.4629.4629.5.0.dta	5	2640	KPMYKPVDPYSR(1)-QAAKHDAAAK(4)	Cross-Linked	BS3	2640	Oxidation[M](3)	1	1.27e-06	0.000632	0.239	sm|Stau1|Stau1 (91)-sm|Stau1|Stau1 (153)/	Intra-Protein	2	1	18	11	1	1	5.8962	Stau1	91	Stau1	153
81	421	J_Schwarz_250119_010219_G3_C_1_2.4631.4631.4.0.dta	4	2640	KPMYKPVDPYSR(1)-QAAKHDAAAK(4)	Cross-Linked	BS3	2640	Oxidation[M](3)	1	0.000217	0.000275	0.103995	sm|Stau1|Stau1 (91)-sm|Stau1|Stau1 (153)/	Intra-Protein	2	1	21	9	1	1	3.66354	Stau1	91	Stau1	153
82	46	J_Schwarz_250119_010219_G3_C_1_2.4650.4650.6.0.dta	6	2640	KPMYKPVDPYSR(1)-QAAKHDAAAK(4)	Cross-Linked	BS3	2640	Oxidation[M](3)	1	1.17e-10	0.000303	0.114584	sm|Stau1|Stau1 (91)-sm|Stau1|Stau1 (153)/	Intra-Protein	2	1	19	11	1	1	9.93181	Stau1	91	Stau1	153
83	553	J_Schwarz_250119_010219_G3_C_1_2.4651.4651.3.0.dta	3	2640	KPMYKPVDPYSR(1)-QAAKHDAAAK(4)	Cross-Linked	BS3	2640	Oxidation[M](3)	1	0.00346	0.000985	0.372492	sm|Stau1|Stau1 (91)-sm|Stau1|Stau1 (153)/	Intra-Protein	2	1	5	6	1	1	2.46092	Stau1	91	Stau1	153
84	36	J_Schwarz_250119_010219_G3_C_1_2.4738.4738.4.0.dta	4	2720	LGMEVNQPKFNQR(9)-QAAKHDAAAK(4)	Cross-Linked	BS3	2720	Oxidation[M](3)	1	2.15e-11	-0.000436	-0.160036	sm|UPF2|UPF2 (104)-sm|Stau1|Stau1 (153)/	Inter-Protein	2	1	15	10	1	1	10.6676	UPF2	104	Stau1	153
85	437	J_Schwarz_250119_010219_G3_C_1_2.4768.4768.5.0.dta	5	2640	KPMYKPVDPYSR(5)-QAAKHDAAAK(4)	Cross-Linked	BS3	2640	Oxidation[M](3)	1	0.000323	0.001707	0.645526	sm|Stau1|Stau1 (95)-sm|Stau1|Stau1 (153)/	Intra-Protein	2	1	12	7	1	1	3.4908	Stau1	95	Stau1	153
86	189	J_Schwarz_250119_010219_G3_C_1_2.4839.4839.4.1.dta	4	2640	KPMYKPVDPYSR(1)-QAAKHDAAAK(4)	Cross-Linked	BS3	2640	Oxidation[M](3)	1	3.64e-07	0.006763	2.55752	sm|Stau1|Stau1 (91)-sm|Stau1|Stau1 (153)/	Intra-Protein	2	1	14	9	1	1	6.4389	Stau1	91	Stau1	153
87	297	J_Schwarz_250119_010219_G3_C_1_2.4845.4845.5.1.dta	5	2640	KPMYKPVDPYSR(1)-QAAKHDAAAK(4)	Cross-Linked	BS3	2640	Oxidation[M](3)	1	1.85e-05	0.003568	1.34929	sm|Stau1|Stau1 (91)-sm|Stau1|Stau1 (153)/	Intra-Protein	2	1	12	8	1	1	4.73283	Stau1	91	Stau1	153
88	419	J_Schwarz_250119_010219_G3_C_1_2.5539.5539.3.0.dta	3	1600	KVSELR(1)-KVSELR(1)	Cross-Linked	BS3	1600	null	1	0.000215	0.000352	0.220008	sm|Stau1|Stau1 (364)-sm|Stau1|Stau1 (364)/	Inter-Protein	2	1	5	5	1	1	3.66756	Stau1	364	Stau1	364
89	498	J_Schwarz_250119_010219_G3_C_1_2.5559.5559.3.0.dta	3	1600	KVSELR(1)-KVSELR(1)	Cross-Linked	BS3	1600	null	1	0.0011	0.000359	0.224383	sm|Stau1|Stau1 (364)-sm|Stau1|Stau1 (364)/	Inter-Protein	2	1	7	7	1	1	2.95861	Stau1	364	Stau1	364
90	113	J_Schwarz_250119_010219_G3_C_1_2.5703.5703.3.0.dta	3	1780	LAKMQFR(3)-LCAKSR(4)	Cross-Linked	BS3	1780	Oxidation[M](4);Carbamidomethyl[C](12)	1	1.38e-08	0.000596	0.334652	sm|UPF1Chhelicase|UPF1Chhelicase (536)-sm|UPF1Chhelicase|UPF1Chhelicase (456)/	Intra-Protein	2	1	13.5	9.5	1	1	7.86012	UPF1Chhelicase	536	UPF1Chhelicase	456
91	707	J_Schwarz_250119_010219_G3_C_1_2.5704.5704.4.0.dta	4	1780	LAKMQFR(3)-LCAKSR(4)	Cross-Linked	BS3	1780	Oxidation[M](4);Carbamidomethyl[C](12)	1	0.0418	-0.00013	-0.072995	sm|UPF1Chhelicase|UPF1Chhelicase (536)-sm|UPF1Chhelicase|UPF1Chhelicase (456)/	Intra-Protein	2	1	11	6	1	1	1.37882	UPF1Chhelicase	536	UPF1Chhelicase	456
92	620	J_Schwarz_250119_010219_G3_C_1_2.5772.5772.3.0.dta	3	2310	DETGELSSADEKR(12)-LCAKSR(4)	Cross-Linked	BS3	2310	Carbamidomethyl[C](18)	1	0.0105	0.000774	0.33534	sm|UPF1Chhelicase|UPF1Chhelicase (502)-sm|UPF1Chhelicase|UPF1Chhelicase (456)/	Intra-Protein	2	1	13.5	2.5	1	1	1.97881	UPF1Chhelicase	502	UPF1Chhelicase	456
93	660	J_Schwarz_250119_010219_G3_C_1_2.5794.5794.3.0.dta	3	1780	LAKMQFR(3)-LCAKSR(4)	Cross-Linked	BS3	1780	Oxidation[M](4);Carbamidomethyl[C](12)	1	0.0207	0.000588	0.33016	sm|UPF1Chhelicase|UPF1Chhelicase (536)-sm|UPF1Chhelicase|UPF1Chhelicase (456)/	Intra-Protein	2	1	10	6	1	1	1.68403	UPF1Chhelicase	536	UPF1Chhelicase	456
94	5	J_Schwarz_250119_010219_G3_C_1_2.5911.5911.3.0.dta	3	1900	LAQIQQAKK(8)-KVSELR(1)	Cross-Linked	BS3	1900	null	1	3.69e-18	0.000567	0.299031	sm|Stau1|Stau1 (302)-sm|Stau1|Stau1 (364)/	Intra-Protein	2	1	18	8	1	1	17.433	Stau1	302	Stau1	364
95	30	J_Schwarz_250119_010219_G3_C_1_2.5912.5912.4.0.dta	4	1900	LAQIQQAKK(8)-KVSELR(1)	Cross-Linked	BS3	1900	null	1	6.91e-12	0.00037	0.195135	sm|Stau1|Stau1 (302)-sm|Stau1|Stau1 (364)/	Intra-Protein	2	1	16	10	1	1	11.1605	Stau1	302	Stau1	364
96	343	J_Schwarz_250119_010219_G3_C_1_2.5936.5936.4.0.dta	4	2360	ESGPPHMKNFVTK(8)-KVSELR(1)	Cross-Linked	BS3	2360	Oxidation[M](7)	1	5.03e-05	0.000183	0.077666	sm|Stau1|Stau1 (218)-sm|Stau1|Stau1 (364)/	Intra-Protein	2	1	8	6	1	1	4.29843	Stau1	218	Stau1	364
97	744	J_Schwarz_250119_010219_G3_C_1_2.5964.5964.5.0.dta	5	2360	ESGPPHMKNFVTK(8)-KVSELR(1)	Cross-Linked	BS3	2360	Oxidation[M](7)	1	0.0791	-0.001234	-0.523717	sm|Stau1|Stau1 (218)-sm|Stau1|Stau1 (364)/	Intra-Protein	2	1	7	7	1	1	1.10182	Stau1	218	Stau1	364
98	226	J_Schwarz_250119_010219_G3_C_1_2.6012.6012.4.0.dta	4	2470	LGMEVNQPKFNQR(9)-MEKTVK(3)	Cross-Linked	BS3	2470	Oxidation[M](3);Oxidation[M](17)	1	1.86e-06	0.000715	0.290031	sm|UPF2|UPF2 (104)-sm|UPF2|UPF2 (3)/	Intra-Protein	2	1	23	8	1	1	5.73049	UPF2	104	UPF2	3
99	181	J_Schwarz_250119_010219_G3_C_1_2.6027.6027.3.0.dta	3	2470	LGMEVNQPKFNQR(9)-MEKTVK(3)	Cross-Linked	BS3	2470	Oxidation[M](3);Oxidation[M](17)	1	2.85e-07	0.000704	0.285569	sm|UPF2|UPF2 (104)-sm|UPF2|UPF2 (3)/	Intra-Protein	2	1	12	6	1	1	6.54516	UPF2	104	UPF2	3
100	501	J_Schwarz_250119_010219_G3_C_1_2.6057.6057.3.0.dta	3	2470	LGMEVNQPKFNQR(9)-MEKTVK(3)	Cross-Linked	BS3	2470	Oxidation[M](3);Oxidation[M](17)	1	0.00118	0.000704	0.285569	sm|UPF2|UPF2 (104)-sm|UPF2|UPF2 (3)/	Intra-Protein	2	1	12	5	1	1	2.92812	UPF2	104	UPF2	3
101	118	J_Schwarz_250119_010219_G3_C_1_2.6064.6064.4.0.dta	4	2470	LGMEVNQPKFNQR(9)-MEKTVK(3)	Cross-Linked	BS3	2470	Oxidation[M](3);Oxidation[M](17)	1	1.64e-08	0.000715	0.290031	sm|UPF2|UPF2 (104)-sm|UPF2|UPF2 (3)/	Intra-Protein	2	1	29	9	1	1	7.78516	UPF2	104	UPF2	3
102	53	J_Schwarz_250119_010219_G3_C_1_2.6129.6129.3.0.dta	3	1800	AFVKMCR(4)-KVSELR(1)	Cross-Linked	BS3	1800	Carbamidomethyl[C](6);Oxidation[M](5)	1	2.11e-10	0.000435	0.242211	sm|Stau1|Stau1 (373)-sm|Stau1|Stau1 (364)/	Intra-Protein	2	1	10.5	7.5	1	1	9.67572	Stau1	373	Stau1	364
103	703	J_Schwarz_250119_010219_G3_C_1_2.6133.6133.5.0.dta	5	3060	PIVKPQTSPEYGQGINPISR(4)-IKKKTK(2)	Cross-Linked	BS3	3060	null	1	0.0379	0.00108	0.352508	sm|Stau1|Stau1 (278)-sm|Stau1|Stau1 (270)/	Intra-Protein	2	1	16	3	1	1	1.42136	Stau1	278	Stau1	270
104	176	J_Schwarz_250119_010219_G3_C_1_2.6135.6135.4.0.dta	4	1800	AFVKMCR(4)-KVSELR(1)	Cross-Linked	BS3	1800	Carbamidomethyl[C](6);Oxidation[M](5)	1	2.46e-07	-4.4e-05	-0.024499	sm|Stau1|Stau1 (373)-sm|Stau1|Stau1 (364)/	Intra-Protein	2	1	9.5	8.5	1	1	6.60906	Stau1	373	Stau1	364
105	749	J_Schwarz_250119_010219_G3_C_1_2.6147.6147.6.2.dta	6	3060	PIVKPQTSPEYGQGINPISR(4)-IKKKTK(2)	Cross-Linked	BS3	3060	null	1	0.087	-0.001193	-0.389391	sm|Stau1|Stau1 (278)-sm|Stau1|Stau1 (270)/	Intra-Protein	2	1	14	2	1	1	1.06048	Stau1	278	Stau1	270
106	729	J_Schwarz_250119_010219_G3_C_1_2.6148.6148.4.0.dta	4	3060	PIVKPQTSPEYGQGINPISR(4)-IKKKTK(3)	Cross-Linked	BS3	3060	null	1	0.0603	0.000932	0.304202	sm|Stau1|Stau1 (278)-sm|Stau1|Stau1 (271)/	Intra-Protein	2	1	31	3	1	1	1.21968	Stau1	278	Stau1	271
107	846	J_Schwarz_250119_010219_G3_C_1_2.6149.6149.5.0.dta	5	3060	PIVKPQTSPEYGQGINPISR(4)-IKKKTK(2)	Cross-Linked	BS3	3060	null	1	0.343	0.001067	0.348265	sm|Stau1|Stau1 (278)-sm|Stau1|Stau1 (270)/	Intra-Protein	2	1	25	3	1	1	0.464706	Stau1	278	Stau1	270
108	812	J_Schwarz_250119_010219_G3_C_1_2.6150.6150.6.2.dta	6	3060	PIVKPQTSPEYGQGINPISR(4)-IKKKTK(3)	Cross-Linked	BS3	3060	null	1	0.253	-0.001193	-0.389391	sm|Stau1|Stau1 (278)-sm|Stau1|Stau1 (271)/	Intra-Protein	2	1	13.5	3.5	1	1	0.596879	Stau1	278	Stau1	271
109	770	J_Schwarz_250119_010219_G3_C_1_2.6151.6151.4.1.dta	4	1800	AFVKMCR(4)-KVSELR(1)	Cross-Linked	BS3	1800	Carbamidomethyl[C](6);Oxidation[M](5)	1	0.126	-4.4e-05	-0.024499	sm|Stau1|Stau1 (373)-sm|Stau1|Stau1 (364)/	Intra-Protein	2	1	4.5	6.5	1	1	0.899629	Stau1	373	Stau1	364
110	805	J_Schwarz_250119_010219_G3_C_1_2.6185.6185.5.0.dta	5	3060	PIVKPQTSPEYGQGINPISR(4)-IKKKTK(2)	Cross-Linked	BS3	3060	null	1	0.218	0.00103	0.336189	sm|Stau1|Stau1 (278)-sm|Stau1|Stau1 (270)/	Intra-Protein	2	1	20	3	1	1	0.661544	Stau1	278	Stau1	270
111	834	J_Schwarz_250119_010219_G3_C_1_2.6196.6196.4.2.dta	4	2880	LGMEVNQPKFNQRR(9)-MEKTVKKK(7)	Cross-Linked	BS3	2880	Oxidation[M](3);Oxidation[M](18)	1	0.301	-0.021992	-7.64263	sm|UPF2|UPF2 (104)-sm|UPF2|UPF2 (7)/	Intra-Protein	2	1	16	9	1	1	0.521434	UPF2	104	UPF2	7
112	859	J_Schwarz_250119_010219_G3_C_1_2.6258.6258.4.1.dta	4	2650	ESGPPHMKNFVTK(8)-LAQIQQAKK(8)	Cross-Linked	BS3	2650	Oxidation[M](7)	1	0.426	0.00056	0.211128	sm|Stau1|Stau1 (218)-sm|Stau1|Stau1 (302)/	Intra-Protein	2	1	4.5	3.5	1	1	0.37059	Stau1	218	Stau1	302
113	831	J_Schwarz_250119_010219_G3_C_1_2.6399.6399.4.0.dta	4	2090	LAQIQQAKK(8)-AFVKMCR(4)	Cross-Linked	BS3	2090	Carbamidomethyl[C](18);Oxidation[M](17)	1	0.285	-0.003315	-1.5845	sm|Stau1|Stau1 (302)-sm|Stau1|Stau1 (373)/	Intra-Protein	2	1	6	5	1	1	0.545155	Stau1	302	Stau1	373
114	599	J_Schwarz_250119_010219_G3_C_1_2.6416.6416.3.0.dta	3	2090	LAQIQQAKK(8)-AFVKMCR(4)	Cross-Linked	BS3	2090	Carbamidomethyl[C](18);Oxidation[M](17)	1	0.00784	-0.00013	-0.062137	sm|Stau1|Stau1 (302)-sm|Stau1|Stau1 (373)/	Intra-Protein	2	1	9	6	1	1	2.10568	Stau1	302	Stau1	373
115	722	J_Schwarz_250119_010219_G3_C_1_2.6488.6488.5.0.dta	5	3060	PIVKPQTSPEYGQGINPISR(4)-IKKKTK(2)	Cross-Linked	BS3	3060	null	1	0.0519	-0.000299	-0.097593	sm|Stau1|Stau1 (278)-sm|Stau1|Stau1 (270)/	Intra-Protein	2	1	18	3	1	1	1.28483	Stau1	278	Stau1	270
116	468	J_Schwarz_250119_010219_G3_C_1_2.6740.6740.5.1.dta	5	2920	LQQLKDETGELSSADEKR(5)-LCAKSR(4)	Cross-Linked	BS3	2920	Carbamidomethyl[C](23)	1	0.000652	0.000754	0.258353	sm|UPF1Chhelicase|UPF1Chhelicase (490)-sm|UPF1Chhelicase|UPF1Chhelicase (456)/	Intra-Protein	2	1	23	6	1	1	3.18575	UPF1Chhelicase	490	UPF1Chhelicase	456
117	493	J_Schwarz_250119_010219_G3_C_1_2.6788.6788.4.0.dta	4	2920	LQQLKDETGELSSADEKR(5)-LCAKSR(4)	Cross-Linked	BS3	2920	Carbamidomethyl[C](23)	1	0.00102	0.001733	0.5938	sm|UPF1Chhelicase|UPF1Chhelicase (490)-sm|UPF1Chhelicase|UPF1Chhelicase (456)/	Intra-Protein	2	1	18.5	5.5	1	1	2.9914	UPF1Chhelicase	490	UPF1Chhelicase	456
118	460	J_Schwarz_250119_010219_G3_C_1_2.6957.6957.3.0.dta	3	2450	LGMEVNQPKFNQR(9)-KVSELR(1)	Cross-Linked	BS3	2450	Oxidation[M](3)	1	0.000573	0.002838	1.1606	sm|UPF2|UPF2 (104)-sm|Stau1|Stau1 (364)/	Inter-Protein	2	1	9.5	2.5	1	1	3.24185	UPF2	104	Stau1	364
119	467	J_Schwarz_250119_010219_G3_C_1_2.7067.7067.4.2.dta	4	2140	TEAANVEKITTK(8)-LLKAGAK(3)	Cross-Linked	BS3	2140	null	1	0.000627	0.002086	0.973748	sm|UPF1Chhelicase|UPF1Chhelicase (684)-sm|UPF1Chhelicase|UPF1Chhelicase (691)/	Intra-Protein	2	1	11.5	6.5	1	1	3.20273	UPF1Chhelicase	684	UPF1Chhelicase	691
120	384	J_Schwarz_250119_010219_G3_C_1_2.7076.7076.4.2.dta	4	2140	TEAANVEKITTK(8)-LLKAGAK(3)	Cross-Linked	BS3	2140	null	1	0.000115	0.002086	0.973748	sm|UPF1Chhelicase|UPF1Chhelicase (684)-sm|UPF1Chhelicase|UPF1Chhelicase (691)/	Intra-Protein	2	1	14.5	6.5	1	1	3.9393	UPF1Chhelicase	684	UPF1Chhelicase	691
121	47	J_Schwarz_250119_010219_G3_C_1_2.7127.7127.4.0.dta	4	2530	AAKAGLSQSLFER(3)-QAAKHDAAAK(4)	Cross-Linked	BS3	2530	null	1	1.18e-10	0.00315	1.24735	sm|UPF1Chhelicase|UPF1Chhelicase (586)-sm|Stau1|Stau1 (153)/	Inter-Protein	2	1	16	12	1	1	9.92812	UPF1Chhelicase	586	Stau1	153
122	341	J_Schwarz_250119_010219_G3_C_1_2.7310.7310.3.0.dta	3	1760	LAKMQFR(3)-LCAKSR(4)	Cross-Linked	BS3	1760	Carbamidomethyl[C](12)	1	4.86e-05	0.000952	0.539389	sm|UPF1Chhelicase|UPF1Chhelicase (536)-sm|UPF1Chhelicase|UPF1Chhelicase (456)/	Intra-Protein	2	1	7	7	1	1	4.31336	UPF1Chhelicase	536	UPF1Chhelicase	456
123	141	J_Schwarz_250119_010219_G3_C_1_2.7320.7320.4.0.dta	4	2760	LQQLKDETGELSSADEK(5)-LCAKSR(4)	Cross-Linked	BS3	2760	Carbamidomethyl[C](22)	1	5.29e-08	-0.000312	-0.112946	sm|UPF1Chhelicase|UPF1Chhelicase (490)-sm|UPF1Chhelicase|UPF1Chhelicase (456)/	Intra-Protein	2	1	16	7	1	1	7.27654	UPF1Chhelicase	490	UPF1Chhelicase	456
124	713	J_Schwarz_250119_010219_G3_C_1_2.7570.7570.3.0.dta	3	1990	VTTEKVLR(5)-LAKMQFR(3)	Cross-Linked	BS3	1990	Oxidation[M](15)	1	0.045	-0.000516	-0.259019	sm|UPF2|UPF2 (31)-sm|UPF1Chhelicase|UPF1Chhelicase (536)/	Inter-Protein	2	1	5.5	7.5	1	1	1.34679	UPF2	31	UPF1Chhelicase	536
125	668	J_Schwarz_250119_010219_G3_C_1_2.7671.7671.4.1.dta	4	2620	LGMEVNQPKFNQR(9)-LAKMQFR(3)	Cross-Linked	BS3	2620	Oxidation[M](3);Oxidation[M](20)	1	0.0228	0.001399	0.533288	sm|UPF2|UPF2 (104)-sm|UPF1Chhelicase|UPF1Chhelicase (536)/	Inter-Protein	2	1	17.5	6.5	1	1	1.64207	UPF2	104	UPF1Chhelicase	536
126	515	J_Schwarz_250119_010219_G3_C_1_2.7777.7777.4.2.dta	4	3090	LQQLKDETGELSSADEKR(17)-LAKMQFR(3)	Cross-Linked	BS3	3090	Oxidation[M](25)	1	0.00165	0.003094	1.00013	sm|UPF1Chhelicase|UPF1Chhelicase (502)-sm|UPF1Chhelicase|UPF1Chhelicase (536)/	Intra-Protein	2	1	20.5	6.5	1	1	2.78252	UPF1Chhelicase	502	UPF1Chhelicase	536
127	673	J_Schwarz_250119_010219_G3_C_1_2.8011.8011.4.1.dta	4	2370	KRPPLQEYVR(1)-VTTEKVLR(5)	Cross-Linked	BS3	2370	null	1	0.0239	-0.000735	-0.31034	sm|UPF2|UPF2 (8)-sm|UPF2|UPF2 (31)/	Intra-Protein	2	1	7.5	8.5	1	1	1.6216	UPF2	8	UPF2	31
128	669	J_Schwarz_250119_010219_G3_C_1_2.8128.8128.4.0.dta	4	2190	KLLYKDLSK(5)-VTTEKVLR(5)	Cross-Linked	BS3	2190	null	1	0.0232	0.002016	0.920417	sm|UPF2|UPF2 (22)-sm|UPF2|UPF2 (31)/	Intra-Protein	2	1	7	5	1	1	1.63451	UPF2	22	UPF2	31
129	45	J_Schwarz_250119_010219_G3_C_1_2.8258.8258.4.1.dta	4	3280	TKPIVKPQTSPEYGQGINPISR(6)-KVSELR(1)	Cross-Linked	BS3	3280	null	1	9.14e-11	0.001429	0.435829	sm|Stau1|Stau1 (278)-sm|Stau1|Stau1 (364)/	Intra-Protein	2	1	16.5	4.5	1	1	10.0391	Stau1	278	Stau1	364
130	25	J_Schwarz_250119_010219_G3_C_1_2.8641.8641.3.0.dta	3	2190	KLLYKDLSK(5)-VTTEKVLR(5)	Cross-Linked	BS3	2190	null	1	4.55e-12	0.001065	0.486232	sm|UPF2|UPF2 (22)-sm|UPF2|UPF2 (31)/	Intra-Protein	2	1	17	10	1	1	11.342	UPF2	22	UPF2	31
131	754	J_Schwarz_250119_010219_G3_C_1_2.8655.8655.4.1.dta	4	2190	KLLYKDLSK(5)-VTTEKVLR(5)	Cross-Linked	BS3	2190	null	1	0.0975	0.001428	0.651962	sm|UPF2|UPF2 (22)-sm|UPF2|UPF2 (31)/	Intra-Protein	2	1	11	9	1	1	1.011	UPF2	22	UPF2	31
132	555	J_Schwarz_250119_010219_G3_C_1_2.8702.8702.4.0.dta	4	3130	VSVGEFVGEGEGKSK(13)-ESGPPHMKNFVTK(8)	Cross-Linked	BS3	3130	Oxidation[M](25)	1	0.00351	0.001423	0.454117	sm|Stau1|Stau1 (236)-sm|Stau1|Stau1 (218)/	Intra-Protein	2	1	3.5	4.5	1	1	2.45469	Stau1	236	Stau1	218
133	357	J_Schwarz_250119_010219_G3_C_1_2.8715.8715.4.0.dta	4	3130	VSVGEFVGEGEGKSK(13)-ESGPPHMKNFVTK(8)	Cross-Linked	BS3	3130	Oxidation[M](25)	1	6.93e-05	0.00132	0.421247	sm|Stau1|Stau1 (236)-sm|Stau1|Stau1 (218)/	Intra-Protein	2	1	12.5	14.5	1	1	4.15927	Stau1	236	Stau1	218
134	496	J_Schwarz_250119_010219_G3_C_1_2.8716.8716.5.1.dta	5	3130	VSVGEFVGEGEGKSK(13)-ESGPPHMKNFVTK(8)	Cross-Linked	BS3	3130	Oxidation[M](25)	1	0.00108	-0.000226	-0.072123	sm|Stau1|Stau1 (236)-sm|Stau1|Stau1 (218)/	Intra-Protein	2	1	11.5	10.5	1	1	2.96658	Stau1	236	Stau1	218
135	518	J_Schwarz_250119_010219_G3_C_1_2.8732.8732.5.1.dta	5	3130	VSVGEFVGEGEGKSK(13)-ESGPPHMKNFVTK(8)	Cross-Linked	BS3	3130	Oxidation[M](25)	1	0.00179	-0.000226	-0.072123	sm|Stau1|Stau1 (236)-sm|Stau1|Stau1 (218)/	Intra-Protein	2	1	9.5	8.5	1	1	2.74715	Stau1	236	Stau1	218
136	174	J_Schwarz_250119_010219_G3_C_1_2.9281.9281.4.0.dta	4	2350	KLPWQDQEVK(1)-VTTEKVLR(5)	Cross-Linked	BS3	2350	null	1	2.19e-07	0.000497	0.211192	sm|UPF2|UPF2 (38)-sm|UPF2|UPF2 (31)/	Intra-Protein	2	1	11	6	1	1	6.65956	UPF2	38	UPF2	31
137	63	J_Schwarz_250119_010219_G3_C_1_2.9286.9286.4.0.dta	4	2350	KLPWQDQEVK(1)-VTTEKVLR(5)	Cross-Linked	BS3	2350	null	1	4.67e-10	0.000497	0.211192	sm|UPF2|UPF2 (38)-sm|UPF2|UPF2 (31)/	Intra-Protein	2	1	12	6	1	1	9.33068	UPF2	38	UPF2	31
138	137	J_Schwarz_250119_010219_G3_C_1_2.9287.9287.3.0.dta	3	2350	KLPWQDQEVK(1)-VTTEKVLR(5)	Cross-Linked	BS3	2350	null	1	3.73e-08	0.000284	0.120681	sm|UPF2|UPF2 (38)-sm|UPF2|UPF2 (31)/	Intra-Protein	2	1	12	6	1	1	7.42829	UPF2	38	UPF2	31
139	74	J_Schwarz_250119_010219_G3_C_1_2.9305.9305.4.0.dta	4	2350	KLPWQDQEVK(1)-VTTEKVLR(5)	Cross-Linked	BS3	2350	null	1	1.17e-09	0.000462	0.196319	sm|UPF2|UPF2 (38)-sm|UPF2|UPF2 (31)/	Intra-Protein	2	1	14	7	1	1	8.93181	UPF2	38	UPF2	31
140	159	J_Schwarz_250119_010219_G3_C_1_2.9336.9336.3.0.dta	3	2350	KLPWQDQEVK(1)-VTTEKVLR(5)	Cross-Linked	BS3	2350	null	1	1.44e-07	0.000367	0.15595	sm|UPF2|UPF2 (38)-sm|UPF2|UPF2 (31)/	Intra-Protein	2	1	15	9	1	1	6.84164	UPF2	38	UPF2	31
141	56	J_Schwarz_250119_010219_G3_C_1_2.9566.9566.3.0.dta	3	2060	LLYKDLSK(4)-VTTEKVLR(5)	Cross-Linked	BS3	2060	null	1	2.94e-10	0.001936	0.938796	sm|UPF2|UPF2 (22)-sm|UPF2|UPF2 (31)/	Intra-Protein	2	1	8	11	1	1	9.53165	UPF2	22	UPF2	31
142	562	J_Schwarz_250119_010219_G3_C_1_2.9569.9569.4.0.dta	4	2060	LLYKDLSK(4)-VTTEKVLR(5)	Cross-Linked	BS3	2060	null	1	0.0042	0.002756	1.33643	sm|UPF2|UPF2 (22)-sm|UPF2|UPF2 (31)/	Intra-Protein	2	1	7.5	8.5	1	1	2.37675	UPF2	22	UPF2	31
143	100	J_Schwarz_250119_010219_G3_C_1_2.9587.9587.3.0.dta	3	2060	LLYKDLSK(4)-VTTEKVLR(5)	Cross-Linked	BS3	2060	null	1	6.2e-09	0.001936	0.938796	sm|UPF2|UPF2 (22)-sm|UPF2|UPF2 (31)/	Intra-Protein	2	1	12	10	1	1	8.20761	UPF2	22	UPF2	31
144	655	J_Schwarz_250119_010219_G3_C_1_2.9591.9591.4.0.dta	4	2400	KRPPLQEYVR(1)-LLYKDLSK(4)	Cross-Linked	BS3	2400	null	1	0.0182	-0.000424	-0.176492	sm|UPF2|UPF2 (8)-sm|UPF2|UPF2 (22)/	Intra-Protein	2	1	6	9	1	1	1.73993	UPF2	8	UPF2	22
145	820	J_Schwarz_250119_010219_G3_C_1_2.9636.9636.4.0.dta	4	2410	VSVGEFVGEGEGKSK(13)-TVKKKR(3)	Cross-Linked	BS3	2410	null	1	0.0568	-0.022008	-9.14964	sm|Stau1|Stau1 (236)-sm|UPF2|UPF2 (6)/	Inter-Protein	2	1	10	3	1	1	1.24565	Stau1	236	UPF2	6
146	664	J_Schwarz_250119_010219_G3_C_1_2.9636.9636.4.2.dta	4	2400	KRPPLQEYVR(1)-LLYKDLSK(4)	Cross-Linked	BS3	2400	null	1	0.0211	-0.000424	-0.176492	sm|UPF2|UPF2 (8)-sm|UPF2|UPF2 (22)/	Intra-Protein	2	1	5	9	1	1	1.67572	UPF2	8	UPF2	22
147	396	J_Schwarz_250119_010219_G3_C_1_2.9649.9649.4.0.dta	4	2410	VSVGEFVGEGEGKSK(13)-TVKKKR(3)	Cross-Linked	BS3	2410	null	1	0.000143	-0.022008	-9.14964	sm|Stau1|Stau1 (236)-sm|UPF2|UPF2 (6)/	Inter-Protein	2	1	18	3	1	1	3.84466	Stau1	236	UPF2	6
148	550	J_Schwarz_250119_010219_G3_C_1_2.9651.9651.3.0.dta	3	2410	VSVGEFVGEGEGKSK(13)-TVKKKR(3)	Cross-Linked	BS3	2410	null	1	0.00324	-0.021752	-9.04321	sm|Stau1|Stau1 (236)-sm|UPF2|UPF2 (6)/	Inter-Protein	2	1	22	3	1	1	2.48945	Stau1	236	UPF2	6
149	69	J_Schwarz_250119_010219_G3_C_1_3.10434.10434.4.0.dta	4	3710	LLKAGAKPDQIGIITPYEGQR(3)-TEAANVEKITTK(8)	Cross-Linked	BS3	3710	null	1	7.43e-10	0.000658	0.177357	sm|UPF1Chhelicase|UPF1Chhelicase (691)-sm|UPF1Chhelicase|UPF1Chhelicase (684)/	Intra-Protein	3	1	17	12	1	1	9.12901	UPF1Chhelicase	691	UPF1Chhelicase	684
150	231	J_Schwarz_250119_010219_G3_C_1_3.10435.10435.5.0.dta	5	3710	LLKAGAKPDQIGIITPYEGQR(3)-TEAANVEKITTK(8)	Cross-Linked	BS3	3710	null	1	2.18e-06	0.00137	0.369269	sm|UPF1Chhelicase|UPF1Chhelicase (691)-sm|UPF1Chhelicase|UPF1Chhelicase (684)/	Intra-Protein	3	1	25	15	1	1	5.66154	UPF1Chhelicase	691	UPF1Chhelicase	684
151	569	J_Schwarz_250119_010219_G3_C_1_3.10589.10589.4.0.dta	4	3360	AGAKPDQIGIITPYEGQR(4)-TEAANVEKITTK(8)	Cross-Linked	BS3	3360	null	1	0.00487	-0.004742	-1.41309	sm|UPF1Chhelicase|UPF1Chhelicase (695)-sm|UPF1Chhelicase|UPF1Chhelicase (684)/	Intra-Protein	3	1	5	4	1	1	2.31247	UPF1Chhelicase	695	UPF1Chhelicase	684
152	179	J_Schwarz_250119_010219_G3_C_1_3.10891.10891.4.0.dta	4	3340	IAYFTLPKTDSDMR(8)-LKESQTQDNITVR(2)	Cross-Linked	BS3	3340	Oxidation[M](13)	1	2.59e-07	0.002413	0.721874	sm|UPF1Chhelicase|UPF1Chhelicase (258)-sm|UPF1Chhelicase|UPF1Chhelicase (230)/	Intra-Protein	3	1	11.5	10.5	1	1	6.5867	UPF1Chhelicase	258	UPF1Chhelicase	230
153	505	J_Schwarz_250119_010219_G3_C_1_3.10918.10918.4.0.dta	4	3340	IAYFTLPKTDSDMR(8)-LKESQTQDNITVR(2)	Cross-Linked	BS3	3340	Oxidation[M](13)	1	0.0013	0.003565	1.06651	sm|UPF1Chhelicase|UPF1Chhelicase (258)-sm|UPF1Chhelicase|UPF1Chhelicase (230)/	Intra-Protein	3	1	6.5	9.5	1	1	2.88606	UPF1Chhelicase	258	UPF1Chhelicase	230
154	319	J_Schwarz_250119_010219_G3_C_1_3.11751.11751.3.1.dta	3	2240	KLPPLPAVER(1)-LLYKDLSK(4)	Cross-Linked	BS3	2240	null	1	3.39e-05	-0.004161	-1.86064	sm|Stau1|Stau1 (255)-sm|UPF2|UPF2 (22)/	Inter-Protein	3	1	11	6	1	1	4.4698	Stau1	255	UPF2	22
155	64	J_Schwarz_250119_010219_G3_C_1_3.11769.11769.4.0.dta	4	2240	KLPPLPAVER(1)-LLYKDLSK(4)	Cross-Linked	BS3	2240	null	1	5.2e-10	0.00037	0.16545	sm|Stau1|Stau1 (255)-sm|UPF2|UPF2 (22)/	Inter-Protein	3	1	13	7	1	1	9.284	Stau1	255	UPF2	22
156	142	J_Schwarz_250119_010219_G3_C_1_3.11775.11775.3.1.dta	3	2240	KLPPLPAVER(1)-LLYKDLSK(4)	Cross-Linked	BS3	2240	null	1	5.48e-08	-0.00426	-1.90491	sm|Stau1|Stau1 (255)-sm|UPF2|UPF2 (22)/	Inter-Protein	3	1	10	7	1	1	7.26122	Stau1	255	UPF2	22
157	691	J_Schwarz_250119_010219_G3_C_1_3.12850.12850.4.0.dta	4	3140	SEISQVFEIALKR(12)-ESGPPHMKNFVTK(8)	Cross-Linked	BS3	3140	Oxidation[M](23)	1	0.028	0.003953	1.25706	sm|Stau1|Stau1 (199)-sm|Stau1|Stau1 (218)/	Intra-Protein	3	1	8	7	1	1	1.55284	Stau1	199	Stau1	218
158	545	J_Schwarz_250119_010219_G3_C_1_3.12851.12851.5.1.dta	5	3140	SEISQVFEIALKR(12)-ESGPPHMKNFVTK(8)	Cross-Linked	BS3	3140	Oxidation[M](23)	1	0.00285	0.000896	0.284929	sm|Stau1|Stau1 (199)-sm|Stau1|Stau1 (218)/	Intra-Protein	3	1	9	5	1	1	2.54516	Stau1	199	Stau1	218
159	735	J_Schwarz_250119_010219_G3_C_1_3.12856.12856.5.1.dta	5	3140	SEISQVFEIALKR(12)-ESGPPHMKNFVTK(8)	Cross-Linked	BS3	3140	Oxidation[M](23)	1	0.0696	0.000896	0.284929	sm|Stau1|Stau1 (199)-sm|Stau1|Stau1 (218)/	Intra-Protein	3	1	4	8	1	1	1.15739	Stau1	199	Stau1	218
160	716	J_Schwarz_250119_010219_G3_C_1_3.13103.13103.3.1.dta	3	2350	KLPWQDQEVK(1)-ALKRTAER(3)	Cross-Linked	BS3	2350	null	1	0.0499	-0.022109	-9.39887	sm|UPF2|UPF2 (38)-sm|UPF1Chhelicase|UPF1Chhelicase (508)/	Inter-Protein	3	1	8	2	1	1	1.3019	UPF2	38	UPF1Chhelicase	508
161	143	J_Schwarz_250119_010219_G3_C_1_3.13165.13165.4.0.dta	4	2820	ISSAKFLGELYNYR(5)-DLSKVTTEK(4)	Cross-Linked	BS3	2820	null	1	5.71e-08	0.001451	0.514815	sm|UPF2|UPF2 (114)-sm|UPF2|UPF2 (26)/	Intra-Protein	3	1	11.5	7.5	1	1	7.24336	UPF2	114	UPF2	26
162	247	J_Schwarz_250119_010219_G3_C_1_3.13286.13286.4.0.dta	4	3010	LGMEVNQPKFNQR(9)-NAAIAVLEELKK(11)	Cross-Linked	BS3	3010	Oxidation[M](3)	1	4.35e-06	0.002455	0.814906	sm|UPF2|UPF2 (104)-sm|Stau1|Stau1 (254)/	Inter-Protein	3	1	11	6	1	1	5.36151	UPF2	104	Stau1	254
163	435	J_Schwarz_250119_010219_G3_C_1_3.13322.13322.4.1.dta	4	3010	LGMEVNQPKFNQR(9)-NAAIAVLEELKK(11)	Cross-Linked	BS3	3010	Oxidation[M](3)	1	0.000316	0.002782	0.923449	sm|UPF2|UPF2 (104)-sm|Stau1|Stau1 (254)/	Inter-Protein	3	1	13	6	1	1	3.50031	UPF2	104	Stau1	254
164	252	J_Schwarz_250119_010219_G3_C_1_3.13557.13557.3.1.dta	3	2380	NAAIAVLEELKK(11)-VTTEKVLR(5)	Cross-Linked	BS3	2380	null	1	4.67e-06	0.001615	0.678172	sm|Stau1|Stau1 (254)-sm|UPF2|UPF2 (31)/	Inter-Protein	3	1	9	5	1	1	5.33068	Stau1	254	UPF2	31
165	696	J_Schwarz_250119_010219_G3_C_1_3.13755.13755.4.1.dta	4	3230	LGMEVNQPKFNQR(9)-SEISQVFEIALKR(12)	Cross-Linked	BS3	3230	Oxidation[M](3)	1	0.0315	0.001021	0.315738	sm|UPF2|UPF2 (104)-sm|Stau1|Stau1 (199)/	Inter-Protein	3	1	3.5	3.5	1	1	1.50169	UPF2	104	Stau1	199
166	450	J_Schwarz_250119_010219_G3_C_1_3.13987.13987.4.0.dta	4	2600	SEISQVFEIALKR(12)-VTTEKVLR(5)	Cross-Linked	BS3	2600	null	1	0.000484	0.001233	0.473779	sm|Stau1|Stau1 (199)-sm|UPF2|UPF2 (31)/	Inter-Protein	3	1	8.5	4.5	1	1	3.31515	Stau1	199	UPF2	31
167	585	J_Schwarz_250119_010219_G3_C_1_3.2008.2008.3.0.dta	3	2160	QAAKHDAAAK(4)-QAAKHDAAAK(4)	Cross-Linked	BS3	2160	null	1	0.0067	9.8e-05	0.04541	sm|Stau1|Stau1 (153)-sm|Stau1|Stau1 (153)/	Inter-Protein	3	1	4.5	4.5	1	1	2.17393	Stau1	153	Stau1	153
168	649	J_Schwarz_250119_010219_G3_C_1_3.2016.2016.4.0.dta	4	2160	QAAKHDAAAK(4)-QAAKHDAAAK(4)	Cross-Linked	BS3	2160	null	1	0.0166	-0.000305	-0.141326	sm|Stau1|Stau1 (153)-sm|Stau1|Stau1 (153)/	Inter-Protein	3	1	4.5	4.5	1	1	1.77989	Stau1	153	Stau1	153
169	287	J_Schwarz_250119_010219_G3_C_1_3.2342.2342.3.0.dta	3	2130	QAAKHDAAAK(4)-KGNKQQFK(4)	Cross-Linked	BS3	2130	null	1	1.41e-05	-0.00032	-0.150578	sm|Stau1|Stau1 (153)-sm|UPF2|UPF2 (421)/	Inter-Protein	3	1	7.5	4.5	1	1	4.85078	Stau1	153	UPF2	421
170	269	J_Schwarz_250119_010219_G3_C_1_3.2982.2982.4.1.dta	4	2100	QAAKHDAAAK(4)-HDAAAKALR(6)	Cross-Linked	BS3	2100	null	1	7.59e-06	0.000737	0.350931	sm|Stau1|Stau1 (153)-sm|Stau1|Stau1 (159)/	Intra-Protein	3	1	8	10	1	1	5.11976	Stau1	153	Stau1	159
171	120	J_Schwarz_250119_010219_G3_C_1_3.3113.3113.3.0.dta	3	1880	QAAKHDAAAK(4)-KVSELR(1)	Cross-Linked	BS3	1880	null	1	1.68e-08	0.000255	0.135708	sm|Stau1|Stau1 (153)-sm|Stau1|Stau1 (364)/	Intra-Protein	3	1	11	7	1	1	7.77469	Stau1	153	Stau1	364
172	219	J_Schwarz_250119_010219_G3_C_1_3.3115.3115.4.0.dta	4	1880	QAAKHDAAAK(4)-KVSELR(1)	Cross-Linked	BS3	1880	null	1	1.57e-06	0.000404	0.215003	sm|Stau1|Stau1 (153)-sm|Stau1|Stau1 (364)/	Intra-Protein	3	1	11	7	1	1	5.8041	Stau1	153	Stau1	364
173	475	J_Schwarz_250119_010219_G3_C_1_3.3434.3434.4.2.dta	4	2280	VGNHTAEGTGTNKK(13)-KVSELR(1)	Cross-Linked	BS3	2280	null	1	0.000693	0.000721	0.315922	sm|Stau1|Stau1 (341)-sm|Stau1|Stau1 (364)/	Intra-Protein	3	1	14	4	1	1	3.15927	Stau1	341	Stau1	364
174	390	J_Schwarz_250119_010219_G3_C_1_3.3443.3443.3.1.dta	3	2280	VGNHTAEGTGTNKK(13)-KVSELR(1)	Cross-Linked	BS3	2280	null	1	0.000131	-0.000499	-0.218648	sm|Stau1|Stau1 (341)-sm|Stau1|Stau1 (364)/	Intra-Protein	3	1	8	5	1	1	3.88273	Stau1	341	Stau1	364
175	432	J_Schwarz_250119_010219_G3_C_1_3.3907.3907.5.0.dta	5	2640	ESGPPHMKNFVTK(8)-QAAKHDAAAK(4)	Cross-Linked	BS3	2640	Oxidation[M](7)	1	0.000303	-0.00094	-0.356692	sm|Stau1|Stau1 (218)-sm|Stau1|Stau1 (153)/	Intra-Protein	3	1	7.5	8.5	1	1	3.51856	Stau1	218	Stau1	153
176	211	J_Schwarz_250119_010219_G3_C_1_3.4116.4116.4.2.dta	4	2060	QAAKHDAAAK(4)-LAKMQFR(3)	Cross-Linked	BS3	2060	Oxidation[M](17)	1	1.33e-06	0.000357	0.173546	sm|Stau1|Stau1 (153)-sm|UPF1Chhelicase|UPF1Chhelicase (536)/	Inter-Protein	3	1	8	7	1	1	5.87615	Stau1	153	UPF1Chhelicase	536
177	254	J_Schwarz_250119_010219_G3_C_1_3.4256.4256.3.0.dta	3	2090	QAAKHDAAAK(4)-VTTEKVLR(5)	Cross-Linked	BS3	2090	null	1	4.87e-06	-0.001982	-0.946889	sm|Stau1|Stau1 (153)-sm|UPF2|UPF2 (31)/	Inter-Protein	3	1	9	7	1	1	5.31247	Stau1	153	UPF2	31
178	339	J_Schwarz_250119_010219_G3_C_1_3.4257.4257.4.1.dta	4	2090	QAAKHDAAAK(4)-VTTEKVLR(5)	Cross-Linked	BS3	2090	null	1	4.69e-05	-0.000146	-0.069751	sm|Stau1|Stau1 (153)-sm|UPF2|UPF2 (31)/	Inter-Protein	3	1	11	5	1	1	4.32883	Stau1	153	UPF2	31
179	689	J_Schwarz_250119_010219_G3_C_1_3.4258.4258.5.0.dta	5	2090	QAAKHDAAAK(4)-VTTEKVLR(5)	Cross-Linked	BS3	2090	null	1	0.0269	-0.000792	-0.378373	sm|Stau1|Stau1 (153)-sm|UPF2|UPF2 (31)/	Inter-Protein	3	1	10	5	1	1	1.57025	Stau1	153	UPF2	31
180	317	J_Schwarz_250119_010219_G3_C_1_3.4392.4392.3.0.dta	3	2170	DLSKVTTEK(4)-QAAKHDAAAK(4)	Cross-Linked	BS3	2170	null	1	2.99e-05	-0.000296	-0.136522	sm|UPF2|UPF2 (26)-sm|Stau1|Stau1 (153)/	Inter-Protein	3	1	7.5	7.5	1	1	4.52433	UPF2	26	Stau1	153
181	413	J_Schwarz_250119_010219_G3_C_1_3.4406.4406.4.0.dta	4	2170	DLSKVTTEK(4)-QAAKHDAAAK(4)	Cross-Linked	BS3	2170	null	1	0.000197	0.000456	0.210317	sm|UPF2|UPF2 (26)-sm|Stau1|Stau1 (153)/	Inter-Protein	3	1	7.5	10.5	1	1	3.70553	UPF2	26	Stau1	153
182	495	J_Schwarz_250119_010219_G3_C_1_3.4624.4624.4.2.dta	4	2570	VGNHTAEGTGTNKK(13)-DLSKVTTEK(4)	Cross-Linked	BS3	2570	null	1	0.00103	-0.002444	-0.950482	sm|Stau1|Stau1 (341)-sm|UPF2|UPF2 (26)/	Inter-Protein	3	1	10.5	7.5	1	1	2.98716	Stau1	341	UPF2	26
183	463	J_Schwarz_250119_010219_G3_C_1_3.4673.4673.4.0.dta	4	2640	KPMYKPVDPYSR(1)-QAAKHDAAAK(4)	Cross-Linked	BS3	2640	Oxidation[M](3)	1	0.000589	1e-06	0.000378	sm|Stau1|Stau1 (91)-sm|Stau1|Stau1 (153)/	Intra-Protein	3	1	18	9	1	1	3.22988	Stau1	91	Stau1	153
184	132	J_Schwarz_250119_010219_G3_C_1_3.4674.4674.5.0.dta	5	2640	KPMYKPVDPYSR(1)-QAAKHDAAAK(4)	Cross-Linked	BS3	2640	Oxidation[M](3)	1	2.8e-08	3.2e-05	0.012101	sm|Stau1|Stau1 (91)-sm|Stau1|Stau1 (153)/	Intra-Protein	3	1	21	12	1	1	7.55284	Stau1	91	Stau1	153
185	134	J_Schwarz_250119_010219_G3_C_1_3.4687.4687.5.0.dta	5	2640	KPMYKPVDPYSR(1)-QAAKHDAAAK(4)	Cross-Linked	BS3	2640	Oxidation[M](3)	1	3.17e-08	0.000203	0.076767	sm|Stau1|Stau1 (91)-sm|Stau1|Stau1 (153)/	Intra-Protein	3	1	21	12	1	1	7.49894	Stau1	91	Stau1	153
186	346	J_Schwarz_250119_010219_G3_C_1_3.4692.4692.3.0.dta	3	2640	KPMYKPVDPYSR(1)-QAAKHDAAAK(4)	Cross-Linked	BS3	2640	Oxidation[M](3)	1	5.32e-05	0.001408	0.532455	sm|Stau1|Stau1 (91)-sm|Stau1|Stau1 (153)/	Intra-Protein	3	1	7	6	1	1	4.27409	Stau1	91	Stau1	153
187	227	J_Schwarz_250119_010219_G3_C_1_3.4704.4704.6.3.dta	6	2640	KPMYKPVDPYSR(1)-QAAKHDAAAK(4)	Cross-Linked	BS3	2640	Oxidation[M](3)	1	1.96e-06	-0.000303	-0.114584	sm|Stau1|Stau1 (91)-sm|Stau1|Stau1 (153)/	Intra-Protein	3	1	19	10	1	1	5.70774	Stau1	91	Stau1	153
188	212	J_Schwarz_250119_010219_G3_C_1_3.4778.4778.5.0.dta	5	2640	KPMYKPVDPYSR(1)-QAAKHDAAAK(4)	Cross-Linked	BS3	2640	Oxidation[M](3)	1	1.35e-06	-0.000577	-0.218201	sm|Stau1|Stau1 (91)-sm|Stau1|Stau1 (153)/	Intra-Protein	3	1	12	9	1	1	5.86967	Stau1	91	Stau1	153
189	27	J_Schwarz_250119_010219_G3_C_1_3.4788.4788.4.1.dta	4	2720	LGMEVNQPKFNQR(9)-QAAKHDAAAK(4)	Cross-Linked	BS3	2720	Oxidation[M](3)	1	5.58e-12	-0.022916	-8.41143	sm|UPF2|UPF2 (104)-sm|Stau1|Stau1 (153)/	Inter-Protein	3	1	19	9	1	1	11.2534	UPF2	104	Stau1	153
190	183	J_Schwarz_250119_010219_G3_C_1_3.4794.4794.5.1.dta	5	2720	LGMEVNQPKFNQR(9)-QAAKHDAAAK(4)	Cross-Linked	BS3	2720	Oxidation[M](3)	1	2.94e-07	0.001607	0.589857	sm|UPF2|UPF2 (104)-sm|Stau1|Stau1 (153)/	Inter-Protein	3	1	22	11	1	1	6.53165	UPF2	104	Stau1	153
191	331	J_Schwarz_250119_010219_G3_C_1_3.4797.4797.5.0.dta	5	2640	KPMYKPVDPYSR(1)-QAAKHDAAAK(4)	Cross-Linked	BS3	2640	Oxidation[M](3)	1	4.08e-05	-0.001466	-0.554388	sm|Stau1|Stau1 (91)-sm|Stau1|Stau1 (153)/	Intra-Protein	3	1	10	8	1	1	4.38934	Stau1	91	Stau1	153
192	839	J_Schwarz_250119_010219_G3_C_1_3.4835.4835.4.4.dta	4	2640	KPMYKPVDPYSR(5)-QAAKHDAAAK(4)	Cross-Linked	BS3	2640	Oxidation[M](3)	1	0.319	0.00111	0.419762	sm|Stau1|Stau1 (95)-sm|Stau1|Stau1 (153)/	Intra-Protein	3	1	5	7	1	1	0.496209	Stau1	95	Stau1	153
193	34	J_Schwarz_250119_010219_G3_C_1_3.4851.4851.5.3.dta	5	2720	LGMEVNQPKFNQR(9)-QAAKHDAAAK(4)	Cross-Linked	BS3	2720	Oxidation[M](3)	1	1.47e-11	0.001607	0.589857	sm|UPF2|UPF2 (104)-sm|Stau1|Stau1 (153)/	Inter-Protein	3	1	25	11	1	1	10.8327	UPF2	104	Stau1	153
194	218	J_Schwarz_250119_010219_G3_C_1_3.4879.4879.4.0.dta	4	2640	KPMYKPVDPYSR(1)-QAAKHDAAAK(4)	Cross-Linked	BS3	2640	Oxidation[M](3)	1	1.51e-06	0.002437	0.921586	sm|Stau1|Stau1 (91)-sm|Stau1|Stau1 (153)/	Intra-Protein	3	1	13	8	1	1	5.82102	Stau1	91	Stau1	153
195	49	J_Schwarz_250119_010219_G3_C_1_3.5000.5000.4.2.dta	4	3130	LGMEVNQPKFNQR(9)-VGNHTAEGTGTNKK(13)	Cross-Linked	BS3	3130	Oxidation[M](3)	1	1.75e-10	-0.000239	-0.076417	sm|UPF2|UPF2 (104)-sm|Stau1|Stau1 (341)/	Inter-Protein	3	1	16	7	1	1	9.75696	UPF2	104	Stau1	341
196	826	J_Schwarz_250119_010219_G3_C_1_3.5426.5426.3.0.dta	3	1600	KVSELR(1)-KVSELR(1)	Cross-Linked	BS3	1600	null	1	0.0603	0.000993	0.620647	sm|Stau1|Stau1 (364)-sm|Stau1|Stau1 (364)/	Inter-Protein	3	1	3	3	1	1	1.21968	Stau1	364	Stau1	364
197	711	J_Schwarz_250119_010219_G3_C_1_3.5606.5606.4.0.dta	4	1600	KVSELR(1)-KVSELR(1)	Cross-Linked	BS3	1600	null	1	0.0439	1.2e-05	0.0075	sm|Stau1|Stau1 (364)-sm|Stau1|Stau1 (364)/	Inter-Protein	3	1	5	5	1	1	1.35754	Stau1	364	Stau1	364
198	542	J_Schwarz_250119_010219_G3_C_1_3.5635.5635.3.0.dta	3	1600	KVSELR(1)-KVSELR(1)	Cross-Linked	BS3	1600	null	1	0.00275	0.000619	0.386889	sm|Stau1|Stau1 (364)-sm|Stau1|Stau1 (364)/	Inter-Protein	3	1	6.5	6.5	1	1	2.56067	Stau1	364	Stau1	364
199	94	J_Schwarz_250119_010219_G3_C_1_3.5768.5768.3.0.dta	3	1780	LAKMQFR(3)-LCAKSR(4)	Cross-Linked	BS3	1780	Oxidation[M](4);Carbamidomethyl[C](12)	1	4.41e-09	0.000609	0.341951	sm|UPF1Chhelicase|UPF1Chhelicase (536)-sm|UPF1Chhelicase|UPF1Chhelicase (456)/	Intra-Protein	3	1	12.5	9.5	1	1	8.35556	UPF1Chhelicase	536	UPF1Chhelicase	456
200	442	J_Schwarz_250119_010219_G3_C_1_3.5829.5829.3.0.dta	3	2310	DETGELSSADEKR(12)-LCAKSR(4)	Cross-Linked	BS3	2310	Carbamidomethyl[C](18)	1	0.000404	-0.000298	-0.12911	sm|UPF1Chhelicase|UPF1Chhelicase (502)-sm|UPF1Chhelicase|UPF1Chhelicase (456)/	Intra-Protein	3	1	14.5	3.5	1	1	3.39362	UPF1Chhelicase	502	UPF1Chhelicase	456
201	3	J_Schwarz_250119_010219_G3_C_1_3.5978.5978.3.0.dta	3	1900	LAQIQQAKK(8)-KVSELR(1)	Cross-Linked	BS3	1900	null	1	4.58e-21	0.000525	0.27688	sm|Stau1|Stau1 (302)-sm|Stau1|Stau1 (364)/	Intra-Protein	3	1	18	8	1	1	20.3391	Stau1	302	Stau1	364
202	480	J_Schwarz_250119_010219_G3_C_1_3.6029.6029.4.0.dta	4	2360	ESGPPHMKNFVTK(8)-KVSELR(1)	Cross-Linked	BS3	2360	Oxidation[M](7)	1	0.000842	-0.003483	-1.47821	sm|Stau1|Stau1 (218)-sm|Stau1|Stau1 (364)/	Intra-Protein	3	1	12	7	1	1	3.07469	Stau1	218	Stau1	364
203	425	J_Schwarz_250119_010219_G3_C_1_3.6095.6095.4.1.dta	4	2470	LGMEVNQPKFNQR(9)-MEKTVK(3)	Cross-Linked	BS3	2470	Oxidation[M](3);Oxidation[M](17)	1	0.000236	0.000123	0.049893	sm|UPF2|UPF2 (104)-sm|UPF2|UPF2 (3)/	Intra-Protein	3	1	29	9	1	1	3.62709	UPF2	104	UPF2	3
204	168	J_Schwarz_250119_010219_G3_C_1_3.6097.6097.3.0.dta	3	2470	LGMEVNQPKFNQR(9)-MEKTVK(3)	Cross-Linked	BS3	2470	Oxidation[M](3);Oxidation[M](17)	1	1.72e-07	0.001409	0.571544	sm|UPF2|UPF2 (104)-sm|UPF2|UPF2 (3)/	Intra-Protein	3	1	16	7	1	1	6.76447	UPF2	104	UPF2	3
205	571	J_Schwarz_250119_010219_G3_C_1_3.6133.6133.4.0.dta	4	2470	LGMEVNQPKFNQR(9)-MEKTVK(3)	Cross-Linked	BS3	2470	Oxidation[M](3);Oxidation[M](17)	1	0.00526	0.000123	0.049893	sm|UPF2|UPF2 (104)-sm|UPF2|UPF2 (3)/	Intra-Protein	3	1	31	8	1	1	2.27901	UPF2	104	UPF2	3
206	763	J_Schwarz_250119_010219_G3_C_1_3.6155.6155.4.0.dta	4	2470	LGMEVNQPKFNQR(9)-MEKTVK(3)	Cross-Linked	BS3	2470	Oxidation[M](3);Oxidation[M](17)	1	0.116	0.000123	0.049893	sm|UPF2|UPF2 (104)-sm|UPF2|UPF2 (3)/	Intra-Protein	3	1	18	6	1	1	0.935542	UPF2	104	UPF2	3
207	43	J_Schwarz_250119_010219_G3_C_1_3.6191.6191.3.0.dta	3	1800	AFVKMCR(4)-KVSELR(1)	Cross-Linked	BS3	1800	Carbamidomethyl[C](6);Oxidation[M](5)	1	7.13e-11	0.00121	0.673736	sm|Stau1|Stau1 (373)-sm|Stau1|Stau1 (364)/	Intra-Protein	3	1	11.5	6.5	1	1	10.1469	Stau1	373	Stau1	364
208	281	J_Schwarz_250119_010219_G3_C_1_3.6199.6199.4.0.dta	4	1800	AFVKMCR(4)-KVSELR(1)	Cross-Linked	BS3	1800	Carbamidomethyl[C](6);Oxidation[M](5)	1	1.16e-05	0.000393	0.218825	sm|Stau1|Stau1 (373)-sm|Stau1|Stau1 (364)/	Intra-Protein	3	1	8.5	8.5	1	1	4.93554	Stau1	373	Stau1	364
209	680	J_Schwarz_250119_010219_G3_C_1_3.6209.6209.4.0.dta	4	3060	PIVKPQTSPEYGQGINPISR(4)-IKKKTK(3)	Cross-Linked	BS3	3060	null	1	0.0254	0.001693	0.55259	sm|Stau1|Stau1 (278)-sm|Stau1|Stau1 (271)/	Intra-Protein	3	1	29	2	1	1	1.59517	Stau1	278	Stau1	271
210	779	J_Schwarz_250119_010219_G3_C_1_3.6218.6218.6.4.dta	6	3060	PIVKPQTSPEYGQGINPISR(4)-IKKKTK(3)	Cross-Linked	BS3	3060	null	1	0.138	-0.001104	-0.360342	sm|Stau1|Stau1 (278)-sm|Stau1|Stau1 (271)/	Intra-Protein	3	1	17.5	4.5	1	1	0.860121	Stau1	278	Stau1	271
211	852	J_Schwarz_250119_010219_G3_C_1_3.6230.6230.4.0.dta	4	1800	AFVKMCR(4)-KVSELR(1)	Cross-Linked	BS3	1800	Carbamidomethyl[C](6);Oxidation[M](5)	1	0.368	0.000457	0.254461	sm|Stau1|Stau1 (373)-sm|Stau1|Stau1 (364)/	Intra-Protein	3	1	4.5	6.5	1	1	0.434152	Stau1	373	Stau1	364
212	652	J_Schwarz_250119_010219_G3_C_1_3.6277.6277.6.3.dta	6	3060	PIVKPQTSPEYGQGINPISR(4)-IKKKTK(2)	Cross-Linked	BS3	3060	null	1	0.0178	-0.001104	-0.360342	sm|Stau1|Stau1 (278)-sm|Stau1|Stau1 (270)/	Intra-Protein	3	1	15	4	1	1	1.74958	Stau1	278	Stau1	270
213	657	J_Schwarz_250119_010219_G3_C_1_3.6289.6289.4.2.dta	4	2880	LGMEVNQPKFNQRR(9)-MEKTVKKK(7)	Cross-Linked	BS3	2880	Oxidation[M](3);Oxidation[M](18)	1	0.0192	-0.022184	-7.70935	sm|UPF2|UPF2 (104)-sm|UPF2|UPF2 (7)/	Intra-Protein	3	1	20	7	1	1	1.7167	UPF2	104	UPF2	7
214	761	J_Schwarz_250119_010219_G3_C_1_3.6307.6307.4.1.dta	4	2650	ESGPPHMKNFVTK(8)-LAQIQQAKK(8)	Cross-Linked	BS3	2650	Oxidation[M](7)	1	0.113	-0.000398	-0.150052	sm|Stau1|Stau1 (218)-sm|Stau1|Stau1 (302)/	Intra-Protein	3	1	7.5	5.5	1	1	0.946922	Stau1	218	Stau1	302
215	843	J_Schwarz_250119_010219_G3_C_1_3.6362.6362.3.0.dta	3	2170	KRPPLQEYVR(1)-MEKTVK(3)	Cross-Linked	BS3	2170	Oxidation[M](14)	1	0.329	-0.000536	-0.246527	sm|UPF2|UPF2 (8)-sm|UPF2|UPF2 (3)/	Intra-Protein	3	1	6	8	1	1	0.482804	UPF2	8	UPF2	3
216	296	J_Schwarz_250119_010219_G3_C_1_3.6475.6475.4.0.dta	4	2250	KLTLDINER(1)-QAAKHDAAAK(4)	Cross-Linked	BS3	2250	null	1	1.82e-05	-0.000749	-0.333004	sm|UPF2|UPF2 (455)-sm|Stau1|Stau1 (153)/	Inter-Protein	3	1	7	9	1	1	4.73993	UPF2	455	Stau1	153
217	389	J_Schwarz_250119_010219_G3_C_1_3.6477.6477.3.0.dta	3	2090	LAQIQQAKK(8)-AFVKMCR(4)	Cross-Linked	BS3	2090	Carbamidomethyl[C](18);Oxidation[M](17)	1	0.000123	0.002398	1.1462	sm|Stau1|Stau1 (302)-sm|Stau1|Stau1 (373)/	Intra-Protein	3	1	8	5	1	1	3.91009	Stau1	302	Stau1	373
218	333	J_Schwarz_250119_010219_G3_C_1_3.6727.6727.5.0.dta	5	3560	TKPIVKPQTSPEYGQGINPISR(2)-QAAKHDAAAK(4)	Cross-Linked	BS3	3560	null	1	4.25e-05	0.004212	1.18384	sm|Stau1|Stau1 (274)-sm|Stau1|Stau1 (153)/	Intra-Protein	3	1	12	6	1	1	4.37161	Stau1	274	Stau1	153
219	410	J_Schwarz_250119_010219_G3_C_1_3.6795.6795.4.2.dta	4	1810	VTTEKVLR(5)-KVSELR(1)	Cross-Linked	BS3	1810	null	1	0.000193	0.001006	0.554553	sm|UPF2|UPF2 (31)-sm|Stau1|Stau1 (364)/	Inter-Protein	3	1	5	5	1	1	3.71444	UPF2	31	Stau1	364
220	792	J_Schwarz_250119_010219_G3_C_1_3.6842.6842.5.0.dta	5	2920	LQQLKDETGELSSADEKR(5)-LCAKSR(4)	Cross-Linked	BS3	2920	Carbamidomethyl[C](23)	1	0.184	0.002087	0.715096	sm|UPF1Chhelicase|UPF1Chhelicase (490)-sm|UPF1Chhelicase|UPF1Chhelicase (456)/	Intra-Protein	3	1	25.5	5.5	1	1	0.735182	UPF1Chhelicase	490	UPF1Chhelicase	456
221	857	J_Schwarz_250119_010219_G3_C_1_3.6936.6936.4.2.dta	4	3330	EFVMQVKVGNHTAEGTGTNK(7)-LAQIQQAKK(8)	Cross-Linked	BS3	3330	Oxidation[M](4)	1	0.416	-0.00287	-0.862448	sm|Stau1|Stau1 (328)-sm|Stau1|Stau1 (302)/	Intra-Protein	3	1	9.5	3.5	1	1	0.380907	Stau1	328	Stau1	302
222	692	J_Schwarz_250119_010219_G3_C_1_3.6971.6971.4.3.dta	4	2570	ESGPPHMKNFVTK(8)-VTTEKVLR(5)	Cross-Linked	BS3	2570	Oxidation[M](7)	1	0.0284	-0.00092	-0.357926	sm|Stau1|Stau1 (218)-sm|UPF2|UPF2 (31)/	Inter-Protein	3	1	8	5	1	1	1.54668	Stau1	218	UPF2	31
223	196	J_Schwarz_250119_010219_G3_C_1_3.7053.7053.5.2.dta	5	3410	KTKPIVKPQTSPEYGQGINPISR(3)-KVSELR(1)	Cross-Linked	BS3	3410	null	1	4.98e-07	0.002492	0.731456	sm|Stau1|Stau1 (274)-sm|Stau1|Stau1 (364)/	Intra-Protein	3	1	15.5	4.5	1	1	6.30277	Stau1	274	Stau1	364
224	266	J_Schwarz_250119_010219_G3_C_1_3.7159.7159.3.1.dta	3	2140	TEAANVEKITTK(8)-LLKAGAK(3)	Cross-Linked	BS3	2140	null	1	6.72e-06	0.001223	0.570898	sm|UPF1Chhelicase|UPF1Chhelicase (684)-sm|UPF1Chhelicase|UPF1Chhelicase (691)/	Intra-Protein	3	1	15.5	6.5	1	1	5.17263	UPF1Chhelicase	684	UPF1Chhelicase	691
225	264	J_Schwarz_250119_010219_G3_C_1_3.7160.7160.4.0.dta	4	2140	TEAANVEKITTK(8)-LLKAGAK(3)	Cross-Linked	BS3	2140	null	1	6.18e-06	0.00102	0.476138	sm|UPF1Chhelicase|UPF1Chhelicase (684)-sm|UPF1Chhelicase|UPF1Chhelicase (691)/	Intra-Protein	3	1	15.5	7.5	1	1	5.20901	UPF1Chhelicase	684	UPF1Chhelicase	691
226	376	J_Schwarz_250119_010219_G3_C_1_3.7191.7191.3.3.dta	3	2140	TEAANVEKITTK(8)-LLKAGAK(3)	Cross-Linked	BS3	2140	null	1	0.000104	0.001218	0.568564	sm|UPF1Chhelicase|UPF1Chhelicase (684)-sm|UPF1Chhelicase|UPF1Chhelicase (691)/	Intra-Protein	3	1	14.5	6.5	1	1	3.98297	UPF1Chhelicase	684	UPF1Chhelicase	691
227	96	J_Schwarz_250119_010219_G3_C_1_3.7220.7220.4.0.dta	4	2530	AAKAGLSQSLFER(3)-QAAKHDAAAK(4)	Cross-Linked	BS3	2530	null	1	4.89e-09	0.001777	0.703666	sm|UPF1Chhelicase|UPF1Chhelicase (586)-sm|Stau1|Stau1 (153)/	Inter-Protein	3	1	13	11	1	1	8.31069	UPF1Chhelicase	586	Stau1	153
228	148	J_Schwarz_250119_010219_G3_C_1_3.7396.7396.3.0.dta	3	1760	LAKMQFR(3)-LCAKSR(4)	Cross-Linked	BS3	1760	Carbamidomethyl[C](12)	1	7.93e-08	0.000833	0.471965	sm|UPF1Chhelicase|UPF1Chhelicase (536)-sm|UPF1Chhelicase|UPF1Chhelicase (456)/	Intra-Protein	3	1	8	7	1	1	7.10073	UPF1Chhelicase	536	UPF1Chhelicase	456
229	275	J_Schwarz_250119_010219_G3_C_1_3.7415.7415.4.0.dta	4	2760	LQQLKDETGELSSADEK(5)-LCAKSR(4)	Cross-Linked	BS3	2760	Carbamidomethyl[C](22)	1	9.76e-06	0.00084	0.304085	sm|UPF1Chhelicase|UPF1Chhelicase (490)-sm|UPF1Chhelicase|UPF1Chhelicase (456)/	Intra-Protein	3	1	20	7	1	1	5.01055	UPF1Chhelicase	490	UPF1Chhelicase	456
230	704	J_Schwarz_250119_010219_G3_C_1_3.7429.7429.3.0.dta	3	1760	LAKMQFR(3)-LCAKSR(4)	Cross-Linked	BS3	1760	Carbamidomethyl[C](12)	1	0.0383	0.000884	0.500861	sm|UPF1Chhelicase|UPF1Chhelicase (536)-sm|UPF1Chhelicase|UPF1Chhelicase (456)/	Intra-Protein	3	1	8	8	1	1	1.4168	UPF1Chhelicase	536	UPF1Chhelicase	456
231	769	J_Schwarz_250119_010219_G3_C_1_3.7443.7443.4.1.dta	4	2480	DETGELSSADEKR(12)-LAKMQFR(3)	Cross-Linked	BS3	2480	Oxidation[M](20)	1	0.124	0.002083	0.838834	sm|UPF1Chhelicase|UPF1Chhelicase (502)-sm|UPF1Chhelicase|UPF1Chhelicase (536)/	Intra-Protein	3	1	7.5	6.5	1	1	0.906578	UPF1Chhelicase	502	UPF1Chhelicase	536
232	337	J_Schwarz_250119_010219_G3_C_1_3.7666.7666.3.0.dta	3	1990	VTTEKVLR(5)-LAKMQFR(3)	Cross-Linked	BS3	1990	Oxidation[M](15)	1	4.52e-05	0.001567	0.786595	sm|UPF2|UPF2 (31)-sm|UPF1Chhelicase|UPF1Chhelicase (536)/	Inter-Protein	3	1	6.5	8.5	1	1	4.34486	UPF2	31	UPF1Chhelicase	536
233	393	J_Schwarz_250119_010219_G3_C_1_3.7672.7672.4.0.dta	4	3210	LGMEVNQPKFNQR(9)-KPMYKPVDPYSR(1)	Cross-Linked	BS3	3210	Oxidation[M](3);Oxidation[M](19)	1	0.000137	0.004268	1.32934	sm|UPF2|UPF2 (104)-sm|Stau1|Stau1 (91)/	Inter-Protein	3	1	4	8	1	1	3.86328	UPF2	104	Stau1	91
234	687	J_Schwarz_250119_010219_G3_C_1_3.7716.7716.4.2.dta	4	2760	LQQLKDETGELSSADEK(5)-LCAKSR(4)	Cross-Linked	BS3	2760	Carbamidomethyl[C](22)	1	0.0264	-0.005163	-1.86904	sm|UPF1Chhelicase|UPF1Chhelicase (490)-sm|UPF1Chhelicase|UPF1Chhelicase (456)/	Intra-Protein	3	1	12	5	1	1	1.5784	UPF1Chhelicase	490	UPF1Chhelicase	456
235	727	J_Schwarz_250119_010219_G3_C_1_3.7721.7721.4.1.dta	4	2760	LQQLKDETGELSSADEK(5)-LCAKSR(4)	Cross-Linked	BS3	2760	Carbamidomethyl[C](22)	1	0.0597	-0.005163	-1.86904	sm|UPF1Chhelicase|UPF1Chhelicase (490)-sm|UPF1Chhelicase|UPF1Chhelicase (456)/	Intra-Protein	3	1	11	4	1	1	1.22403	UPF1Chhelicase	490	UPF1Chhelicase	456
236	443	J_Schwarz_250119_010219_G3_C_1_3.7750.7750.4.3.dta	4	2620	LGMEVNQPKFNQR(9)-LAKMQFR(3)	Cross-Linked	BS3	2620	Oxidation[M](3);Oxidation[M](20)	1	0.000411	0.000911	0.347266	sm|UPF2|UPF2 (104)-sm|UPF1Chhelicase|UPF1Chhelicase (536)/	Inter-Protein	3	1	16.5	6.5	1	1	3.38616	UPF2	104	UPF1Chhelicase	536
237	334	J_Schwarz_250119_010219_G3_C_1_3.8002.8002.4.0.dta	4	2660	LGMEVNQPKFNQR(9)-VTTEKVLR(5)	Cross-Linked	BS3	2660	Oxidation[M](3)	1	4.31e-05	-0.000784	-0.294801	sm|UPF2|UPF2 (104)-sm|UPF2|UPF2 (31)/	Intra-Protein	3	1	20.5	4.5	1	1	4.36552	UPF2	104	UPF2	31
238	352	J_Schwarz_250119_010219_G3_C_1_3.8018.8018.4.1.dta	4	2500	KEKEPEYTLLTER(3)-KVSELR(1)	Cross-Linked	BS3	2500	null	1	6.46e-05	0.00032	0.127777	sm|Stau1|Stau1 (305)-sm|Stau1|Stau1 (364)/	Intra-Protein	3	1	13.5	6.5	1	1	4.18977	Stau1	305	Stau1	364
239	324	J_Schwarz_250119_010219_G3_C_1_3.8027.8027.3.0.dta	3	2500	KEKEPEYTLLTER(3)-KVSELR(1)	Cross-Linked	BS3	2500	null	1	3.74e-05	0.004817	1.92345	sm|Stau1|Stau1 (305)-sm|Stau1|Stau1 (364)/	Intra-Protein	3	1	9.5	4.5	1	1	4.42713	Stau1	305	Stau1	364
240	528	J_Schwarz_250119_010219_G3_C_1_3.8124.8124.4.0.dta	4	2370	KRPPLQEYVR(1)-VTTEKVLR(5)	Cross-Linked	BS3	2370	null	1	0.0021	-0.001812	-0.765083	sm|UPF2|UPF2 (8)-sm|UPF2|UPF2 (31)/	Intra-Protein	3	1	10	10	1	1	2.67778	UPF2	8	UPF2	31
241	648	J_Schwarz_250119_010219_G3_C_1_3.8239.8239.4.0.dta	4	2190	KLLYKDLSK(1)-VTTEKVLR(5)	Cross-Linked	BS3	2190	null	1	0.0163	0.001763	0.804909	sm|UPF2|UPF2 (18)-sm|UPF2|UPF2 (31)/	Intra-Protein	3	1	7	6	1	1	1.78781	UPF2	18	UPF2	31
242	572	J_Schwarz_250119_010219_G3_C_1_3.8240.8240.4.0.dta	4	3220	LGMEVNQPKFNQRR(9)-QAAKHDAAAKALR(4)	Cross-Linked	BS3	3220	Oxidation[M](3)	1	0.00527	-0.019501	-6.05487	sm|UPF2|UPF2 (104)-sm|Stau1|Stau1 (153)/	Inter-Protein	3	1	10.5	4.5	1	1	2.27819	UPF2	104	Stau1	153
243	101	J_Schwarz_250119_010219_G3_C_1_3.8349.8349.4.0.dta	4	3280	TKPIVKPQTSPEYGQGINPISR(6)-KVSELR(1)	Cross-Linked	BS3	3280	null	1	7.15e-09	0.002199	0.67067	sm|Stau1|Stau1 (278)-sm|Stau1|Stau1 (364)/	Intra-Protein	3	1	18.5	4.5	1	1	8.14569	Stau1	278	Stau1	364
244	634	J_Schwarz_250119_010219_G3_C_1_3.8390.8390.6.1.dta	6	4550	PQTSPEYGQGINPISRLAQIQQAKK(24)-MRMKKLTLDINER(5)	Cross-Linked	BS3	4550	Oxidation[M](29)	1	0.0128	0.015502	3.40446	sm|Stau1|Stau1 (302)-sm|UPF2|UPF2 (455)/	Inter-Protein	3	1	11	6	1	1	1.89279	Stau1	302	UPF2	455
245	157	J_Schwarz_250119_010219_G3_C_1_3.8406.8406.4.0.dta	4	2610	YGVIIVGNPKALSK(10)-QAAKHDAAAK(4)	Cross-Linked	BS3	2610	null	1	1.18e-07	-0.002691	-1.03243	sm|UPF1Chhelicase|UPF1Chhelicase (786)-sm|Stau1|Stau1 (153)/	Inter-Protein	3	1	12.5	8.5	1	1	6.92812	UPF1Chhelicase	786	Stau1	153
246	161	J_Schwarz_250119_010219_G3_C_1_3.8417.8417.5.0.dta	5	3570	TKPIVKPQTSPEYGQGINPISR(6)-LAQIQQAKK(8)	Cross-Linked	BS3	3570	null	1	1.48e-07	0.000348	0.097343	sm|Stau1|Stau1 (278)-sm|Stau1|Stau1 (302)/	Intra-Protein	3	1	18	6	1	1	6.82974	Stau1	278	Stau1	302
247	129	J_Schwarz_250119_010219_G3_C_1_3.8421.8421.5.0.dta	5	3570	TKPIVKPQTSPEYGQGINPISR(6)-LAQIQQAKK(8)	Cross-Linked	BS3	3570	null	1	2.59e-08	0.000348	0.097343	sm|Stau1|Stau1 (278)-sm|Stau1|Stau1 (302)/	Intra-Protein	3	1	18	7	1	1	7.5867	Stau1	278	Stau1	302
248	751	J_Schwarz_250119_010219_G3_C_1_3.8732.8732.4.2.dta	4	2190	KLLYKDLSK(5)-VTTEKVLR(5)	Cross-Linked	BS3	2190	null	1	0.0931	0.001257	0.573891	sm|UPF2|UPF2 (22)-sm|UPF2|UPF2 (31)/	Intra-Protein	3	1	8	6	1	1	1.03105	UPF2	22	UPF2	31
249	81	J_Schwarz_250119_010219_G3_C_1_3.8734.8734.3.0.dta	3	2190	KLLYKDLSK(5)-VTTEKVLR(5)	Cross-Linked	BS3	2190	null	1	2.05e-09	0.001334	0.609046	sm|UPF2|UPF2 (22)-sm|UPF2|UPF2 (31)/	Intra-Protein	3	1	14	9	1	1	8.68825	UPF2	22	UPF2	31
250	803	J_Schwarz_250119_010219_G3_C_1_3.8786.8786.4.0.dta	4	3130	VSVGEFVGEGEGKSK(13)-ESGPPHMKNFVTK(8)	Cross-Linked	BS3	3130	Oxidation[M](25)	1	0.215	0.000822	0.262322	sm|Stau1|Stau1 (236)-sm|Stau1|Stau1 (218)/	Intra-Protein	3	1	5.5	6.5	1	1	0.667562	Stau1	236	Stau1	218
251	361	J_Schwarz_250119_010219_G3_C_1_3.8859.8859.5.1.dta	5	3730	KGPPLGGGEGEAESADTMPFVMLTR(1)-QAAKHDAAAK(4)	Cross-Linked	BS3	3730	Oxidation[M](18);Oxidation[M](22)	1	7.16e-05	0.000662	0.177632	sm|UPF2|UPF2 (393)-sm|Stau1|Stau1 (153)/	Inter-Protein	3	1	10	7	1	1	4.14509	UPF2	393	Stau1	153
252	399	J_Schwarz_250119_010219_G3_C_1_3.9022.9022.3.0.dta	3	2620	LGMEVNQPKFNQRR(9)-MEKTVK(3)	Cross-Linked	BS3	2620	Oxidation[M](3);Oxidation[M](18)	1	0.000144	-0.01999	-7.62583	sm|UPF2|UPF2 (104)-sm|UPF2|UPF2 (3)/	Intra-Protein	3	1	10	5	1	1	3.84164	UPF2	104	UPF2	3
253	72	J_Schwarz_250119_010219_G3_C_1_3.9029.9029.5.1.dta	5	4120	TKPIVKPQTSPEYGQGINPISR(6)-LGMEVNQPKFNQR(9)	Cross-Linked	BS3	4120	Oxidation[M](28)	1	8.08e-10	0.001057	0.256295	sm|Stau1|Stau1 (278)-sm|UPF2|UPF2 (104)/	Inter-Protein	3	1	9.5	8.5	1	1	9.09259	Stau1	278	UPF2	104
254	416	J_Schwarz_250119_010219_G3_C_1_3.9030.9030.5.1.dta	5	3490	TKPIVKPQTSPEYGQGINPISR(6)-VTTEKVLR(5)	Cross-Linked	BS3	3490	null	1	0.000209	-0.001739	-0.497861	sm|Stau1|Stau1 (278)-sm|UPF2|UPF2 (31)/	Inter-Protein	3	1	10.5	4.5	1	1	3.67985	Stau1	278	UPF2	31
255	477	J_Schwarz_250119_010219_G3_C_1_3.9272.9272.5.1.dta	5	3690	KGPPLGGGEGEAESADTMPFVMLTR(1)-KGNKQQFK(4)	Cross-Linked	BS3	3690	Oxidation[M](18);Oxidation[M](22)	1	0.00075	0.005158	1.39638	sm|UPF2|UPF2 (393)-sm|UPF2|UPF2 (421)/	Intra-Protein	3	1	12	7	1	1	3.12494	UPF2	393	UPF2	421
256	104	J_Schwarz_250119_010219_G3_C_1_3.9379.9379.4.0.dta	4	2350	KLPWQDQEVK(1)-VTTEKVLR(5)	Cross-Linked	BS3	2350	null	1	8.16e-09	-6.4e-05	-0.027196	sm|UPF2|UPF2 (38)-sm|UPF2|UPF2 (31)/	Intra-Protein	3	1	12	7	1	1	8.08831	UPF2	38	UPF2	31
257	322	J_Schwarz_250119_010219_G3_C_1_3.9380.9380.3.0.dta	3	2350	KLPWQDQEVK(1)-VTTEKVLR(5)	Cross-Linked	BS3	2350	null	1	3.61e-05	0.000242	0.102834	sm|UPF2|UPF2 (38)-sm|UPF2|UPF2 (31)/	Intra-Protein	3	1	11	7	1	1	4.44249	UPF2	38	UPF2	31
258	106	J_Schwarz_250119_010219_G3_C_1_3.9402.9402.4.0.dta	4	2350	KLPWQDQEVK(1)-VTTEKVLR(5)	Cross-Linked	BS3	2350	null	1	1.03e-08	-1.4e-05	-0.005949	sm|UPF2|UPF2 (38)-sm|UPF2|UPF2 (31)/	Intra-Protein	3	1	13	7	1	1	7.98716	UPF2	38	UPF2	31
259	145	J_Schwarz_250119_010219_G3_C_1_3.9461.9461.4.1.dta	4	2350	KLPWQDQEVK(1)-VTTEKVLR(5)	Cross-Linked	BS3	2350	null	1	6.95e-08	-0.001087	-0.461902	sm|UPF2|UPF2 (38)-sm|UPF2|UPF2 (31)/	Intra-Protein	3	1	13	6	1	1	7.15802	UPF2	38	UPF2	31
260	125	J_Schwarz_250119_010219_G3_C_1_3.9542.9542.5.1.dta	5	4180	TKPIVKPQTSPEYGQGINPISR(2)-KEKEPEYTLLTER(1)	Cross-Linked	BS3	4180	null	1	2.25e-08	0.00179	0.427899	sm|Stau1|Stau1 (274)-sm|Stau1|Stau1 (303)/	Intra-Protein	3	1	14.5	13.5	1	1	7.64782	Stau1	274	Stau1	303
261	124	J_Schwarz_250119_010219_G3_C_1_3.9662.9662.3.0.dta	3	2060	LLYKDLSK(4)-VTTEKVLR(5)	Cross-Linked	BS3	2060	null	1	2.02e-08	0.001538	0.7458	sm|UPF2|UPF2 (22)-sm|UPF2|UPF2 (31)/	Intra-Protein	3	1	9	10	1	1	7.69465	UPF2	22	UPF2	31
262	486	J_Schwarz_250119_010219_G3_C_1_3.9663.9663.4.0.dta	4	2060	LLYKDLSK(4)-VTTEKVLR(5)	Cross-Linked	BS3	2060	null	1	0.000939	0.002183	1.05857	sm|UPF2|UPF2 (22)-sm|UPF2|UPF2 (31)/	Intra-Protein	3	1	8.5	7.5	1	1	3.02733	UPF2	22	UPF2	31
263	121	J_Schwarz_250119_010219_G3_C_1_3.9682.9682.3.0.dta	3	2060	LLYKDLSK(4)-VTTEKVLR(5)	Cross-Linked	BS3	2060	null	1	1.76e-08	0.001538	0.7458	sm|UPF2|UPF2 (22)-sm|UPF2|UPF2 (31)/	Intra-Protein	3	1	9	13	1	1	7.75449	UPF2	22	UPF2	31
264	251	J_Schwarz_250119_010219_G3_C_1_3.9692.9692.4.1.dta	4	2400	KRPPLQEYVR(1)-LLYKDLSK(4)	Cross-Linked	BS3	2400	null	1	4.65e-06	0.001015	0.422498	sm|UPF2|UPF2 (8)-sm|UPF2|UPF2 (22)/	Intra-Protein	3	1	10	10	1	1	5.33255	UPF2	8	UPF2	22
265	325	J_Schwarz_250119_010219_G3_C_1_3.9724.9724.5.2.dta	5	2400	KRPPLQEYVR(1)-LLYKDLSK(4)	Cross-Linked	BS3	2400	null	1	3.78e-05	0.00411	1.7108	sm|UPF2|UPF2 (8)-sm|UPF2|UPF2 (22)/	Intra-Protein	3	1	6	6	1	1	4.42251	UPF2	8	UPF2	22
266	610	J_Schwarz_250119_010219_G3_C_1_3.9732.9732.3.0.dta	3	2060	LLYKDLSK(4)-VTTEKVLR(5)	Cross-Linked	BS3	2060	null	1	0.00968	0.001538	0.7458	sm|UPF2|UPF2 (22)-sm|UPF2|UPF2 (31)/	Intra-Protein	3	1	8	9	1	1	2.01412	UPF2	22	UPF2	31
267	628	J_Schwarz_250119_010219_G3_C_1_3.9736.9736.4.0.dta	4	2410	VSVGEFVGEGEGKSK(13)-TVKKKR(4)	Cross-Linked	BS3	2410	null	1	0.0116	-0.020863	-8.67362	sm|Stau1|Stau1 (236)-sm|UPF2|UPF2 (7)/	Inter-Protein	3	1	12	4	1	1	1.93554	Stau1	236	UPF2	7
268	299	J_Schwarz_250119_010219_G3_C_1_3.9736.9736.4.2.dta	4	2400	KRPPLQEYVR(1)-LLYKDLSK(4)	Cross-Linked	BS3	2400	null	1	2e-05	0.001015	0.422498	sm|UPF2|UPF2 (8)-sm|UPF2|UPF2 (22)/	Intra-Protein	3	1	9	10	1	1	4.69897	UPF2	8	UPF2	22
269	516	J_Schwarz_250119_010219_G3_C_1_3.9751.9751.3.0.dta	3	2410	VSVGEFVGEGEGKSK(13)-TVKKKR(3)	Cross-Linked	BS3	2410	null	1	0.00165	-0.02123	-8.8262	sm|Stau1|Stau1 (236)-sm|UPF2|UPF2 (6)/	Inter-Protein	3	1	24	3	1	1	2.78252	Stau1	236	UPF2	6

## Sheet: pivot unfiltered_U1_U2_S1
					Values
Row Labels	Protein2	Protein_Type	LinkPos1	LinkPos2	Count of Peptide	Max of Score
Stau1	Stau1	Inter-Protein	153	153	5	2.17393
			364	364	8	4.9393
		Intra-Protein	91	153	19	13.757
			95	153	2	3.4908
			153	159	1	5.11976
				364	6	8.70553
			199	218	3	2.54516
			218	153	1	3.51856
				302	2	0.946922
				364	3	4.29843
			236	218	6	4.15927
			274	153	1	4.37161
				303	1	7.64782
				364	1	6.30277
			278	270	8	1.74958
				271	4	1.59517
				302	2	7.5867
				364	2	10.0391
			302	364	6	23.7423
				373	3	3.91009
			305	364	2	4.42713
			328	302	1	0.380907
			341	364	2	3.88273
			373	364	8	12.5607
	UPF1Chhelicase	Inter-Protein	153	536	1	5.87615
	UPF2	Inter-Protein	153	31	5	5.5391
				421	1	4.85078
			199	31	1	3.31515
			218	31	1	1.54668
			236	6	6	8.67985
				7	1	1.93554
			254	31	1	5.33068
			255	22	3	9.284
			278	31	1	3.67985
				104	1	9.09259
			302	455	1	1.89279
			341	26	1	2.98716
UPF1Chhelicase	Stau1	Inter-Protein	586	153	2	9.92812
			786	153	1	6.92812
	UPF1Chhelicase	Intra-Protein	258	230	4	9.91721
			490	456	11	8.53018
			502	456	3	5.54516
				536	4	7.91009
			536	456	11	11.295
			684	691	8	6.37366
			691	684	6	10.6968
			695	684	2	3.65561
	UPF2	Inter-Protein	502	8	2	2.84164
			536	1	1	2.5986
UPF2	Stau1	Inter-Protein	26	153	2	4.52433
			31	364	1	3.71444
			104	91	1	3.86328
				153	6	13.6517
				199	1	1.50169
				254	2	5.36151
				341	1	9.75696
				364	1	3.24185
			393	153	1	4.14509
			455	153	1	4.73993
	UPF1Chhelicase	Inter-Protein	22		2	11.0545
			31	536	4	7.82681
			38	508	1	1.3019
			104	502	1	3.98297
				536	4	6.67572
	UPF2	Intra-Protein	8	3	1	0.482804
				22	8	5.49894
				31	3	2.67778
			18	31	2	1.78781
			22		18	18.1925
			31	3	2	4.53611
			38	31	12	14.762
			104	3	12	7.78516
				6	1	2.10958
				7	2	1.7167
				31	1	4.36552
			114	26	1	7.24336
			393	421	1	3.12494
(blank)	(blank)	(blank)	(blank)	(blank)
Grand Total					269	23.7423

## Sheet: pLinkoutputfilteredexclude1_T
n	Order	Title	Charge	Precursor_Mass	Peptide	Peptide_Type	Linker	Peptide_Mass	Modifications	Evalue	Ori_Score	Precursor_Mass_Error.Da.	Precursor_Mass_Error.ppm.	Proteins	Protein_Type	FileID	LabelID	Alpha_Matched	Beta_Matched	Alpha_Evalue	Beta_Evalue	Score	Protein1	LinkPos1	Protein2	LinkPos2	Count If
1	423	J_Schwarz_250119_010219_G3_C_1_1.10232.10232.5.0.dta	5	3710	LLKAGAKPDQIGIITPYEGQR(7)-TEAANVEKITTK(8)	Cross-Linked	BS3	3710	null	1	0.000221	0.001091	0.294067	sm|UPF1Chhelicase|UPF1Chhelicase (695)-sm|UPF1Chhelicase|UPF1Chhelicase (684)/	Intra-Protein	1	1	14	12	1	1	3.65561	UPF1Chhelicase	695	UPF1Chhelicase	684	2
2	128	J_Schwarz_250119_010219_G3_C_1_1.10244.10244.5.0.dta	5	3710	LLKAGAKPDQIGIITPYEGQR(3)-TEAANVEKITTK(8)	Cross-Linked	BS3	3710	null	1	2.55e-08	0.001075	0.289755	sm|UPF1Chhelicase|UPF1Chhelicase (691)-sm|UPF1Chhelicase|UPF1Chhelicase (684)/	Intra-Protein	1	1	26	17	1	1	7.59346	UPF1Chhelicase	691	UPF1Chhelicase	684	6
3	48	J_Schwarz_250119_010219_G3_C_1_1.10699.10699.4.0.dta	4	3340	IAYFTLPKTDSDMR(8)-LKESQTQDNITVR(2)	Cross-Linked	BS3	3340	Oxidation[M](13)	1	1.21e-10	-0.004644	-1.3893	sm|UPF1Chhelicase|UPF1Chhelicase (258)-sm|UPF1Chhelicase|UPF1Chhelicase (230)/	Intra-Protein	1	1	10.5	10.5	1	1	9.91721	UPF1Chhelicase	258	UPF1Chhelicase	230	4
4	818	J_Schwarz_250119_010219_G3_C_1_1.2046.2046.3.0.dta	3	2160	QAAKHDAAAK(4)-QAAKHDAAAK(4)	Cross-Linked	BS3	2160	null	1	0.055	0.001111	0.514796	sm|Stau1|Stau1 (153)-sm|Stau1|Stau1 (153)/	Inter-Protein	1	1	3	3	1	1	1.25964	Stau1	153	Stau1	153	5
5	79	J_Schwarz_250119_010219_G3_C_1_1.3070.3070.4.1.dta	4	1880	QAAKHDAAAK(4)-KVSELR(1)	Cross-Linked	BS3	1880	null	1	1.97e-09	0.00076	0.404462	sm|Stau1|Stau1 (153)-sm|Stau1|Stau1 (364)/	Intra-Protein	1	1	10	6	1	1	8.70553	Stau1	153	Stau1	364	6
6	205	J_Schwarz_250119_010219_G3_C_1_1.3073.3073.3.0.dta	3	1880	QAAKHDAAAK(4)-KVSELR(1)	Cross-Linked	BS3	1880	null	1	7.67e-07	0.000219	0.116549	sm|Stau1|Stau1 (153)-sm|Stau1|Stau1 (364)/	Intra-Protein	1	1	8	5	1	1	6.1152	Stau1	153	Stau1	364	6
7	580	J_Schwarz_250119_010219_G3_C_1_1.4557.4557.4.0.dta	4	2640	KPMYKPVDPYSR(1)-QAAKHDAAAK(4)	Cross-Linked	BS3	2640	Oxidation[M](3)	1	0.0064	-0.000219	-0.082818	sm|Stau1|Stau1 (91)-sm|Stau1|Stau1 (153)/	Intra-Protein	1	1	17	9	1	1	2.19382	Stau1	91	Stau1	153	19
8	244	J_Schwarz_250119_010219_G3_C_1_1.4565.4565.6.3.dta	6	2640	KPMYKPVDPYSR(1)-QAAKHDAAAK(4)	Cross-Linked	BS3	2640	Oxidation[M](3)	1	3.78e-06	-0.000809	-0.305935	sm|Stau1|Stau1 (91)-sm|Stau1|Stau1 (153)/	Intra-Protein	1	1	14	8	1	1	5.42251	Stau1	91	Stau1	153	19
9	13	J_Schwarz_250119_010219_G3_C_1_1.4569.4569.5.0.dta	5	2640	KPMYKPVDPYSR(1)-QAAKHDAAAK(4)	Cross-Linked	BS3	2640	Oxidation[M](3)	1	1.77e-14	-0.000534	-0.20194	sm|Stau1|Stau1 (91)-sm|Stau1|Stau1 (153)/	Intra-Protein	1	1	23	12	1	1	13.752	Stau1	91	Stau1	153	19
10	774	J_Schwarz_250119_010219_G3_C_1_1.4573.4573.3.0.dta	3	2640	KPMYKPVDPYSR(1)-QAAKHDAAAK(4)	Cross-Linked	BS3	2640	Oxidation[M](3)	1	0.131	0.001434	0.542287	sm|Stau1|Stau1 (91)-sm|Stau1|Stau1 (153)/	Intra-Protein	1	1	6	4	1	1	0.882729	Stau1	91	Stau1	153	19
11	12	J_Schwarz_250119_010219_G3_C_1_1.4581.4581.6.1.dta	6	2640	KPMYKPVDPYSR(1)-QAAKHDAAAK(4)	Cross-Linked	BS3	2640	Oxidation[M](3)	1	1.75e-14	-0.000993	-0.375517	sm|Stau1|Stau1 (91)-sm|Stau1|Stau1 (153)/	Intra-Protein	1	1	17	10	1	1	13.757	Stau1	91	Stau1	153	19
12	14	J_Schwarz_250119_010219_G3_C_1_1.4673.4673.4.0.dta	4	2720	LGMEVNQPKFNQR(9)-QAAKHDAAAK(4)	Cross-Linked	BS3	2720	Oxidation[M](3)	1	2.23e-14	-2.6e-05	-0.009543	sm|UPF2|UPF2 (104)-sm|Stau1|Stau1 (153)/	Inter-Protein	1	1	14	9	1	1	13.6517	UPF2	104	Stau1	153	6
13	430	J_Schwarz_250119_010219_G3_C_1_1.5443.5443.3.0.dta	3	1600	KVSELR(1)-KVSELR(1)	Cross-Linked	BS3	1600	null	1	0.000288	0.000754	0.471267	sm|Stau1|Stau1 (364)-sm|Stau1|Stau1 (364)/	Inter-Protein	1	1	4.5	4.5	1	1	3.54061	Stau1	364	Stau1	364	8
14	280	J_Schwarz_250119_010219_G3_C_1_1.5456.5456.3.0.dta	3	1600	KVSELR(1)-KVSELR(1)	Cross-Linked	BS3	1600	null	1	1.15e-05	0.000754	0.471267	sm|Stau1|Stau1 (364)-sm|Stau1|Stau1 (364)/	Inter-Protein	1	1	4.5	4.5	1	1	4.9393	Stau1	364	Stau1	364	8
15	470	J_Schwarz_250119_010219_G3_C_1_1.5477.5477.4.0.dta	4	1600	KVSELR(1)-KVSELR(1)	Cross-Linked	BS3	1600	null	1	0.000673	-0.000461	-0.288135	sm|Stau1|Stau1 (364)-sm|Stau1|Stau1 (364)/	Inter-Protein	1	1	4.5	4.5	1	1	3.17198	Stau1	364	Stau1	364	8
16	314	J_Schwarz_250119_010219_G3_C_1_1.5598.5598.3.0.dta	3	1830	VTTEKVLR(5)-MEKTVK(3)	Cross-Linked	BS3	1830	Oxidation[M](12)	1	2.91e-05	-0.000339	-0.184838	sm|UPF2|UPF2 (31)-sm|UPF2|UPF2 (3)/	Intra-Protein	1	1	9	7	1	1	4.53611	UPF2	31	UPF2	3	2
17	28	J_Schwarz_250119_010219_G3_C_1_1.5605.5605.3.0.dta	3	1780	LAKMQFR(3)-LCAKSR(4)	Cross-Linked	BS3	1780	Oxidation[M](4);Carbamidomethyl[C](12)	1	6.07e-12	0.000394	0.22123	sm|UPF1Chhelicase|UPF1Chhelicase (536)-sm|UPF1Chhelicase|UPF1Chhelicase (456)/	Intra-Protein	1	1	11	8	1	1	11.2168	UPF1Chhelicase	536	UPF1Chhelicase	456	11
18	473	J_Schwarz_250119_010219_G3_C_1_1.5609.5609.4.1.dta	4	1830	VTTEKVLR(5)-MEKTVK(3)	Cross-Linked	BS3	1830	Oxidation[M](12)	1	0.000686	-0.00296	-1.61393	sm|UPF2|UPF2 (31)-sm|UPF2|UPF2 (3)/	Intra-Protein	1	1	6	6	1	1	3.16368	UPF2	31	UPF2	3	2
19	490	J_Schwarz_250119_010219_G3_C_1_1.5636.5636.3.0.dta	3	1780	LAKMQFR(3)-LCAKSR(4)	Cross-Linked	BS3	1780	Oxidation[M](4);Carbamidomethyl[C](12)	1	0.000989	0.000439	0.246497	sm|UPF1Chhelicase|UPF1Chhelicase (536)-sm|UPF1Chhelicase|UPF1Chhelicase (456)/	Intra-Protein	1	1	12	7	1	1	3.0048	UPF1Chhelicase	536	UPF1Chhelicase	456	11
20	235	J_Schwarz_250119_010219_G3_C_1_1.5667.5667.3.0.dta	3	2310	DETGELSSADEKR(12)-LCAKSR(4)	Cross-Linked	BS3	2310	Carbamidomethyl[C](18)	1	2.85e-06	0.00099	0.428923	sm|UPF1Chhelicase|UPF1Chhelicase (502)-sm|UPF1Chhelicase|UPF1Chhelicase (456)/	Intra-Protein	1	1	16.5	3.5	1	1	5.54516	UPF1Chhelicase	502	UPF1Chhelicase	456	3
22	163	J_Schwarz_250119_010219_G3_C_1_1.5718.5718.3.0.dta	3	1780	LAKMQFR(3)-LCAKSR(4)	Cross-Linked	BS3	1780	Oxidation[M](4);Carbamidomethyl[C](12)	1	1.53e-07	0.000395	0.221791	sm|UPF1Chhelicase|UPF1Chhelicase (536)-sm|UPF1Chhelicase|UPF1Chhelicase (456)/	Intra-Protein	1	1	10	7	1	1	6.81531	UPF1Chhelicase	536	UPF1Chhelicase	456	11
23	33	J_Schwarz_250119_010219_G3_C_1_1.5825.5825.4.0.dta	4	1900	LAQIQQAKK(8)-KVSELR(1)	Cross-Linked	BS3	1900	null	1	1.32e-11	0.000317	0.167183	sm|Stau1|Stau1 (302)-sm|Stau1|Stau1 (364)/	Intra-Protein	1	1	11	6	1	1	10.8794	Stau1	302	Stau1	364	6
24	1	J_Schwarz_250119_010219_G3_C_1_1.5831.5831.3.1.dta	3	1896.13	LAQIQQAKK(8)-KVSELR(1)	Cross-Linked	BS3	1896.13	null	1	1.81e-24	0.000707	0.372865	sm|Stau1|Stau1 (302)-sm|Stau1|Stau1 (364)/	Intra-Protein	1	1	18	8	1	1	23.7423	Stau1	302	Stau1	364	6
25	2	J_Schwarz_250119_010219_G3_C_1_1.5840.5840.3.0.dta	3	1900	LAQIQQAKK(8)-KVSELR(1)	Cross-Linked	BS3	1900	null	1	4.55e-24	0.000707	0.372865	sm|Stau1|Stau1 (302)-sm|Stau1|Stau1 (364)/	Intra-Protein	1	1	20	9	1	1	23.342	Stau1	302	Stau1	364	6
26	138	J_Schwarz_250119_010219_G3_C_1_1.5926.5926.3.0.dta	3	2470	LGMEVNQPKFNQR(9)-MEKTVK(3)	Cross-Linked	BS3	2470	Oxidation[M](3);Oxidation[M](17)	1	4.84e-08	0.002041	0.827907	sm|UPF2|UPF2 (104)-sm|UPF2|UPF2 (3)/	Intra-Protein	1	1	15	7	1	1	7.31515	UPF2	104	UPF2	3	12
27	160	J_Schwarz_250119_010219_G3_C_1_1.5942.5942.4.0.dta	4	2470	LGMEVNQPKFNQR(9)-MEKTVK(3)	Cross-Linked	BS3	2470	Oxidation[M](3);Oxidation[M](17)	1	1.45e-07	0.000318	0.128993	sm|UPF2|UPF2 (104)-sm|UPF2|UPF2 (3)/	Intra-Protein	1	1	32	11	1	1	6.83863	UPF2	104	UPF2	3	12
28	635	J_Schwarz_250119_010219_G3_C_1_1.5980.5980.3.0.dta	3	2470	LGMEVNQPKFNQR(9)-MEKTVK(3)	Cross-Linked	BS3	2470	Oxidation[M](3);Oxidation[M](17)	1	0.0129	0.002081	0.844133	sm|UPF2|UPF2 (104)-sm|UPF2|UPF2 (3)/	Intra-Protein	1	1	11	5	1	1	1.88941	UPF2	104	UPF2	3	12
29	140	J_Schwarz_250119_010219_G3_C_1_1.6038.6038.4.0.dta	4	1800	AFVKMCR(4)-KVSELR(1)	Cross-Linked	BS3	1800	Carbamidomethyl[C](6);Oxidation[M](5)	1	4.94e-08	-0.000524	-0.291767	sm|Stau1|Stau1 (373)-sm|Stau1|Stau1 (364)/	Intra-Protein	1	1	6.5	7.5	1	1	7.30627	Stau1	373	Stau1	364	8
30	20	J_Schwarz_250119_010219_G3_C_1_1.6056.6056.3.0.dta	3	1800	AFVKMCR(4)-KVSELR(1)	Cross-Linked	BS3	1800	Carbamidomethyl[C](6);Oxidation[M](5)	1	2.75e-13	0.00012	0.066817	sm|Stau1|Stau1 (373)-sm|Stau1|Stau1 (364)/	Intra-Protein	1	1	9.5	6.5	1	1	12.5607	Stau1	373	Stau1	364	8
31	700	J_Schwarz_250119_010219_G3_C_1_1.6064.6064.4.0.dta	4	3060	PIVKPQTSPEYGQGINPISR(4)-IKKKTK(2)	Cross-Linked	BS3	3060	null	1	0.0368	0.001335	0.43574	sm|Stau1|Stau1 (278)-sm|Stau1|Stau1 (270)/	Intra-Protein	1	1	26	3	1	1	1.43415	Stau1	278	Stau1	270	8
32	849	J_Schwarz_250119_010219_G3_C_1_1.6071.6071.5.0.dta	5	3060	PIVKPQTSPEYGQGINPISR(4)-IKKKTK(2)	Cross-Linked	BS3	3060	null	1	0.363	0.001556	0.507873	sm|Stau1|Stau1 (278)-sm|Stau1|Stau1 (270)/	Intra-Protein	1	1	17	3	1	1	0.440093	Stau1	278	Stau1	270	8
34	214	J_Schwarz_250119_010219_G3_C_1_1.6649.6649.5.1.dta	5	2920	LQQLKDETGELSSADEKR(5)-LCAKSR(4)	Cross-Linked	BS3	2920	Carbamidomethyl[C](23)	1	1.38e-06	0.000859	0.29433	sm|UPF1Chhelicase|UPF1Chhelicase (490)-sm|UPF1Chhelicase|UPF1Chhelicase (456)/	Intra-Protein	1	1	25	6	1	1	5.86012	UPF1Chhelicase	490	UPF1Chhelicase	456	11
35	200	J_Schwarz_250119_010219_G3_C_1_1.6687.6687.4.0.dta	4	2920	LQQLKDETGELSSADEKR(5)-LCAKSR(4)	Cross-Linked	BS3	2920	Carbamidomethyl[C](23)	1	6.32e-07	0.001218	0.417339	sm|UPF1Chhelicase|UPF1Chhelicase (490)-sm|UPF1Chhelicase|UPF1Chhelicase (456)/	Intra-Protein	1	1	23.5	5.5	1	1	6.19928	UPF1Chhelicase	490	UPF1Chhelicase	456	11
36	207	J_Schwarz_250119_010219_G3_C_1_1.6964.6964.4.0.dta	4	2140	TEAANVEKITTK(8)-LLKAGAK(3)	Cross-Linked	BS3	2140	null	1	1.19e-06	0.001097	0.512081	sm|UPF1Chhelicase|UPF1Chhelicase (684)-sm|UPF1Chhelicase|UPF1Chhelicase (691)/	Intra-Protein	1	1	16.5	6.5	1	1	5.92445	UPF1Chhelicase	684	UPF1Chhelicase	691	8
37	488	J_Schwarz_250119_010219_G3_C_1_1.6965.6965.3.1.dta	3	2140	TEAANVEKITTK(8)-LLKAGAK(3)	Cross-Linked	BS3	2140	null	1	0.000952	0.00067	0.312757	sm|UPF1Chhelicase|UPF1Chhelicase (684)-sm|UPF1Chhelicase|UPF1Chhelicase (691)/	Intra-Protein	1	1	16.5	6.5	1	1	3.02136	UPF1Chhelicase	684	UPF1Chhelicase	691	8
38	191	J_Schwarz_250119_010219_G3_C_1_1.6996.6996.3.1.dta	3	2140	TEAANVEKITTK(8)-LLKAGAK(3)	Cross-Linked	BS3	2140	null	1	4.23e-07	0.000679	0.316958	sm|UPF1Chhelicase|UPF1Chhelicase (684)-sm|UPF1Chhelicase|UPF1Chhelicase (691)/	Intra-Protein	1	1	17.5	6.5	1	1	6.37366	UPF1Chhelicase	684	UPF1Chhelicase	691	8
39	26	J_Schwarz_250119_010219_G3_C_1_1.7213.7213.3.0.dta	3	1760	LAKMQFR(3)-LCAKSR(4)	Cross-Linked	BS3	1760	Carbamidomethyl[C](12)	1	5.07e-12	0.000426	0.241365	sm|UPF1Chhelicase|UPF1Chhelicase (536)-sm|UPF1Chhelicase|UPF1Chhelicase (456)/	Intra-Protein	1	1	10	8	1	1	11.295	UPF1Chhelicase	536	UPF1Chhelicase	456	11
40	88	J_Schwarz_250119_010219_G3_C_1_1.7226.7226.4.0.dta	4	2760	LQQLKDETGELSSADEK(5)-LCAKSR(4)	Cross-Linked	BS3	2760	Carbamidomethyl[C](22)	1	2.95e-09	0.00048	0.173763	sm|UPF1Chhelicase|UPF1Chhelicase (490)-sm|UPF1Chhelicase|UPF1Chhelicase (456)/	Intra-Protein	1	1	25	6	1	1	8.53018	UPF1Chhelicase	490	UPF1Chhelicase	456	11
41	110	J_Schwarz_250119_010219_G3_C_1_1.7243.7243.4.0.dta	4	2480	DETGELSSADEKR(12)-LAKMQFR(3)	Cross-Linked	BS3	2480	Oxidation[M](20)	1	1.23e-08	0.002681	1.07965	sm|UPF1Chhelicase|UPF1Chhelicase (502)-sm|UPF1Chhelicase|UPF1Chhelicase (536)/	Intra-Protein	1	1	13.5	6.5	1	1	7.91009	UPF1Chhelicase	502	UPF1Chhelicase	536	4
42	114	J_Schwarz_250119_010219_G3_C_1_1.7471.7471.3.0.dta	3	1990	VTTEKVLR(5)-LAKMQFR(3)	Cross-Linked	BS3	1990	Oxidation[M](15)	1	1.49e-08	0.000201	0.100897	sm|UPF2|UPF2 (31)-sm|UPF1Chhelicase|UPF1Chhelicase (536)/	Inter-Protein	1	1	6.5	9.5	1	1	7.82681	UPF2	31	UPF1Chhelicase	536	4
44	420	J_Schwarz_250119_010219_G3_C_1_1.7504.7504.4.0.dta	4	1990	VTTEKVLR(5)-LAKMQFR(3)	Cross-Linked	BS3	1990	Oxidation[M](15)	1	0.000217	0.001678	0.842314	sm|UPF2|UPF2 (31)-sm|UPF1Chhelicase|UPF1Chhelicase (536)/	Inter-Protein	1	1	4.5	6.5	1	1	3.66354	UPF2	31	UPF1Chhelicase	536	4
45	311	J_Schwarz_250119_010219_G3_C_1_1.7518.7518.4.3.dta	4	2760	LQQLKDETGELSSADEK(5)-LCAKSR(4)	Cross-Linked	BS3	2760	Carbamidomethyl[C](22)	1	2.6e-05	0.00155	0.561109	sm|UPF1Chhelicase|UPF1Chhelicase (490)-sm|UPF1Chhelicase|UPF1Chhelicase (456)/	Intra-Protein	1	1	14	5	1	1	4.58503	UPF1Chhelicase	490	UPF1Chhelicase	456	11
46	194	J_Schwarz_250119_010219_G3_C_1_1.7559.7559.4.0.dta	4	2620	LGMEVNQPKFNQR(9)-LAKMQFR(3)	Cross-Linked	BS3	2620	Oxidation[M](3);Oxidation[M](20)	1	4.82e-07	0.000519	0.197839	sm|UPF2|UPF2 (104)-sm|UPF1Chhelicase|UPF1Chhelicase (536)/	Inter-Protein	1	1	20.5	6.5	1	1	6.31695	UPF2	104	UPF1Chhelicase	536	4
47	171	J_Schwarz_250119_010219_G3_C_1_1.7560.7560.4.0.dta	4	2620	LGMEVNQPKFNQR(9)-LAKMQFR(3)	Cross-Linked	BS3	2620	Oxidation[M](3);Oxidation[M](20)	1	2.11e-07	0.000519	0.197839	sm|UPF2|UPF2 (104)-sm|UPF1Chhelicase|UPF1Chhelicase (536)/	Inter-Protein	1	1	20.5	6.5	1	1	6.67572	UPF2	104	UPF1Chhelicase	536	4
48	270	J_Schwarz_250119_010219_G3_C_1_1.7694.7694.5.0.dta	5	3090	LQQLKDETGELSSADEKR(17)-LAKMQFR(3)	Cross-Linked	BS3	3090	Oxidation[M](25)	1	7.75e-06	-0.000287	-0.092773	sm|UPF1Chhelicase|UPF1Chhelicase (502)-sm|UPF1Chhelicase|UPF1Chhelicase (536)/	Intra-Protein	1	1	16.5	6.5	1	1	5.1107	UPF1Chhelicase	502	UPF1Chhelicase	536	4
49	682	J_Schwarz_250119_010219_G3_C_1_1.7863.7863.4.2.dta	4	2860	DETGELSSADEKR(12)-KRPPLQEYVR(1)	Cross-Linked	BS3	2860	null	1	0.0257	0.001619	0.566193	sm|UPF1Chhelicase|UPF1Chhelicase (502)-sm|UPF2|UPF2 (8)/	Inter-Protein	1	1	11.5	3.5	1	1	1.59007	UPF1Chhelicase	502	UPF2	8	2
50	510	J_Schwarz_250119_010219_G3_C_1_1.7880.7880.4.0.dta	4	2860	DETGELSSADEKR(12)-KRPPLQEYVR(1)	Cross-Linked	BS3	2860	null	1	0.00144	0.001619	0.566193	sm|UPF1Chhelicase|UPF1Chhelicase (502)-sm|UPF2|UPF2 (8)/	Inter-Protein	1	1	15.5	4.5	1	1	2.84164	UPF1Chhelicase	502	UPF2	8	2
51	558	J_Schwarz_250119_010219_G3_C_1_1.7916.7916.4.1.dta	4	2370	KRPPLQEYVR(1)-VTTEKVLR(5)	Cross-Linked	BS3	2370	null	1	0.00393	-0.00026	-0.10978	sm|UPF2|UPF2 (8)-sm|UPF2|UPF2 (31)/	Intra-Protein	1	1	7.5	8.5	1	1	2.40561	UPF2	8	UPF2	31	3
52	675	J_Schwarz_250119_010219_G3_C_1_1.8047.8047.4.0.dta	4	2190	KLLYKDLSK(1)-VTTEKVLR(5)	Cross-Linked	BS3	2190	null	1	0.0241	0.001273	0.581196	sm|UPF2|UPF2 (18)-sm|UPF2|UPF2 (31)/	Intra-Protein	1	1	6	5	1	1	1.61798	UPF2	18	UPF2	31	2
53	22	J_Schwarz_250119_010219_G3_C_1_1.8546.8546.3.0.dta	3	2190	KLLYKDLSK(5)-VTTEKVLR(5)	Cross-Linked	BS3	2190	null	1	5.26e-13	-0.000443	-0.202254	sm|UPF2|UPF2 (22)-sm|UPF2|UPF2 (31)/	Intra-Protein	1	1	14	10	1	1	12.279	UPF2	22	UPF2	31	18
54	50	J_Schwarz_250119_010219_G3_C_1_1.8547.8547.3.0.dta	3	2190	KLLYKDLSK(5)-VTTEKVLR(5)	Cross-Linked	BS3	2190	null	1	1.84e-10	-0.000443	-0.202254	sm|UPF2|UPF2 (22)-sm|UPF2|UPF2 (31)/	Intra-Protein	1	1	15	9	1	1	9.73518	UPF2	22	UPF2	31	18
55	378	J_Schwarz_250119_010219_G3_C_1_1.8552.8552.4.0.dta	4	2190	KLLYKDLSK(5)-VTTEKVLR(5)	Cross-Linked	BS3	2190	null	1	0.000106	0.000906	0.41364	sm|UPF2|UPF2 (22)-sm|UPF2|UPF2 (31)/	Intra-Protein	1	1	13	9	1	1	3.97469	UPF2	22	UPF2	31	18
56	748	J_Schwarz_250119_010219_G3_C_1_1.8619.8619.4.1.dta	4	3130	VSVGEFVGEGEGKSK(13)-ESGPPHMKNFVTK(8)	Cross-Linked	BS3	3130	Oxidation[M](25)	1	0.0848	-0.000111	-0.035423	sm|Stau1|Stau1 (236)-sm|Stau1|Stau1 (218)/	Intra-Protein	1	1	5.5	6.5	1	1	1.0716	Stau1	236	Stau1	218	6
57	21	J_Schwarz_250119_010219_G3_C_1_1.9183.9183.3.0.dta	3	2350	KLPWQDQEVK(1)-VTTEKVLR(5)	Cross-Linked	BS3	2350	null	1	4.7e-13	0.000222	0.094335	sm|UPF2|UPF2 (38)-sm|UPF2|UPF2 (31)/	Intra-Protein	1	1	14	7	1	1	12.3279	UPF2	38	UPF2	31	12
58	16	J_Schwarz_250119_010219_G3_C_1_1.9184.9184.4.0.dta	4	2350	KLPWQDQEVK(1)-VTTEKVLR(5)	Cross-Linked	BS3	2350	null	1	4.92e-14	0.000261	0.110907	sm|UPF2|UPF2 (38)-sm|UPF2|UPF2 (31)/	Intra-Protein	1	1	12	7	1	1	13.308	UPF2	38	UPF2	31	12
59	9	J_Schwarz_250119_010219_G3_C_1_1.9209.9209.4.0.dta	4	2350	KLPWQDQEVK(1)-VTTEKVLR(5)	Cross-Linked	BS3	2350	null	1	1.73e-15	0.000195	0.082862	sm|UPF2|UPF2 (38)-sm|UPF2|UPF2 (31)/	Intra-Protein	1	1	15	9	1	1	14.762	UPF2	38	UPF2	31	12
60	282	J_Schwarz_250119_010219_G3_C_1_1.9263.9263.4.0.dta	4	2030	LLYKDLSK(4)-LAKMQFR(3)	Cross-Linked	BS3	2030	Oxidation[M](15)	1	1.16e-05	0.003425	1.69041	sm|UPF2|UPF2 (22)-sm|UPF1Chhelicase|UPF1Chhelicase (536)/	Inter-Protein	1	1	7	8	1	1	4.93554	UPF2	22	UPF1Chhelicase	536	2
61	31	J_Schwarz_250119_010219_G3_C_1_1.9284.9284.3.0.dta	3	2030	LLYKDLSK(4)-LAKMQFR(3)	Cross-Linked	BS3	2030	Oxidation[M](15)	1	8.82e-12	0.000478	0.235917	sm|UPF2|UPF2 (22)-sm|UPF1Chhelicase|UPF1Chhelicase (536)/	Inter-Protein	1	1	7	10	1	1	11.0545	UPF2	22	UPF1Chhelicase	536	2
62	278	J_Schwarz_250119_010219_G3_C_1_1.9461.9461.4.0.dta	4	2060	LLYKDLSK(4)-VTTEKVLR(5)	Cross-Linked	BS3	2060	null	1	1.01e-05	0.002463	1.19435	sm|UPF2|UPF2 (22)-sm|UPF2|UPF2 (31)/	Intra-Protein	1	1	8	5	1	1	4.99568	UPF2	22	UPF2	31	18
63	4	J_Schwarz_250119_010219_G3_C_1_1.9475.9475.3.0.dta	3	2060	LLYKDLSK(4)-VTTEKVLR(5)	Cross-Linked	BS3	2060	null	1	6.42e-19	0.000968	0.469398	sm|UPF2|UPF2 (22)-sm|UPF2|UPF2 (31)/	Intra-Protein	1	1	10	13	1	1	18.1925	UPF2	22	UPF2	31	18
64	258	J_Schwarz_250119_010219_G3_C_1_1.9482.9482.4.1.dta	4	2400	KRPPLQEYVR(1)-LLYKDLSK(4)	Cross-Linked	BS3	2400	null	1	5.71e-06	0.001014	0.422081	sm|UPF2|UPF2 (8)-sm|UPF2|UPF2 (22)/	Intra-Protein	1	1	7	9	1	1	5.24336	UPF2	8	UPF2	22	8
65	576	J_Schwarz_250119_010219_G3_C_1_1.9537.9537.3.0.dta	3	2400	KRPPLQEYVR(1)-LLYKDLSK(4)	Cross-Linked	BS3	2400	null	1	0.00585	-0.006659	-2.77183	sm|UPF2|UPF2 (8)-sm|UPF2|UPF2 (22)/	Intra-Protein	1	1	5	8	1	1	2.23284	UPF2	8	UPF2	22	8
66	827	J_Schwarz_250119_010219_G3_C_1_1.9542.9542.3.0.dta	3	2060	LLYKDLSK(4)-VTTEKVLR(5)	Cross-Linked	BS3	2060	null	1	0.273	0.000968	0.469398	sm|UPF2|UPF2 (22)-sm|UPF2|UPF2 (31)/	Intra-Protein	1	1	8	7	1	1	0.563837	UPF2	22	UPF2	31	18
67	241	J_Schwarz_250119_010219_G3_C_1_1.9547.9547.4.0.dta	4	2400	KRPPLQEYVR(1)-LLYKDLSK(4)	Cross-Linked	BS3	2400	null	1	3.17e-06	0.001014	0.422081	sm|UPF2|UPF2 (8)-sm|UPF2|UPF2 (22)/	Intra-Protein	1	1	7	8	1	1	5.49894	UPF2	8	UPF2	22	8
68	82	J_Schwarz_250119_010219_G3_C_1_1.9575.9575.4.0.dta	4	2410	VSVGEFVGEGEGKSK(13)-TVKKKR(3)	Cross-Linked	BS3	2410	null	1	2.09e-09	-0.02096	-8.71395	sm|Stau1|Stau1 (236)-sm|UPF2|UPF2 (6)/	Inter-Protein	1	1	21	3	1	1	8.67985	Stau1	236	UPF2	6	6
69	511	J_Schwarz_250119_010219_G3_C_1_1.9593.9593.3.0.dta	3	2410	VSVGEFVGEGEGKSK(13)-TVKKKR(3)	Cross-Linked	BS3	2410	null	1	0.00153	-0.021962	-9.13052	sm|Stau1|Stau1 (236)-sm|UPF2|UPF2 (6)/	Inter-Protein	1	1	16	4	1	1	2.81531	Stau1	236	UPF2	6	6
70	566	J_Schwarz_250119_010219_G3_C_1_2.10328.10328.4.0.dta	4	3710	LLKAGAKPDQIGIITPYEGQR(3)-TEAANVEKITTK(8)	Cross-Linked	BS3	3710	null	1	0.00464	0.001913	0.515628	sm|UPF1Chhelicase|UPF1Chhelicase (691)-sm|UPF1Chhelicase|UPF1Chhelicase (684)/	Intra-Protein	2	1	6	5	1	1	2.33348	UPF1Chhelicase	691	UPF1Chhelicase	684	6
71	478	J_Schwarz_250119_010219_G3_C_1_2.10329.10329.5.0.dta	5	3710	LLKAGAKPDQIGIITPYEGQR(3)-TEAANVEKITTK(8)	Cross-Linked	BS3	3710	null	1	0.000764	0.003489	0.940422	sm|UPF1Chhelicase|UPF1Chhelicase (691)-sm|UPF1Chhelicase|UPF1Chhelicase (684)/	Intra-Protein	2	1	15	11	1	1	3.11691	UPF1Chhelicase	691	UPF1Chhelicase	684	6
72	35	J_Schwarz_250119_010219_G3_C_1_2.10340.10340.4.0.dta	4	3710	LLKAGAKPDQIGIITPYEGQR(3)-TEAANVEKITTK(8)	Cross-Linked	BS3	3710	null	1	2.01e-11	0.000289	0.077897	sm|UPF1Chhelicase|UPF1Chhelicase (691)-sm|UPF1Chhelicase|UPF1Chhelicase (684)/	Intra-Protein	2	1	15	8	1	1	10.6968	UPF1Chhelicase	691	UPF1Chhelicase	684	6
73	306	J_Schwarz_250119_010219_G3_C_1_2.10784.10784.4.1.dta	4	3340	IAYFTLPKTDSDMR(8)-LKESQTQDNITVR(2)	Cross-Linked	BS3	3340	Oxidation[M](13)	1	2.29e-05	0.000143	0.04278	sm|UPF1Chhelicase|UPF1Chhelicase (258)-sm|UPF1Chhelicase|UPF1Chhelicase (230)/	Intra-Protein	2	1	10.5	10.5	1	1	4.64016	UPF1Chhelicase	258	UPF1Chhelicase	230	4
74	621	J_Schwarz_250119_010219_G3_C_1_2.2029.2029.3.0.dta	3	2160	QAAKHDAAAK(4)-QAAKHDAAAK(4)	Cross-Linked	BS3	2160	null	1	0.0108	0.001279	0.592641	sm|Stau1|Stau1 (153)-sm|Stau1|Stau1 (153)/	Inter-Protein	2	1	4	4	1	1	1.96658	Stau1	153	Stau1	153	5
75	592	J_Schwarz_250119_010219_G3_C_1_2.2042.2042.4.1.dta	4	2160	QAAKHDAAAK(4)-QAAKHDAAAK(4)	Cross-Linked	BS3	2160	null	1	0.00733	0.001246	0.57735	sm|Stau1|Stau1 (153)-sm|Stau1|Stau1 (153)/	Inter-Protein	2	1	3.5	3.5	1	1	2.1349	Stau1	153	Stau1	153	5
76	154	J_Schwarz_250119_010219_G3_C_1_2.3071.3071.4.1.dta	4	1880	QAAKHDAAAK(4)-KVSELR(1)	Cross-Linked	BS3	1880	null	1	9.51e-08	0.000641	0.341132	sm|Stau1|Stau1 (153)-sm|Stau1|Stau1 (364)/	Intra-Protein	2	1	11	7	1	1	7.02182	Stau1	153	Stau1	364	6
77	85	J_Schwarz_250119_010219_G3_C_1_2.3072.3072.3.0.dta	3	1880	QAAKHDAAAK(4)-KVSELR(1)	Cross-Linked	BS3	1880	null	1	2.2e-09	0.000149	0.079296	sm|Stau1|Stau1 (153)-sm|Stau1|Stau1 (364)/	Intra-Protein	2	1	8	6	1	1	8.65758	Stau1	153	Stau1	364	6
78	236	J_Schwarz_250119_010219_G3_C_1_2.4219.4219.3.0.dta	3	2090	QAAKHDAAAK(4)-VTTEKVLR(5)	Cross-Linked	BS3	2090	null	1	2.89e-06	-0.00267	-1.27558	sm|Stau1|Stau1 (153)-sm|UPF2|UPF2 (31)/	Inter-Protein	2	1	10	5	1	1	5.5391	Stau1	153	UPF2	31	5
79	449	J_Schwarz_250119_010219_G3_C_1_2.4234.4234.4.1.dta	4	2090	QAAKHDAAAK(4)-VTTEKVLR(5)	Cross-Linked	BS3	2090	null	1	0.000478	0.000244	0.11657	sm|Stau1|Stau1 (153)-sm|UPF2|UPF2 (31)/	Inter-Protein	2	1	8	5	1	1	3.32057	Stau1	153	UPF2	31	5
80	210	J_Schwarz_250119_010219_G3_C_1_2.4629.4629.5.0.dta	5	2640	KPMYKPVDPYSR(1)-QAAKHDAAAK(4)	Cross-Linked	BS3	2640	Oxidation[M](3)	1	1.27e-06	0.000632	0.239	sm|Stau1|Stau1 (91)-sm|Stau1|Stau1 (153)/	Intra-Protein	2	1	18	11	1	1	5.8962	Stau1	91	Stau1	153	19
81	421	J_Schwarz_250119_010219_G3_C_1_2.4631.4631.4.0.dta	4	2640	KPMYKPVDPYSR(1)-QAAKHDAAAK(4)	Cross-Linked	BS3	2640	Oxidation[M](3)	1	0.000217	0.000275	0.103995	sm|Stau1|Stau1 (91)-sm|Stau1|Stau1 (153)/	Intra-Protein	2	1	21	9	1	1	3.66354	Stau1	91	Stau1	153	19
82	46	J_Schwarz_250119_010219_G3_C_1_2.4650.4650.6.0.dta	6	2640	KPMYKPVDPYSR(1)-QAAKHDAAAK(4)	Cross-Linked	BS3	2640	Oxidation[M](3)	1	1.17e-10	0.000303	0.114584	sm|Stau1|Stau1 (91)-sm|Stau1|Stau1 (153)/	Intra-Protein	2	1	19	11	1	1	9.93181	Stau1	91	Stau1	153	19
83	553	J_Schwarz_250119_010219_G3_C_1_2.4651.4651.3.0.dta	3	2640	KPMYKPVDPYSR(1)-QAAKHDAAAK(4)	Cross-Linked	BS3	2640	Oxidation[M](3)	1	0.00346	0.000985	0.372492	sm|Stau1|Stau1 (91)-sm|Stau1|Stau1 (153)/	Intra-Protein	2	1	5	6	1	1	2.46092	Stau1	91	Stau1	153	19
84	36	J_Schwarz_250119_010219_G3_C_1_2.4738.4738.4.0.dta	4	2720	LGMEVNQPKFNQR(9)-QAAKHDAAAK(4)	Cross-Linked	BS3	2720	Oxidation[M](3)	1	2.15e-11	-0.000436	-0.160036	sm|UPF2|UPF2 (104)-sm|Stau1|Stau1 (153)/	Inter-Protein	2	1	15	10	1	1	10.6676	UPF2	104	Stau1	153	6
85	437	J_Schwarz_250119_010219_G3_C_1_2.4768.4768.5.0.dta	5	2640	KPMYKPVDPYSR(5)-QAAKHDAAAK(4)	Cross-Linked	BS3	2640	Oxidation[M](3)	1	0.000323	0.001707	0.645526	sm|Stau1|Stau1 (95)-sm|Stau1|Stau1 (153)/	Intra-Protein	2	1	12	7	1	1	3.4908	Stau1	95	Stau1	153	2
86	189	J_Schwarz_250119_010219_G3_C_1_2.4839.4839.4.1.dta	4	2640	KPMYKPVDPYSR(1)-QAAKHDAAAK(4)	Cross-Linked	BS3	2640	Oxidation[M](3)	1	3.64e-07	0.006763	2.55752	sm|Stau1|Stau1 (91)-sm|Stau1|Stau1 (153)/	Intra-Protein	2	1	14	9	1	1	6.4389	Stau1	91	Stau1	153	19
87	297	J_Schwarz_250119_010219_G3_C_1_2.4845.4845.5.1.dta	5	2640	KPMYKPVDPYSR(1)-QAAKHDAAAK(4)	Cross-Linked	BS3	2640	Oxidation[M](3)	1	1.85e-05	0.003568	1.34929	sm|Stau1|Stau1 (91)-sm|Stau1|Stau1 (153)/	Intra-Protein	2	1	12	8	1	1	4.73283	Stau1	91	Stau1	153	19
88	419	J_Schwarz_250119_010219_G3_C_1_2.5539.5539.3.0.dta	3	1600	KVSELR(1)-KVSELR(1)	Cross-Linked	BS3	1600	null	1	0.000215	0.000352	0.220008	sm|Stau1|Stau1 (364)-sm|Stau1|Stau1 (364)/	Inter-Protein	2	1	5	5	1	1	3.66756	Stau1	364	Stau1	364	8
89	498	J_Schwarz_250119_010219_G3_C_1_2.5559.5559.3.0.dta	3	1600	KVSELR(1)-KVSELR(1)	Cross-Linked	BS3	1600	null	1	0.0011	0.000359	0.224383	sm|Stau1|Stau1 (364)-sm|Stau1|Stau1 (364)/	Inter-Protein	2	1	7	7	1	1	2.95861	Stau1	364	Stau1	364	8
90	113	J_Schwarz_250119_010219_G3_C_1_2.5703.5703.3.0.dta	3	1780	LAKMQFR(3)-LCAKSR(4)	Cross-Linked	BS3	1780	Oxidation[M](4);Carbamidomethyl[C](12)	1	1.38e-08	0.000596	0.334652	sm|UPF1Chhelicase|UPF1Chhelicase (536)-sm|UPF1Chhelicase|UPF1Chhelicase (456)/	Intra-Protein	2	1	13.5	9.5	1	1	7.86012	UPF1Chhelicase	536	UPF1Chhelicase	456	11
91	707	J_Schwarz_250119_010219_G3_C_1_2.5704.5704.4.0.dta	4	1780	LAKMQFR(3)-LCAKSR(4)	Cross-Linked	BS3	1780	Oxidation[M](4);Carbamidomethyl[C](12)	1	0.0418	-0.00013	-0.072995	sm|UPF1Chhelicase|UPF1Chhelicase (536)-sm|UPF1Chhelicase|UPF1Chhelicase (456)/	Intra-Protein	2	1	11	6	1	1	1.37882	UPF1Chhelicase	536	UPF1Chhelicase	456	11
92	620	J_Schwarz_250119_010219_G3_C_1_2.5772.5772.3.0.dta	3	2310	DETGELSSADEKR(12)-LCAKSR(4)	Cross-Linked	BS3	2310	Carbamidomethyl[C](18)	1	0.0105	0.000774	0.33534	sm|UPF1Chhelicase|UPF1Chhelicase (502)-sm|UPF1Chhelicase|UPF1Chhelicase (456)/	Intra-Protein	2	1	13.5	2.5	1	1	1.97881	UPF1Chhelicase	502	UPF1Chhelicase	456	3
93	660	J_Schwarz_250119_010219_G3_C_1_2.5794.5794.3.0.dta	3	1780	LAKMQFR(3)-LCAKSR(4)	Cross-Linked	BS3	1780	Oxidation[M](4);Carbamidomethyl[C](12)	1	0.0207	0.000588	0.33016	sm|UPF1Chhelicase|UPF1Chhelicase (536)-sm|UPF1Chhelicase|UPF1Chhelicase (456)/	Intra-Protein	2	1	10	6	1	1	1.68403	UPF1Chhelicase	536	UPF1Chhelicase	456	11
94	5	J_Schwarz_250119_010219_G3_C_1_2.5911.5911.3.0.dta	3	1900	LAQIQQAKK(8)-KVSELR(1)	Cross-Linked	BS3	1900	null	1	3.69e-18	0.000567	0.299031	sm|Stau1|Stau1 (302)-sm|Stau1|Stau1 (364)/	Intra-Protein	2	1	18	8	1	1	17.433	Stau1	302	Stau1	364	6
95	30	J_Schwarz_250119_010219_G3_C_1_2.5912.5912.4.0.dta	4	1900	LAQIQQAKK(8)-KVSELR(1)	Cross-Linked	BS3	1900	null	1	6.91e-12	0.00037	0.195135	sm|Stau1|Stau1 (302)-sm|Stau1|Stau1 (364)/	Intra-Protein	2	1	16	10	1	1	11.1605	Stau1	302	Stau1	364	6
96	343	J_Schwarz_250119_010219_G3_C_1_2.5936.5936.4.0.dta	4	2360	ESGPPHMKNFVTK(8)-KVSELR(1)	Cross-Linked	BS3	2360	Oxidation[M](7)	1	5.03e-05	0.000183	0.077666	sm|Stau1|Stau1 (218)-sm|Stau1|Stau1 (364)/	Intra-Protein	2	1	8	6	1	1	4.29843	Stau1	218	Stau1	364	3
97	744	J_Schwarz_250119_010219_G3_C_1_2.5964.5964.5.0.dta	5	2360	ESGPPHMKNFVTK(8)-KVSELR(1)	Cross-Linked	BS3	2360	Oxidation[M](7)	1	0.0791	-0.001234	-0.523717	sm|Stau1|Stau1 (218)-sm|Stau1|Stau1 (364)/	Intra-Protein	2	1	7	7	1	1	1.10182	Stau1	218	Stau1	364	3
98	226	J_Schwarz_250119_010219_G3_C_1_2.6012.6012.4.0.dta	4	2470	LGMEVNQPKFNQR(9)-MEKTVK(3)	Cross-Linked	BS3	2470	Oxidation[M](3);Oxidation[M](17)	1	1.86e-06	0.000715	0.290031	sm|UPF2|UPF2 (104)-sm|UPF2|UPF2 (3)/	Intra-Protein	2	1	23	8	1	1	5.73049	UPF2	104	UPF2	3	12
99	181	J_Schwarz_250119_010219_G3_C_1_2.6027.6027.3.0.dta	3	2470	LGMEVNQPKFNQR(9)-MEKTVK(3)	Cross-Linked	BS3	2470	Oxidation[M](3);Oxidation[M](17)	1	2.85e-07	0.000704	0.285569	sm|UPF2|UPF2 (104)-sm|UPF2|UPF2 (3)/	Intra-Protein	2	1	12	6	1	1	6.54516	UPF2	104	UPF2	3	12
100	501	J_Schwarz_250119_010219_G3_C_1_2.6057.6057.3.0.dta	3	2470	LGMEVNQPKFNQR(9)-MEKTVK(3)	Cross-Linked	BS3	2470	Oxidation[M](3);Oxidation[M](17)	1	0.00118	0.000704	0.285569	sm|UPF2|UPF2 (104)-sm|UPF2|UPF2 (3)/	Intra-Protein	2	1	12	5	1	1	2.92812	UPF2	104	UPF2	3	12
101	118	J_Schwarz_250119_010219_G3_C_1_2.6064.6064.4.0.dta	4	2470	LGMEVNQPKFNQR(9)-MEKTVK(3)	Cross-Linked	BS3	2470	Oxidation[M](3);Oxidation[M](17)	1	1.64e-08	0.000715	0.290031	sm|UPF2|UPF2 (104)-sm|UPF2|UPF2 (3)/	Intra-Protein	2	1	29	9	1	1	7.78516	UPF2	104	UPF2	3	12
102	53	J_Schwarz_250119_010219_G3_C_1_2.6129.6129.3.0.dta	3	1800	AFVKMCR(4)-KVSELR(1)	Cross-Linked	BS3	1800	Carbamidomethyl[C](6);Oxidation[M](5)	1	2.11e-10	0.000435	0.242211	sm|Stau1|Stau1 (373)-sm|Stau1|Stau1 (364)/	Intra-Protein	2	1	10.5	7.5	1	1	9.67572	Stau1	373	Stau1	364	8
103	703	J_Schwarz_250119_010219_G3_C_1_2.6133.6133.5.0.dta	5	3060	PIVKPQTSPEYGQGINPISR(4)-IKKKTK(2)	Cross-Linked	BS3	3060	null	1	0.0379	0.00108	0.352508	sm|Stau1|Stau1 (278)-sm|Stau1|Stau1 (270)/	Intra-Protein	2	1	16	3	1	1	1.42136	Stau1	278	Stau1	270	8
104	176	J_Schwarz_250119_010219_G3_C_1_2.6135.6135.4.0.dta	4	1800	AFVKMCR(4)-KVSELR(1)	Cross-Linked	BS3	1800	Carbamidomethyl[C](6);Oxidation[M](5)	1	2.46e-07	-4.4e-05	-0.024499	sm|Stau1|Stau1 (373)-sm|Stau1|Stau1 (364)/	Intra-Protein	2	1	9.5	8.5	1	1	6.60906	Stau1	373	Stau1	364	8
105	749	J_Schwarz_250119_010219_G3_C_1_2.6147.6147.6.2.dta	6	3060	PIVKPQTSPEYGQGINPISR(4)-IKKKTK(2)	Cross-Linked	BS3	3060	null	1	0.087	-0.001193	-0.389391	sm|Stau1|Stau1 (278)-sm|Stau1|Stau1 (270)/	Intra-Protein	2	1	14	2	1	1	1.06048	Stau1	278	Stau1	270	8
106	729	J_Schwarz_250119_010219_G3_C_1_2.6148.6148.4.0.dta	4	3060	PIVKPQTSPEYGQGINPISR(4)-IKKKTK(3)	Cross-Linked	BS3	3060	null	1	0.0603	0.000932	0.304202	sm|Stau1|Stau1 (278)-sm|Stau1|Stau1 (271)/	Intra-Protein	2	1	31	3	1	1	1.21968	Stau1	278	Stau1	271	4
107	846	J_Schwarz_250119_010219_G3_C_1_2.6149.6149.5.0.dta	5	3060	PIVKPQTSPEYGQGINPISR(4)-IKKKTK(2)	Cross-Linked	BS3	3060	null	1	0.343	0.001067	0.348265	sm|Stau1|Stau1 (278)-sm|Stau1|Stau1 (270)/	Intra-Protein	2	1	25	3	1	1	0.464706	Stau1	278	Stau1	270	8
108	812	J_Schwarz_250119_010219_G3_C_1_2.6150.6150.6.2.dta	6	3060	PIVKPQTSPEYGQGINPISR(4)-IKKKTK(3)	Cross-Linked	BS3	3060	null	1	0.253	-0.001193	-0.389391	sm|Stau1|Stau1 (278)-sm|Stau1|Stau1 (271)/	Intra-Protein	2	1	13.5	3.5	1	1	0.596879	Stau1	278	Stau1	271	4
109	770	J_Schwarz_250119_010219_G3_C_1_2.6151.6151.4.1.dta	4	1800	AFVKMCR(4)-KVSELR(1)	Cross-Linked	BS3	1800	Carbamidomethyl[C](6);Oxidation[M](5)	1	0.126	-4.4e-05	-0.024499	sm|Stau1|Stau1 (373)-sm|Stau1|Stau1 (364)/	Intra-Protein	2	1	4.5	6.5	1	1	0.899629	Stau1	373	Stau1	364	8
110	805	J_Schwarz_250119_010219_G3_C_1_2.6185.6185.5.0.dta	5	3060	PIVKPQTSPEYGQGINPISR(4)-IKKKTK(2)	Cross-Linked	BS3	3060	null	1	0.218	0.00103	0.336189	sm|Stau1|Stau1 (278)-sm|Stau1|Stau1 (270)/	Intra-Protein	2	1	20	3	1	1	0.661544	Stau1	278	Stau1	270	8
111	834	J_Schwarz_250119_010219_G3_C_1_2.6196.6196.4.2.dta	4	2880	LGMEVNQPKFNQRR(9)-MEKTVKKK(7)	Cross-Linked	BS3	2880	Oxidation[M](3);Oxidation[M](18)	1	0.301	-0.021992	-7.64263	sm|UPF2|UPF2 (104)-sm|UPF2|UPF2 (7)/	Intra-Protein	2	1	16	9	1	1	0.521434	UPF2	104	UPF2	7	2
112	859	J_Schwarz_250119_010219_G3_C_1_2.6258.6258.4.1.dta	4	2650	ESGPPHMKNFVTK(8)-LAQIQQAKK(8)	Cross-Linked	BS3	2650	Oxidation[M](7)	1	0.426	0.00056	0.211128	sm|Stau1|Stau1 (218)-sm|Stau1|Stau1 (302)/	Intra-Protein	2	1	4.5	3.5	1	1	0.37059	Stau1	218	Stau1	302	2
113	831	J_Schwarz_250119_010219_G3_C_1_2.6399.6399.4.0.dta	4	2090	LAQIQQAKK(8)-AFVKMCR(4)	Cross-Linked	BS3	2090	Carbamidomethyl[C](18);Oxidation[M](17)	1	0.285	-0.003315	-1.5845	sm|Stau1|Stau1 (302)-sm|Stau1|Stau1 (373)/	Intra-Protein	2	1	6	5	1	1	0.545155	Stau1	302	Stau1	373	3
114	599	J_Schwarz_250119_010219_G3_C_1_2.6416.6416.3.0.dta	3	2090	LAQIQQAKK(8)-AFVKMCR(4)	Cross-Linked	BS3	2090	Carbamidomethyl[C](18);Oxidation[M](17)	1	0.00784	-0.00013	-0.062137	sm|Stau1|Stau1 (302)-sm|Stau1|Stau1 (373)/	Intra-Protein	2	1	9	6	1	1	2.10568	Stau1	302	Stau1	373	3
115	722	J_Schwarz_250119_010219_G3_C_1_2.6488.6488.5.0.dta	5	3060	PIVKPQTSPEYGQGINPISR(4)-IKKKTK(2)	Cross-Linked	BS3	3060	null	1	0.0519	-0.000299	-0.097593	sm|Stau1|Stau1 (278)-sm|Stau1|Stau1 (270)/	Intra-Protein	2	1	18	3	1	1	1.28483	Stau1	278	Stau1	270	8
116	468	J_Schwarz_250119_010219_G3_C_1_2.6740.6740.5.1.dta	5	2920	LQQLKDETGELSSADEKR(5)-LCAKSR(4)	Cross-Linked	BS3	2920	Carbamidomethyl[C](23)	1	0.000652	0.000754	0.258353	sm|UPF1Chhelicase|UPF1Chhelicase (490)-sm|UPF1Chhelicase|UPF1Chhelicase (456)/	Intra-Protein	2	1	23	6	1	1	3.18575	UPF1Chhelicase	490	UPF1Chhelicase	456	11
117	493	J_Schwarz_250119_010219_G3_C_1_2.6788.6788.4.0.dta	4	2920	LQQLKDETGELSSADEKR(5)-LCAKSR(4)	Cross-Linked	BS3	2920	Carbamidomethyl[C](23)	1	0.00102	0.001733	0.5938	sm|UPF1Chhelicase|UPF1Chhelicase (490)-sm|UPF1Chhelicase|UPF1Chhelicase (456)/	Intra-Protein	2	1	18.5	5.5	1	1	2.9914	UPF1Chhelicase	490	UPF1Chhelicase	456	11
119	467	J_Schwarz_250119_010219_G3_C_1_2.7067.7067.4.2.dta	4	2140	TEAANVEKITTK(8)-LLKAGAK(3)	Cross-Linked	BS3	2140	null	1	0.000627	0.002086	0.973748	sm|UPF1Chhelicase|UPF1Chhelicase (684)-sm|UPF1Chhelicase|UPF1Chhelicase (691)/	Intra-Protein	2	1	11.5	6.5	1	1	3.20273	UPF1Chhelicase	684	UPF1Chhelicase	691	8
120	384	J_Schwarz_250119_010219_G3_C_1_2.7076.7076.4.2.dta	4	2140	TEAANVEKITTK(8)-LLKAGAK(3)	Cross-Linked	BS3	2140	null	1	0.000115	0.002086	0.973748	sm|UPF1Chhelicase|UPF1Chhelicase (684)-sm|UPF1Chhelicase|UPF1Chhelicase (691)/	Intra-Protein	2	1	14.5	6.5	1	1	3.9393	UPF1Chhelicase	684	UPF1Chhelicase	691	8
121	47	J_Schwarz_250119_010219_G3_C_1_2.7127.7127.4.0.dta	4	2530	AAKAGLSQSLFER(3)-QAAKHDAAAK(4)	Cross-Linked	BS3	2530	null	1	1.18e-10	0.00315	1.24735	sm|UPF1Chhelicase|UPF1Chhelicase (586)-sm|Stau1|Stau1 (153)/	Inter-Protein	2	1	16	12	1	1	9.92812	UPF1Chhelicase	586	Stau1	153	2
122	341	J_Schwarz_250119_010219_G3_C_1_2.7310.7310.3.0.dta	3	1760	LAKMQFR(3)-LCAKSR(4)	Cross-Linked	BS3	1760	Carbamidomethyl[C](12)	1	4.86e-05	0.000952	0.539389	sm|UPF1Chhelicase|UPF1Chhelicase (536)-sm|UPF1Chhelicase|UPF1Chhelicase (456)/	Intra-Protein	2	1	7	7	1	1	4.31336	UPF1Chhelicase	536	UPF1Chhelicase	456	11
123	141	J_Schwarz_250119_010219_G3_C_1_2.7320.7320.4.0.dta	4	2760	LQQLKDETGELSSADEK(5)-LCAKSR(4)	Cross-Linked	BS3	2760	Carbamidomethyl[C](22)	1	5.29e-08	-0.000312	-0.112946	sm|UPF1Chhelicase|UPF1Chhelicase (490)-sm|UPF1Chhelicase|UPF1Chhelicase (456)/	Intra-Protein	2	1	16	7	1	1	7.27654	UPF1Chhelicase	490	UPF1Chhelicase	456	11
124	713	J_Schwarz_250119_010219_G3_C_1_2.7570.7570.3.0.dta	3	1990	VTTEKVLR(5)-LAKMQFR(3)	Cross-Linked	BS3	1990	Oxidation[M](15)	1	0.045	-0.000516	-0.259019	sm|UPF2|UPF2 (31)-sm|UPF1Chhelicase|UPF1Chhelicase (536)/	Inter-Protein	2	1	5.5	7.5	1	1	1.34679	UPF2	31	UPF1Chhelicase	536	4
125	668	J_Schwarz_250119_010219_G3_C_1_2.7671.7671.4.1.dta	4	2620	LGMEVNQPKFNQR(9)-LAKMQFR(3)	Cross-Linked	BS3	2620	Oxidation[M](3);Oxidation[M](20)	1	0.0228	0.001399	0.533288	sm|UPF2|UPF2 (104)-sm|UPF1Chhelicase|UPF1Chhelicase (536)/	Inter-Protein	2	1	17.5	6.5	1	1	1.64207	UPF2	104	UPF1Chhelicase	536	4
126	515	J_Schwarz_250119_010219_G3_C_1_2.7777.7777.4.2.dta	4	3090	LQQLKDETGELSSADEKR(17)-LAKMQFR(3)	Cross-Linked	BS3	3090	Oxidation[M](25)	1	0.00165	0.003094	1.00013	sm|UPF1Chhelicase|UPF1Chhelicase (502)-sm|UPF1Chhelicase|UPF1Chhelicase (536)/	Intra-Protein	2	1	20.5	6.5	1	1	2.78252	UPF1Chhelicase	502	UPF1Chhelicase	536	4
127	673	J_Schwarz_250119_010219_G3_C_1_2.8011.8011.4.1.dta	4	2370	KRPPLQEYVR(1)-VTTEKVLR(5)	Cross-Linked	BS3	2370	null	1	0.0239	-0.000735	-0.31034	sm|UPF2|UPF2 (8)-sm|UPF2|UPF2 (31)/	Intra-Protein	2	1	7.5	8.5	1	1	1.6216	UPF2	8	UPF2	31	3
128	669	J_Schwarz_250119_010219_G3_C_1_2.8128.8128.4.0.dta	4	2190	KLLYKDLSK(5)-VTTEKVLR(5)	Cross-Linked	BS3	2190	null	1	0.0232	0.002016	0.920417	sm|UPF2|UPF2 (22)-sm|UPF2|UPF2 (31)/	Intra-Protein	2	1	7	5	1	1	1.63451	UPF2	22	UPF2	31	18
129	45	J_Schwarz_250119_010219_G3_C_1_2.8258.8258.4.1.dta	4	3280	TKPIVKPQTSPEYGQGINPISR(6)-KVSELR(1)	Cross-Linked	BS3	3280	null	1	9.14e-11	0.001429	0.435829	sm|Stau1|Stau1 (278)-sm|Stau1|Stau1 (364)/	Intra-Protein	2	1	16.5	4.5	1	1	10.0391	Stau1	278	Stau1	364	2
130	25	J_Schwarz_250119_010219_G3_C_1_2.8641.8641.3.0.dta	3	2190	KLLYKDLSK(5)-VTTEKVLR(5)	Cross-Linked	BS3	2190	null	1	4.55e-12	0.001065	0.486232	sm|UPF2|UPF2 (22)-sm|UPF2|UPF2 (31)/	Intra-Protein	2	1	17	10	1	1	11.342	UPF2	22	UPF2	31	18
131	754	J_Schwarz_250119_010219_G3_C_1_2.8655.8655.4.1.dta	4	2190	KLLYKDLSK(5)-VTTEKVLR(5)	Cross-Linked	BS3	2190	null	1	0.0975	0.001428	0.651962	sm|UPF2|UPF2 (22)-sm|UPF2|UPF2 (31)/	Intra-Protein	2	1	11	9	1	1	1.011	UPF2	22	UPF2	31	18
132	555	J_Schwarz_250119_010219_G3_C_1_2.8702.8702.4.0.dta	4	3130	VSVGEFVGEGEGKSK(13)-ESGPPHMKNFVTK(8)	Cross-Linked	BS3	3130	Oxidation[M](25)	1	0.00351	0.001423	0.454117	sm|Stau1|Stau1 (236)-sm|Stau1|Stau1 (218)/	Intra-Protein	2	1	3.5	4.5	1	1	2.45469	Stau1	236	Stau1	218	6
133	357	J_Schwarz_250119_010219_G3_C_1_2.8715.8715.4.0.dta	4	3130	VSVGEFVGEGEGKSK(13)-ESGPPHMKNFVTK(8)	Cross-Linked	BS3	3130	Oxidation[M](25)	1	6.93e-05	0.00132	0.421247	sm|Stau1|Stau1 (236)-sm|Stau1|Stau1 (218)/	Intra-Protein	2	1	12.5	14.5	1	1	4.15927	Stau1	236	Stau1	218	6
134	496	J_Schwarz_250119_010219_G3_C_1_2.8716.8716.5.1.dta	5	3130	VSVGEFVGEGEGKSK(13)-ESGPPHMKNFVTK(8)	Cross-Linked	BS3	3130	Oxidation[M](25)	1	0.00108	-0.000226	-0.072123	sm|Stau1|Stau1 (236)-sm|Stau1|Stau1 (218)/	Intra-Protein	2	1	11.5	10.5	1	1	2.96658	Stau1	236	Stau1	218	6
135	518	J_Schwarz_250119_010219_G3_C_1_2.8732.8732.5.1.dta	5	3130	VSVGEFVGEGEGKSK(13)-ESGPPHMKNFVTK(8)	Cross-Linked	BS3	3130	Oxidation[M](25)	1	0.00179	-0.000226	-0.072123	sm|Stau1|Stau1 (236)-sm|Stau1|Stau1 (218)/	Intra-Protein	2	1	9.5	8.5	1	1	2.74715	Stau1	236	Stau1	218	6
136	174	J_Schwarz_250119_010219_G3_C_1_2.9281.9281.4.0.dta	4	2350	KLPWQDQEVK(1)-VTTEKVLR(5)	Cross-Linked	BS3	2350	null	1	2.19e-07	0.000497	0.211192	sm|UPF2|UPF2 (38)-sm|UPF2|UPF2 (31)/	Intra-Protein	2	1	11	6	1	1	6.65956	UPF2	38	UPF2	31	12
137	63	J_Schwarz_250119_010219_G3_C_1_2.9286.9286.4.0.dta	4	2350	KLPWQDQEVK(1)-VTTEKVLR(5)	Cross-Linked	BS3	2350	null	1	4.67e-10	0.000497	0.211192	sm|UPF2|UPF2 (38)-sm|UPF2|UPF2 (31)/	Intra-Protein	2	1	12	6	1	1	9.33068	UPF2	38	UPF2	31	12
138	137	J_Schwarz_250119_010219_G3_C_1_2.9287.9287.3.0.dta	3	2350	KLPWQDQEVK(1)-VTTEKVLR(5)	Cross-Linked	BS3	2350	null	1	3.73e-08	0.000284	0.120681	sm|UPF2|UPF2 (38)-sm|UPF2|UPF2 (31)/	Intra-Protein	2	1	12	6	1	1	7.42829	UPF2	38	UPF2	31	12
139	74	J_Schwarz_250119_010219_G3_C_1_2.9305.9305.4.0.dta	4	2350	KLPWQDQEVK(1)-VTTEKVLR(5)	Cross-Linked	BS3	2350	null	1	1.17e-09	0.000462	0.196319	sm|UPF2|UPF2 (38)-sm|UPF2|UPF2 (31)/	Intra-Protein	2	1	14	7	1	1	8.93181	UPF2	38	UPF2	31	12
140	159	J_Schwarz_250119_010219_G3_C_1_2.9336.9336.3.0.dta	3	2350	KLPWQDQEVK(1)-VTTEKVLR(5)	Cross-Linked	BS3	2350	null	1	1.44e-07	0.000367	0.15595	sm|UPF2|UPF2 (38)-sm|UPF2|UPF2 (31)/	Intra-Protein	2	1	15	9	1	1	6.84164	UPF2	38	UPF2	31	12
141	56	J_Schwarz_250119_010219_G3_C_1_2.9566.9566.3.0.dta	3	2060	LLYKDLSK(4)-VTTEKVLR(5)	Cross-Linked	BS3	2060	null	1	2.94e-10	0.001936	0.938796	sm|UPF2|UPF2 (22)-sm|UPF2|UPF2 (31)/	Intra-Protein	2	1	8	11	1	1	9.53165	UPF2	22	UPF2	31	18
142	562	J_Schwarz_250119_010219_G3_C_1_2.9569.9569.4.0.dta	4	2060	LLYKDLSK(4)-VTTEKVLR(5)	Cross-Linked	BS3	2060	null	1	0.0042	0.002756	1.33643	sm|UPF2|UPF2 (22)-sm|UPF2|UPF2 (31)/	Intra-Protein	2	1	7.5	8.5	1	1	2.37675	UPF2	22	UPF2	31	18
143	100	J_Schwarz_250119_010219_G3_C_1_2.9587.9587.3.0.dta	3	2060	LLYKDLSK(4)-VTTEKVLR(5)	Cross-Linked	BS3	2060	null	1	6.2e-09	0.001936	0.938796	sm|UPF2|UPF2 (22)-sm|UPF2|UPF2 (31)/	Intra-Protein	2	1	12	10	1	1	8.20761	UPF2	22	UPF2	31	18
144	655	J_Schwarz_250119_010219_G3_C_1_2.9591.9591.4.0.dta	4	2400	KRPPLQEYVR(1)-LLYKDLSK(4)	Cross-Linked	BS3	2400	null	1	0.0182	-0.000424	-0.176492	sm|UPF2|UPF2 (8)-sm|UPF2|UPF2 (22)/	Intra-Protein	2	1	6	9	1	1	1.73993	UPF2	8	UPF2	22	8
145	820	J_Schwarz_250119_010219_G3_C_1_2.9636.9636.4.0.dta	4	2410	VSVGEFVGEGEGKSK(13)-TVKKKR(3)	Cross-Linked	BS3	2410	null	1	0.0568	-0.022008	-9.14964	sm|Stau1|Stau1 (236)-sm|UPF2|UPF2 (6)/	Inter-Protein	2	1	10	3	1	1	1.24565	Stau1	236	UPF2	6	6
146	664	J_Schwarz_250119_010219_G3_C_1_2.9636.9636.4.2.dta	4	2400	KRPPLQEYVR(1)-LLYKDLSK(4)	Cross-Linked	BS3	2400	null	1	0.0211	-0.000424	-0.176492	sm|UPF2|UPF2 (8)-sm|UPF2|UPF2 (22)/	Intra-Protein	2	1	5	9	1	1	1.67572	UPF2	8	UPF2	22	8
147	396	J_Schwarz_250119_010219_G3_C_1_2.9649.9649.4.0.dta	4	2410	VSVGEFVGEGEGKSK(13)-TVKKKR(3)	Cross-Linked	BS3	2410	null	1	0.000143	-0.022008	-9.14964	sm|Stau1|Stau1 (236)-sm|UPF2|UPF2 (6)/	Inter-Protein	2	1	18	3	1	1	3.84466	Stau1	236	UPF2	6	6
148	550	J_Schwarz_250119_010219_G3_C_1_2.9651.9651.3.0.dta	3	2410	VSVGEFVGEGEGKSK(13)-TVKKKR(3)	Cross-Linked	BS3	2410	null	1	0.00324	-0.021752	-9.04321	sm|Stau1|Stau1 (236)-sm|UPF2|UPF2 (6)/	Inter-Protein	2	1	22	3	1	1	2.48945	Stau1	236	UPF2	6	6
149	69	J_Schwarz_250119_010219_G3_C_1_3.10434.10434.4.0.dta	4	3710	LLKAGAKPDQIGIITPYEGQR(3)-TEAANVEKITTK(8)	Cross-Linked	BS3	3710	null	1	7.43e-10	0.000658	0.177357	sm|UPF1Chhelicase|UPF1Chhelicase (691)-sm|UPF1Chhelicase|UPF1Chhelicase (684)/	Intra-Protein	3	1	17	12	1	1	9.12901	UPF1Chhelicase	691	UPF1Chhelicase	684	6
150	231	J_Schwarz_250119_010219_G3_C_1_3.10435.10435.5.0.dta	5	3710	LLKAGAKPDQIGIITPYEGQR(3)-TEAANVEKITTK(8)	Cross-Linked	BS3	3710	null	1	2.18e-06	0.00137	0.369269	sm|UPF1Chhelicase|UPF1Chhelicase (691)-sm|UPF1Chhelicase|UPF1Chhelicase (684)/	Intra-Protein	3	1	25	15	1	1	5.66154	UPF1Chhelicase	691	UPF1Chhelicase	684	6
151	569	J_Schwarz_250119_010219_G3_C_1_3.10589.10589.4.0.dta	4	3360	AGAKPDQIGIITPYEGQR(4)-TEAANVEKITTK(8)	Cross-Linked	BS3	3360	null	1	0.00487	-0.004742	-1.41309	sm|UPF1Chhelicase|UPF1Chhelicase (695)-sm|UPF1Chhelicase|UPF1Chhelicase (684)/	Intra-Protein	3	1	5	4	1	1	2.31247	UPF1Chhelicase	695	UPF1Chhelicase	684	2
152	179	J_Schwarz_250119_010219_G3_C_1_3.10891.10891.4.0.dta	4	3340	IAYFTLPKTDSDMR(8)-LKESQTQDNITVR(2)	Cross-Linked	BS3	3340	Oxidation[M](13)	1	2.59e-07	0.002413	0.721874	sm|UPF1Chhelicase|UPF1Chhelicase (258)-sm|UPF1Chhelicase|UPF1Chhelicase (230)/	Intra-Protein	3	1	11.5	10.5	1	1	6.5867	UPF1Chhelicase	258	UPF1Chhelicase	230	4
153	505	J_Schwarz_250119_010219_G3_C_1_3.10918.10918.4.0.dta	4	3340	IAYFTLPKTDSDMR(8)-LKESQTQDNITVR(2)	Cross-Linked	BS3	3340	Oxidation[M](13)	1	0.0013	0.003565	1.06651	sm|UPF1Chhelicase|UPF1Chhelicase (258)-sm|UPF1Chhelicase|UPF1Chhelicase (230)/	Intra-Protein	3	1	6.5	9.5	1	1	2.88606	UPF1Chhelicase	258	UPF1Chhelicase	230	4
154	319	J_Schwarz_250119_010219_G3_C_1_3.11751.11751.3.1.dta	3	2240	KLPPLPAVER(1)-LLYKDLSK(4)	Cross-Linked	BS3	2240	null	1	3.39e-05	-0.004161	-1.86064	sm|Stau1|Stau1 (255)-sm|UPF2|UPF2 (22)/	Inter-Protein	3	1	11	6	1	1	4.4698	Stau1	255	UPF2	22	3
155	64	J_Schwarz_250119_010219_G3_C_1_3.11769.11769.4.0.dta	4	2240	KLPPLPAVER(1)-LLYKDLSK(4)	Cross-Linked	BS3	2240	null	1	5.2e-10	0.00037	0.16545	sm|Stau1|Stau1 (255)-sm|UPF2|UPF2 (22)/	Inter-Protein	3	1	13	7	1	1	9.284	Stau1	255	UPF2	22	3
156	142	J_Schwarz_250119_010219_G3_C_1_3.11775.11775.3.1.dta	3	2240	KLPPLPAVER(1)-LLYKDLSK(4)	Cross-Linked	BS3	2240	null	1	5.48e-08	-0.00426	-1.90491	sm|Stau1|Stau1 (255)-sm|UPF2|UPF2 (22)/	Inter-Protein	3	1	10	7	1	1	7.26122	Stau1	255	UPF2	22	3
157	691	J_Schwarz_250119_010219_G3_C_1_3.12850.12850.4.0.dta	4	3140	SEISQVFEIALKR(12)-ESGPPHMKNFVTK(8)	Cross-Linked	BS3	3140	Oxidation[M](23)	1	0.028	0.003953	1.25706	sm|Stau1|Stau1 (199)-sm|Stau1|Stau1 (218)/	Intra-Protein	3	1	8	7	1	1	1.55284	Stau1	199	Stau1	218	3
158	545	J_Schwarz_250119_010219_G3_C_1_3.12851.12851.5.1.dta	5	3140	SEISQVFEIALKR(12)-ESGPPHMKNFVTK(8)	Cross-Linked	BS3	3140	Oxidation[M](23)	1	0.00285	0.000896	0.284929	sm|Stau1|Stau1 (199)-sm|Stau1|Stau1 (218)/	Intra-Protein	3	1	9	5	1	1	2.54516	Stau1	199	Stau1	218	3
159	735	J_Schwarz_250119_010219_G3_C_1_3.12856.12856.5.1.dta	5	3140	SEISQVFEIALKR(12)-ESGPPHMKNFVTK(8)	Cross-Linked	BS3	3140	Oxidation[M](23)	1	0.0696	0.000896	0.284929	sm|Stau1|Stau1 (199)-sm|Stau1|Stau1 (218)/	Intra-Protein	3	1	4	8	1	1	1.15739	Stau1	199	Stau1	218	3
162	247	J_Schwarz_250119_010219_G3_C_1_3.13286.13286.4.0.dta	4	3010	LGMEVNQPKFNQR(9)-NAAIAVLEELKK(11)	Cross-Linked	BS3	3010	Oxidation[M](3)	1	4.35e-06	0.002455	0.814906	sm|UPF2|UPF2 (104)-sm|Stau1|Stau1 (254)/	Inter-Protein	3	1	11	6	1	1	5.36151	UPF2	104	Stau1	254	2
163	435	J_Schwarz_250119_010219_G3_C_1_3.13322.13322.4.1.dta	4	3010	LGMEVNQPKFNQR(9)-NAAIAVLEELKK(11)	Cross-Linked	BS3	3010	Oxidation[M](3)	1	0.000316	0.002782	0.923449	sm|UPF2|UPF2 (104)-sm|Stau1|Stau1 (254)/	Inter-Protein	3	1	13	6	1	1	3.50031	UPF2	104	Stau1	254	2
167	585	J_Schwarz_250119_010219_G3_C_1_3.2008.2008.3.0.dta	3	2160	QAAKHDAAAK(4)-QAAKHDAAAK(4)	Cross-Linked	BS3	2160	null	1	0.0067	9.8e-05	0.04541	sm|Stau1|Stau1 (153)-sm|Stau1|Stau1 (153)/	Inter-Protein	3	1	4.5	4.5	1	1	2.17393	Stau1	153	Stau1	153	5
168	649	J_Schwarz_250119_010219_G3_C_1_3.2016.2016.4.0.dta	4	2160	QAAKHDAAAK(4)-QAAKHDAAAK(4)	Cross-Linked	BS3	2160	null	1	0.0166	-0.000305	-0.141326	sm|Stau1|Stau1 (153)-sm|Stau1|Stau1 (153)/	Inter-Protein	3	1	4.5	4.5	1	1	1.77989	Stau1	153	Stau1	153	5
171	120	J_Schwarz_250119_010219_G3_C_1_3.3113.3113.3.0.dta	3	1880	QAAKHDAAAK(4)-KVSELR(1)	Cross-Linked	BS3	1880	null	1	1.68e-08	0.000255	0.135708	sm|Stau1|Stau1 (153)-sm|Stau1|Stau1 (364)/	Intra-Protein	3	1	11	7	1	1	7.77469	Stau1	153	Stau1	364	6
172	219	J_Schwarz_250119_010219_G3_C_1_3.3115.3115.4.0.dta	4	1880	QAAKHDAAAK(4)-KVSELR(1)	Cross-Linked	BS3	1880	null	1	1.57e-06	0.000404	0.215003	sm|Stau1|Stau1 (153)-sm|Stau1|Stau1 (364)/	Intra-Protein	3	1	11	7	1	1	5.8041	Stau1	153	Stau1	364	6
173	475	J_Schwarz_250119_010219_G3_C_1_3.3434.3434.4.2.dta	4	2280	VGNHTAEGTGTNKK(13)-KVSELR(1)	Cross-Linked	BS3	2280	null	1	0.000693	0.000721	0.315922	sm|Stau1|Stau1 (341)-sm|Stau1|Stau1 (364)/	Intra-Protein	3	1	14	4	1	1	3.15927	Stau1	341	Stau1	364	2
174	390	J_Schwarz_250119_010219_G3_C_1_3.3443.3443.3.1.dta	3	2280	VGNHTAEGTGTNKK(13)-KVSELR(1)	Cross-Linked	BS3	2280	null	1	0.000131	-0.000499	-0.218648	sm|Stau1|Stau1 (341)-sm|Stau1|Stau1 (364)/	Intra-Protein	3	1	8	5	1	1	3.88273	Stau1	341	Stau1	364	2
177	254	J_Schwarz_250119_010219_G3_C_1_3.4256.4256.3.0.dta	3	2090	QAAKHDAAAK(4)-VTTEKVLR(5)	Cross-Linked	BS3	2090	null	1	4.87e-06	-0.001982	-0.946889	sm|Stau1|Stau1 (153)-sm|UPF2|UPF2 (31)/	Inter-Protein	3	1	9	7	1	1	5.31247	Stau1	153	UPF2	31	5
178	339	J_Schwarz_250119_010219_G3_C_1_3.4257.4257.4.1.dta	4	2090	QAAKHDAAAK(4)-VTTEKVLR(5)	Cross-Linked	BS3	2090	null	1	4.69e-05	-0.000146	-0.069751	sm|Stau1|Stau1 (153)-sm|UPF2|UPF2 (31)/	Inter-Protein	3	1	11	5	1	1	4.32883	Stau1	153	UPF2	31	5
179	689	J_Schwarz_250119_010219_G3_C_1_3.4258.4258.5.0.dta	5	2090	QAAKHDAAAK(4)-VTTEKVLR(5)	Cross-Linked	BS3	2090	null	1	0.0269	-0.000792	-0.378373	sm|Stau1|Stau1 (153)-sm|UPF2|UPF2 (31)/	Inter-Protein	3	1	10	5	1	1	1.57025	Stau1	153	UPF2	31	5
180	317	J_Schwarz_250119_010219_G3_C_1_3.4392.4392.3.0.dta	3	2170	DLSKVTTEK(4)-QAAKHDAAAK(4)	Cross-Linked	BS3	2170	null	1	2.99e-05	-0.000296	-0.136522	sm|UPF2|UPF2 (26)-sm|Stau1|Stau1 (153)/	Inter-Protein	3	1	7.5	7.5	1	1	4.52433	UPF2	26	Stau1	153	2
181	413	J_Schwarz_250119_010219_G3_C_1_3.4406.4406.4.0.dta	4	2170	DLSKVTTEK(4)-QAAKHDAAAK(4)	Cross-Linked	BS3	2170	null	1	0.000197	0.000456	0.210317	sm|UPF2|UPF2 (26)-sm|Stau1|Stau1 (153)/	Inter-Protein	3	1	7.5	10.5	1	1	3.70553	UPF2	26	Stau1	153	2
183	463	J_Schwarz_250119_010219_G3_C_1_3.4673.4673.4.0.dta	4	2640	KPMYKPVDPYSR(1)-QAAKHDAAAK(4)	Cross-Linked	BS3	2640	Oxidation[M](3)	1	0.000589	1e-06	0.000378	sm|Stau1|Stau1 (91)-sm|Stau1|Stau1 (153)/	Intra-Protein	3	1	18	9	1	1	3.22988	Stau1	91	Stau1	153	19
184	132	J_Schwarz_250119_010219_G3_C_1_3.4674.4674.5.0.dta	5	2640	KPMYKPVDPYSR(1)-QAAKHDAAAK(4)	Cross-Linked	BS3	2640	Oxidation[M](3)	1	2.8e-08	3.2e-05	0.012101	sm|Stau1|Stau1 (91)-sm|Stau1|Stau1 (153)/	Intra-Protein	3	1	21	12	1	1	7.55284	Stau1	91	Stau1	153	19
185	134	J_Schwarz_250119_010219_G3_C_1_3.4687.4687.5.0.dta	5	2640	KPMYKPVDPYSR(1)-QAAKHDAAAK(4)	Cross-Linked	BS3	2640	Oxidation[M](3)	1	3.17e-08	0.000203	0.076767	sm|Stau1|Stau1 (91)-sm|Stau1|Stau1 (153)/	Intra-Protein	3	1	21	12	1	1	7.49894	Stau1	91	Stau1	153	19
186	346	J_Schwarz_250119_010219_G3_C_1_3.4692.4692.3.0.dta	3	2640	KPMYKPVDPYSR(1)-QAAKHDAAAK(4)	Cross-Linked	BS3	2640	Oxidation[M](3)	1	5.32e-05	0.001408	0.532455	sm|Stau1|Stau1 (91)-sm|Stau1|Stau1 (153)/	Intra-Protein	3	1	7	6	1	1	4.27409	Stau1	91	Stau1	153	19
187	227	J_Schwarz_250119_010219_G3_C_1_3.4704.4704.6.3.dta	6	2640	KPMYKPVDPYSR(1)-QAAKHDAAAK(4)	Cross-Linked	BS3	2640	Oxidation[M](3)	1	1.96e-06	-0.000303	-0.114584	sm|Stau1|Stau1 (91)-sm|Stau1|Stau1 (153)/	Intra-Protein	3	1	19	10	1	1	5.70774	Stau1	91	Stau1	153	19
188	212	J_Schwarz_250119_010219_G3_C_1_3.4778.4778.5.0.dta	5	2640	KPMYKPVDPYSR(1)-QAAKHDAAAK(4)	Cross-Linked	BS3	2640	Oxidation[M](3)	1	1.35e-06	-0.000577	-0.218201	sm|Stau1|Stau1 (91)-sm|Stau1|Stau1 (153)/	Intra-Protein	3	1	12	9	1	1	5.86967	Stau1	91	Stau1	153	19
189	27	J_Schwarz_250119_010219_G3_C_1_3.4788.4788.4.1.dta	4	2720	LGMEVNQPKFNQR(9)-QAAKHDAAAK(4)	Cross-Linked	BS3	2720	Oxidation[M](3)	1	5.58e-12	-0.022916	-8.41143	sm|UPF2|UPF2 (104)-sm|Stau1|Stau1 (153)/	Inter-Protein	3	1	19	9	1	1	11.2534	UPF2	104	Stau1	153	6
190	183	J_Schwarz_250119_010219_G3_C_1_3.4794.4794.5.1.dta	5	2720	LGMEVNQPKFNQR(9)-QAAKHDAAAK(4)	Cross-Linked	BS3	2720	Oxidation[M](3)	1	2.94e-07	0.001607	0.589857	sm|UPF2|UPF2 (104)-sm|Stau1|Stau1 (153)/	Inter-Protein	3	1	22	11	1	1	6.53165	UPF2	104	Stau1	153	6
191	331	J_Schwarz_250119_010219_G3_C_1_3.4797.4797.5.0.dta	5	2640	KPMYKPVDPYSR(1)-QAAKHDAAAK(4)	Cross-Linked	BS3	2640	Oxidation[M](3)	1	4.08e-05	-0.001466	-0.554388	sm|Stau1|Stau1 (91)-sm|Stau1|Stau1 (153)/	Intra-Protein	3	1	10	8	1	1	4.38934	Stau1	91	Stau1	153	19
192	839	J_Schwarz_250119_010219_G3_C_1_3.4835.4835.4.4.dta	4	2640	KPMYKPVDPYSR(5)-QAAKHDAAAK(4)	Cross-Linked	BS3	2640	Oxidation[M](3)	1	0.319	0.00111	0.419762	sm|Stau1|Stau1 (95)-sm|Stau1|Stau1 (153)/	Intra-Protein	3	1	5	7	1	1	0.496209	Stau1	95	Stau1	153	2
193	34	J_Schwarz_250119_010219_G3_C_1_3.4851.4851.5.3.dta	5	2720	LGMEVNQPKFNQR(9)-QAAKHDAAAK(4)	Cross-Linked	BS3	2720	Oxidation[M](3)	1	1.47e-11	0.001607	0.589857	sm|UPF2|UPF2 (104)-sm|Stau1|Stau1 (153)/	Inter-Protein	3	1	25	11	1	1	10.8327	UPF2	104	Stau1	153	6
194	218	J_Schwarz_250119_010219_G3_C_1_3.4879.4879.4.0.dta	4	2640	KPMYKPVDPYSR(1)-QAAKHDAAAK(4)	Cross-Linked	BS3	2640	Oxidation[M](3)	1	1.51e-06	0.002437	0.921586	sm|Stau1|Stau1 (91)-sm|Stau1|Stau1 (153)/	Intra-Protein	3	1	13	8	1	1	5.82102	Stau1	91	Stau1	153	19
196	826	J_Schwarz_250119_010219_G3_C_1_3.5426.5426.3.0.dta	3	1600	KVSELR(1)-KVSELR(1)	Cross-Linked	BS3	1600	null	1	0.0603	0.000993	0.620647	sm|Stau1|Stau1 (364)-sm|Stau1|Stau1 (364)/	Inter-Protein	3	1	3	3	1	1	1.21968	Stau1	364	Stau1	364	8
197	711	J_Schwarz_250119_010219_G3_C_1_3.5606.5606.4.0.dta	4	1600	KVSELR(1)-KVSELR(1)	Cross-Linked	BS3	1600	null	1	0.0439	1.2e-05	0.0075	sm|Stau1|Stau1 (364)-sm|Stau1|Stau1 (364)/	Inter-Protein	3	1	5	5	1	1	1.35754	Stau1	364	Stau1	364	8
198	542	J_Schwarz_250119_010219_G3_C_1_3.5635.5635.3.0.dta	3	1600	KVSELR(1)-KVSELR(1)	Cross-Linked	BS3	1600	null	1	0.00275	0.000619	0.386889	sm|Stau1|Stau1 (364)-sm|Stau1|Stau1 (364)/	Inter-Protein	3	1	6.5	6.5	1	1	2.56067	Stau1	364	Stau1	364	8
199	94	J_Schwarz_250119_010219_G3_C_1_3.5768.5768.3.0.dta	3	1780	LAKMQFR(3)-LCAKSR(4)	Cross-Linked	BS3	1780	Oxidation[M](4);Carbamidomethyl[C](12)	1	4.41e-09	0.000609	0.341951	sm|UPF1Chhelicase|UPF1Chhelicase (536)-sm|UPF1Chhelicase|UPF1Chhelicase (456)/	Intra-Protein	3	1	12.5	9.5	1	1	8.35556	UPF1Chhelicase	536	UPF1Chhelicase	456	11
200	442	J_Schwarz_250119_010219_G3_C_1_3.5829.5829.3.0.dta	3	2310	DETGELSSADEKR(12)-LCAKSR(4)	Cross-Linked	BS3	2310	Carbamidomethyl[C](18)	1	0.000404	-0.000298	-0.12911	sm|UPF1Chhelicase|UPF1Chhelicase (502)-sm|UPF1Chhelicase|UPF1Chhelicase (456)/	Intra-Protein	3	1	14.5	3.5	1	1	3.39362	UPF1Chhelicase	502	UPF1Chhelicase	456	3
201	3	J_Schwarz_250119_010219_G3_C_1_3.5978.5978.3.0.dta	3	1900	LAQIQQAKK(8)-KVSELR(1)	Cross-Linked	BS3	1900	null	1	4.58e-21	0.000525	0.27688	sm|Stau1|Stau1 (302)-sm|Stau1|Stau1 (364)/	Intra-Protein	3	1	18	8	1	1	20.3391	Stau1	302	Stau1	364	6
202	480	J_Schwarz_250119_010219_G3_C_1_3.6029.6029.4.0.dta	4	2360	ESGPPHMKNFVTK(8)-KVSELR(1)	Cross-Linked	BS3	2360	Oxidation[M](7)	1	0.000842	-0.003483	-1.47821	sm|Stau1|Stau1 (218)-sm|Stau1|Stau1 (364)/	Intra-Protein	3	1	12	7	1	1	3.07469	Stau1	218	Stau1	364	3
203	425	J_Schwarz_250119_010219_G3_C_1_3.6095.6095.4.1.dta	4	2470	LGMEVNQPKFNQR(9)-MEKTVK(3)	Cross-Linked	BS3	2470	Oxidation[M](3);Oxidation[M](17)	1	0.000236	0.000123	0.049893	sm|UPF2|UPF2 (104)-sm|UPF2|UPF2 (3)/	Intra-Protein	3	1	29	9	1	1	3.62709	UPF2	104	UPF2	3	12
204	168	J_Schwarz_250119_010219_G3_C_1_3.6097.6097.3.0.dta	3	2470	LGMEVNQPKFNQR(9)-MEKTVK(3)	Cross-Linked	BS3	2470	Oxidation[M](3);Oxidation[M](17)	1	1.72e-07	0.001409	0.571544	sm|UPF2|UPF2 (104)-sm|UPF2|UPF2 (3)/	Intra-Protein	3	1	16	7	1	1	6.76447	UPF2	104	UPF2	3	12
205	571	J_Schwarz_250119_010219_G3_C_1_3.6133.6133.4.0.dta	4	2470	LGMEVNQPKFNQR(9)-MEKTVK(3)	Cross-Linked	BS3	2470	Oxidation[M](3);Oxidation[M](17)	1	0.00526	0.000123	0.049893	sm|UPF2|UPF2 (104)-sm|UPF2|UPF2 (3)/	Intra-Protein	3	1	31	8	1	1	2.27901	UPF2	104	UPF2	3	12
206	763	J_Schwarz_250119_010219_G3_C_1_3.6155.6155.4.0.dta	4	2470	LGMEVNQPKFNQR(9)-MEKTVK(3)	Cross-Linked	BS3	2470	Oxidation[M](3);Oxidation[M](17)	1	0.116	0.000123	0.049893	sm|UPF2|UPF2 (104)-sm|UPF2|UPF2 (3)/	Intra-Protein	3	1	18	6	1	1	0.935542	UPF2	104	UPF2	3	12
207	43	J_Schwarz_250119_010219_G3_C_1_3.6191.6191.3.0.dta	3	1800	AFVKMCR(4)-KVSELR(1)	Cross-Linked	BS3	1800	Carbamidomethyl[C](6);Oxidation[M](5)	1	7.13e-11	0.00121	0.673736	sm|Stau1|Stau1 (373)-sm|Stau1|Stau1 (364)/	Intra-Protein	3	1	11.5	6.5	1	1	10.1469	Stau1	373	Stau1	364	8
208	281	J_Schwarz_250119_010219_G3_C_1_3.6199.6199.4.0.dta	4	1800	AFVKMCR(4)-KVSELR(1)	Cross-Linked	BS3	1800	Carbamidomethyl[C](6);Oxidation[M](5)	1	1.16e-05	0.000393	0.218825	sm|Stau1|Stau1 (373)-sm|Stau1|Stau1 (364)/	Intra-Protein	3	1	8.5	8.5	1	1	4.93554	Stau1	373	Stau1	364	8
209	680	J_Schwarz_250119_010219_G3_C_1_3.6209.6209.4.0.dta	4	3060	PIVKPQTSPEYGQGINPISR(4)-IKKKTK(3)	Cross-Linked	BS3	3060	null	1	0.0254	0.001693	0.55259	sm|Stau1|Stau1 (278)-sm|Stau1|Stau1 (271)/	Intra-Protein	3	1	29	2	1	1	1.59517	Stau1	278	Stau1	271	4
210	779	J_Schwarz_250119_010219_G3_C_1_3.6218.6218.6.4.dta	6	3060	PIVKPQTSPEYGQGINPISR(4)-IKKKTK(3)	Cross-Linked	BS3	3060	null	1	0.138	-0.001104	-0.360342	sm|Stau1|Stau1 (278)-sm|Stau1|Stau1 (271)/	Intra-Protein	3	1	17.5	4.5	1	1	0.860121	Stau1	278	Stau1	271	4
211	852	J_Schwarz_250119_010219_G3_C_1_3.6230.6230.4.0.dta	4	1800	AFVKMCR(4)-KVSELR(1)	Cross-Linked	BS3	1800	Carbamidomethyl[C](6);Oxidation[M](5)	1	0.368	0.000457	0.254461	sm|Stau1|Stau1 (373)-sm|Stau1|Stau1 (364)/	Intra-Protein	3	1	4.5	6.5	1	1	0.434152	Stau1	373	Stau1	364	8
212	652	J_Schwarz_250119_010219_G3_C_1_3.6277.6277.6.3.dta	6	3060	PIVKPQTSPEYGQGINPISR(4)-IKKKTK(2)	Cross-Linked	BS3	3060	null	1	0.0178	-0.001104	-0.360342	sm|Stau1|Stau1 (278)-sm|Stau1|Stau1 (270)/	Intra-Protein	3	1	15	4	1	1	1.74958	Stau1	278	Stau1	270	8
213	657	J_Schwarz_250119_010219_G3_C_1_3.6289.6289.4.2.dta	4	2880	LGMEVNQPKFNQRR(9)-MEKTVKKK(7)	Cross-Linked	BS3	2880	Oxidation[M](3);Oxidation[M](18)	1	0.0192	-0.022184	-7.70935	sm|UPF2|UPF2 (104)-sm|UPF2|UPF2 (7)/	Intra-Protein	3	1	20	7	1	1	1.7167	UPF2	104	UPF2	7	2
214	761	J_Schwarz_250119_010219_G3_C_1_3.6307.6307.4.1.dta	4	2650	ESGPPHMKNFVTK(8)-LAQIQQAKK(8)	Cross-Linked	BS3	2650	Oxidation[M](7)	1	0.113	-0.000398	-0.150052	sm|Stau1|Stau1 (218)-sm|Stau1|Stau1 (302)/	Intra-Protein	3	1	7.5	5.5	1	1	0.946922	Stau1	218	Stau1	302	2
217	389	J_Schwarz_250119_010219_G3_C_1_3.6477.6477.3.0.dta	3	2090	LAQIQQAKK(8)-AFVKMCR(4)	Cross-Linked	BS3	2090	Carbamidomethyl[C](18);Oxidation[M](17)	1	0.000123	0.002398	1.1462	sm|Stau1|Stau1 (302)-sm|Stau1|Stau1 (373)/	Intra-Protein	3	1	8	5	1	1	3.91009	Stau1	302	Stau1	373	3
220	792	J_Schwarz_250119_010219_G3_C_1_3.6842.6842.5.0.dta	5	2920	LQQLKDETGELSSADEKR(5)-LCAKSR(4)	Cross-Linked	BS3	2920	Carbamidomethyl[C](23)	1	0.184	0.002087	0.715096	sm|UPF1Chhelicase|UPF1Chhelicase (490)-sm|UPF1Chhelicase|UPF1Chhelicase (456)/	Intra-Protein	3	1	25.5	5.5	1	1	0.735182	UPF1Chhelicase	490	UPF1Chhelicase	456	11
224	266	J_Schwarz_250119_010219_G3_C_1_3.7159.7159.3.1.dta	3	2140	TEAANVEKITTK(8)-LLKAGAK(3)	Cross-Linked	BS3	2140	null	1	6.72e-06	0.001223	0.570898	sm|UPF1Chhelicase|UPF1Chhelicase (684)-sm|UPF1Chhelicase|UPF1Chhelicase (691)/	Intra-Protein	3	1	15.5	6.5	1	1	5.17263	UPF1Chhelicase	684	UPF1Chhelicase	691	8
225	264	J_Schwarz_250119_010219_G3_C_1_3.7160.7160.4.0.dta	4	2140	TEAANVEKITTK(8)-LLKAGAK(3)	Cross-Linked	BS3	2140	null	1	6.18e-06	0.00102	0.476138	sm|UPF1Chhelicase|UPF1Chhelicase (684)-sm|UPF1Chhelicase|UPF1Chhelicase (691)/	Intra-Protein	3	1	15.5	7.5	1	1	5.20901	UPF1Chhelicase	684	UPF1Chhelicase	691	8
226	376	J_Schwarz_250119_010219_G3_C_1_3.7191.7191.3.3.dta	3	2140	TEAANVEKITTK(8)-LLKAGAK(3)	Cross-Linked	BS3	2140	null	1	0.000104	0.001218	0.568564	sm|UPF1Chhelicase|UPF1Chhelicase (684)-sm|UPF1Chhelicase|UPF1Chhelicase (691)/	Intra-Protein	3	1	14.5	6.5	1	1	3.98297	UPF1Chhelicase	684	UPF1Chhelicase	691	8
227	96	J_Schwarz_250119_010219_G3_C_1_3.7220.7220.4.0.dta	4	2530	AAKAGLSQSLFER(3)-QAAKHDAAAK(4)	Cross-Linked	BS3	2530	null	1	4.89e-09	0.001777	0.703666	sm|UPF1Chhelicase|UPF1Chhelicase (586)-sm|Stau1|Stau1 (153)/	Inter-Protein	3	1	13	11	1	1	8.31069	UPF1Chhelicase	586	Stau1	153	2
228	148	J_Schwarz_250119_010219_G3_C_1_3.7396.7396.3.0.dta	3	1760	LAKMQFR(3)-LCAKSR(4)	Cross-Linked	BS3	1760	Carbamidomethyl[C](12)	1	7.93e-08	0.000833	0.471965	sm|UPF1Chhelicase|UPF1Chhelicase (536)-sm|UPF1Chhelicase|UPF1Chhelicase (456)/	Intra-Protein	3	1	8	7	1	1	7.10073	UPF1Chhelicase	536	UPF1Chhelicase	456	11
229	275	J_Schwarz_250119_010219_G3_C_1_3.7415.7415.4.0.dta	4	2760	LQQLKDETGELSSADEK(5)-LCAKSR(4)	Cross-Linked	BS3	2760	Carbamidomethyl[C](22)	1	9.76e-06	0.00084	0.304085	sm|UPF1Chhelicase|UPF1Chhelicase (490)-sm|UPF1Chhelicase|UPF1Chhelicase (456)/	Intra-Protein	3	1	20	7	1	1	5.01055	UPF1Chhelicase	490	UPF1Chhelicase	456	11
230	704	J_Schwarz_250119_010219_G3_C_1_3.7429.7429.3.0.dta	3	1760	LAKMQFR(3)-LCAKSR(4)	Cross-Linked	BS3	1760	Carbamidomethyl[C](12)	1	0.0383	0.000884	0.500861	sm|UPF1Chhelicase|UPF1Chhelicase (536)-sm|UPF1Chhelicase|UPF1Chhelicase (456)/	Intra-Protein	3	1	8	8	1	1	1.4168	UPF1Chhelicase	536	UPF1Chhelicase	456	11
231	769	J_Schwarz_250119_010219_G3_C_1_3.7443.7443.4.1.dta	4	2480	DETGELSSADEKR(12)-LAKMQFR(3)	Cross-Linked	BS3	2480	Oxidation[M](20)	1	0.124	0.002083	0.838834	sm|UPF1Chhelicase|UPF1Chhelicase (502)-sm|UPF1Chhelicase|UPF1Chhelicase (536)/	Intra-Protein	3	1	7.5	6.5	1	1	0.906578	UPF1Chhelicase	502	UPF1Chhelicase	536	4
232	337	J_Schwarz_250119_010219_G3_C_1_3.7666.7666.3.0.dta	3	1990	VTTEKVLR(5)-LAKMQFR(3)	Cross-Linked	BS3	1990	Oxidation[M](15)	1	4.52e-05	0.001567	0.786595	sm|UPF2|UPF2 (31)-sm|UPF1Chhelicase|UPF1Chhelicase (536)/	Inter-Protein	3	1	6.5	8.5	1	1	4.34486	UPF2	31	UPF1Chhelicase	536	4
234	687	J_Schwarz_250119_010219_G3_C_1_3.7716.7716.4.2.dta	4	2760	LQQLKDETGELSSADEK(5)-LCAKSR(4)	Cross-Linked	BS3	2760	Carbamidomethyl[C](22)	1	0.0264	-0.005163	-1.86904	sm|UPF1Chhelicase|UPF1Chhelicase (490)-sm|UPF1Chhelicase|UPF1Chhelicase (456)/	Intra-Protein	3	1	12	5	1	1	1.5784	UPF1Chhelicase	490	UPF1Chhelicase	456	11
235	727	J_Schwarz_250119_010219_G3_C_1_3.7721.7721.4.1.dta	4	2760	LQQLKDETGELSSADEK(5)-LCAKSR(4)	Cross-Linked	BS3	2760	Carbamidomethyl[C](22)	1	0.0597	-0.005163	-1.86904	sm|UPF1Chhelicase|UPF1Chhelicase (490)-sm|UPF1Chhelicase|UPF1Chhelicase (456)/	Intra-Protein	3	1	11	4	1	1	1.22403	UPF1Chhelicase	490	UPF1Chhelicase	456	11
236	443	J_Schwarz_250119_010219_G3_C_1_3.7750.7750.4.3.dta	4	2620	LGMEVNQPKFNQR(9)-LAKMQFR(3)	Cross-Linked	BS3	2620	Oxidation[M](3);Oxidation[M](20)	1	0.000411	0.000911	0.347266	sm|UPF2|UPF2 (104)-sm|UPF1Chhelicase|UPF1Chhelicase (536)/	Inter-Protein	3	1	16.5	6.5	1	1	3.38616	UPF2	104	UPF1Chhelicase	536	4
238	352	J_Schwarz_250119_010219_G3_C_1_3.8018.8018.4.1.dta	4	2500	KEKEPEYTLLTER(3)-KVSELR(1)	Cross-Linked	BS3	2500	null	1	6.46e-05	0.00032	0.127777	sm|Stau1|Stau1 (305)-sm|Stau1|Stau1 (364)/	Intra-Protein	3	1	13.5	6.5	1	1	4.18977	Stau1	305	Stau1	364	2
239	324	J_Schwarz_250119_010219_G3_C_1_3.8027.8027.3.0.dta	3	2500	KEKEPEYTLLTER(3)-KVSELR(1)	Cross-Linked	BS3	2500	null	1	3.74e-05	0.004817	1.92345	sm|Stau1|Stau1 (305)-sm|Stau1|Stau1 (364)/	Intra-Protein	3	1	9.5	4.5	1	1	4.42713	Stau1	305	Stau1	364	2
240	528	J_Schwarz_250119_010219_G3_C_1_3.8124.8124.4.0.dta	4	2370	KRPPLQEYVR(1)-VTTEKVLR(5)	Cross-Linked	BS3	2370	null	1	0.0021	-0.001812	-0.765083	sm|UPF2|UPF2 (8)-sm|UPF2|UPF2 (31)/	Intra-Protein	3	1	10	10	1	1	2.67778	UPF2	8	UPF2	31	3
241	648	J_Schwarz_250119_010219_G3_C_1_3.8239.8239.4.0.dta	4	2190	KLLYKDLSK(1)-VTTEKVLR(5)	Cross-Linked	BS3	2190	null	1	0.0163	0.001763	0.804909	sm|UPF2|UPF2 (18)-sm|UPF2|UPF2 (31)/	Intra-Protein	3	1	7	6	1	1	1.78781	UPF2	18	UPF2	31	2
242	572	J_Schwarz_250119_010219_G3_C_1_3.8240.8240.4.0.dta	4	3220	LGMEVNQPKFNQRR(9)-QAAKHDAAAKALR(4)	Cross-Linked	BS3	3220	Oxidation[M](3)	1	0.00527	-0.019501	-6.05487	sm|UPF2|UPF2 (104)-sm|Stau1|Stau1 (153)/	Inter-Protein	3	1	10.5	4.5	1	1	2.27819	UPF2	104	Stau1	153	6
243	101	J_Schwarz_250119_010219_G3_C_1_3.8349.8349.4.0.dta	4	3280	TKPIVKPQTSPEYGQGINPISR(6)-KVSELR(1)	Cross-Linked	BS3	3280	null	1	7.15e-09	0.002199	0.67067	sm|Stau1|Stau1 (278)-sm|Stau1|Stau1 (364)/	Intra-Protein	3	1	18.5	4.5	1	1	8.14569	Stau1	278	Stau1	364	2
246	161	J_Schwarz_250119_010219_G3_C_1_3.8417.8417.5.0.dta	5	3570	TKPIVKPQTSPEYGQGINPISR(6)-LAQIQQAKK(8)	Cross-Linked	BS3	3570	null	1	1.48e-07	0.000348	0.097343	sm|Stau1|Stau1 (278)-sm|Stau1|Stau1 (302)/	Intra-Protein	3	1	18	6	1	1	6.82974	Stau1	278	Stau1	302	2
247	129	J_Schwarz_250119_010219_G3_C_1_3.8421.8421.5.0.dta	5	3570	TKPIVKPQTSPEYGQGINPISR(6)-LAQIQQAKK(8)	Cross-Linked	BS3	3570	null	1	2.59e-08	0.000348	0.097343	sm|Stau1|Stau1 (278)-sm|Stau1|Stau1 (302)/	Intra-Protein	3	1	18	7	1	1	7.5867	Stau1	278	Stau1	302	2
248	751	J_Schwarz_250119_010219_G3_C_1_3.8732.8732.4.2.dta	4	2190	KLLYKDLSK(5)-VTTEKVLR(5)	Cross-Linked	BS3	2190	null	1	0.0931	0.001257	0.573891	sm|UPF2|UPF2 (22)-sm|UPF2|UPF2 (31)/	Intra-Protein	3	1	8	6	1	1	1.03105	UPF2	22	UPF2	31	18
249	81	J_Schwarz_250119_010219_G3_C_1_3.8734.8734.3.0.dta	3	2190	KLLYKDLSK(5)-VTTEKVLR(5)	Cross-Linked	BS3	2190	null	1	2.05e-09	0.001334	0.609046	sm|UPF2|UPF2 (22)-sm|UPF2|UPF2 (31)/	Intra-Protein	3	1	14	9	1	1	8.68825	UPF2	22	UPF2	31	18
250	803	J_Schwarz_250119_010219_G3_C_1_3.8786.8786.4.0.dta	4	3130	VSVGEFVGEGEGKSK(13)-ESGPPHMKNFVTK(8)	Cross-Linked	BS3	3130	Oxidation[M](25)	1	0.215	0.000822	0.262322	sm|Stau1|Stau1 (236)-sm|Stau1|Stau1 (218)/	Intra-Protein	3	1	5.5	6.5	1	1	0.667562	Stau1	236	Stau1	218	6
252	399	J_Schwarz_250119_010219_G3_C_1_3.9022.9022.3.0.dta	3	2620	LGMEVNQPKFNQRR(9)-MEKTVK(3)	Cross-Linked	BS3	2620	Oxidation[M](3);Oxidation[M](18)	1	0.000144	-0.01999	-7.62583	sm|UPF2|UPF2 (104)-sm|UPF2|UPF2 (3)/	Intra-Protein	3	1	10	5	1	1	3.84164	UPF2	104	UPF2	3	12
256	104	J_Schwarz_250119_010219_G3_C_1_3.9379.9379.4.0.dta	4	2350	KLPWQDQEVK(1)-VTTEKVLR(5)	Cross-Linked	BS3	2350	null	1	8.16e-09	-6.4e-05	-0.027196	sm|UPF2|UPF2 (38)-sm|UPF2|UPF2 (31)/	Intra-Protein	3	1	12	7	1	1	8.08831	UPF2	38	UPF2	31	12
257	322	J_Schwarz_250119_010219_G3_C_1_3.9380.9380.3.0.dta	3	2350	KLPWQDQEVK(1)-VTTEKVLR(5)	Cross-Linked	BS3	2350	null	1	3.61e-05	0.000242	0.102834	sm|UPF2|UPF2 (38)-sm|UPF2|UPF2 (31)/	Intra-Protein	3	1	11	7	1	1	4.44249	UPF2	38	UPF2	31	12
258	106	J_Schwarz_250119_010219_G3_C_1_3.9402.9402.4.0.dta	4	2350	KLPWQDQEVK(1)-VTTEKVLR(5)	Cross-Linked	BS3	2350	null	1	1.03e-08	-1.4e-05	-0.005949	sm|UPF2|UPF2 (38)-sm|UPF2|UPF2 (31)/	Intra-Protein	3	1	13	7	1	1	7.98716	UPF2	38	UPF2	31	12
259	145	J_Schwarz_250119_010219_G3_C_1_3.9461.9461.4.1.dta	4	2350	KLPWQDQEVK(1)-VTTEKVLR(5)	Cross-Linked	BS3	2350	null	1	6.95e-08	-0.001087	-0.461902	sm|UPF2|UPF2 (38)-sm|UPF2|UPF2 (31)/	Intra-Protein	3	1	13	6	1	1	7.15802	UPF2	38	UPF2	31	12
261	124	J_Schwarz_250119_010219_G3_C_1_3.9662.9662.3.0.dta	3	2060	LLYKDLSK(4)-VTTEKVLR(5)	Cross-Linked	BS3	2060	null	1	2.02e-08	0.001538	0.7458	sm|UPF2|UPF2 (22)-sm|UPF2|UPF2 (31)/	Intra-Protein	3	1	9	10	1	1	7.69465	UPF2	22	UPF2	31	18
262	486	J_Schwarz_250119_010219_G3_C_1_3.9663.9663.4.0.dta	4	2060	LLYKDLSK(4)-VTTEKVLR(5)	Cross-Linked	BS3	2060	null	1	0.000939	0.002183	1.05857	sm|UPF2|UPF2 (22)-sm|UPF2|UPF2 (31)/	Intra-Protein	3	1	8.5	7.5	1	1	3.02733	UPF2	22	UPF2	31	18
263	121	J_Schwarz_250119_010219_G3_C_1_3.9682.9682.3.0.dta	3	2060	LLYKDLSK(4)-VTTEKVLR(5)	Cross-Linked	BS3	2060	null	1	1.76e-08	0.001538	0.7458	sm|UPF2|UPF2 (22)-sm|UPF2|UPF2 (31)/	Intra-Protein	3	1	9	13	1	1	7.75449	UPF2	22	UPF2	31	18
264	251	J_Schwarz_250119_010219_G3_C_1_3.9692.9692.4.1.dta	4	2400	KRPPLQEYVR(1)-LLYKDLSK(4)	Cross-Linked	BS3	2400	null	1	4.65e-06	0.001015	0.422498	sm|UPF2|UPF2 (8)-sm|UPF2|UPF2 (22)/	Intra-Protein	3	1	10	10	1	1	5.33255	UPF2	8	UPF2	22	8
265	325	J_Schwarz_250119_010219_G3_C_1_3.9724.9724.5.2.dta	5	2400	KRPPLQEYVR(1)-LLYKDLSK(4)	Cross-Linked	BS3	2400	null	1	3.78e-05	0.00411	1.7108	sm|UPF2|UPF2 (8)-sm|UPF2|UPF2 (22)/	Intra-Protein	3	1	6	6	1	1	4.42251	UPF2	8	UPF2	22	8
266	610	J_Schwarz_250119_010219_G3_C_1_3.9732.9732.3.0.dta	3	2060	LLYKDLSK(4)-VTTEKVLR(5)	Cross-Linked	BS3	2060	null	1	0.00968	0.001538	0.7458	sm|UPF2|UPF2 (22)-sm|UPF2|UPF2 (31)/	Intra-Protein	3	1	8	9	1	1	2.01412	UPF2	22	UPF2	31	18
268	299	J_Schwarz_250119_010219_G3_C_1_3.9736.9736.4.2.dta	4	2400	KRPPLQEYVR(1)-LLYKDLSK(4)	Cross-Linked	BS3	2400	null	1	2e-05	0.001015	0.422498	sm|UPF2|UPF2 (8)-sm|UPF2|UPF2 (22)/	Intra-Protein	3	1	9	10	1	1	4.69897	UPF2	8	UPF2	22	8
269	516	J_Schwarz_250119_010219_G3_C_1_3.9751.9751.3.0.dta	3	2410	VSVGEFVGEGEGKSK(13)-TVKKKR(3)	Cross-Linked	BS3	2410	null	1	0.00165	-0.02123	-8.8262	sm|Stau1|Stau1 (236)-sm|UPF2|UPF2 (6)/	Inter-Protein	3	1	24	3	1	1	2.78252	Stau1	236	UPF2	6	6

## Sheet: pivot filtered_U1_U2_S1
Row Labels	Protein2	Protein_Type	LinkPos1	LinkPos2	Count of Peptide	Max of Score
Stau1	Stau1	Inter-Protein	153	153	5	2.17393
			364	364	8	4.9393
		Intra-Protein	91	153	19	13.757
			95	153	2	3.4908
			153	364	6	8.70553
			199	218	3	2.54516
			218	302	2	0.946922
				364	3	4.29843
			236	218	6	4.15927
			278	270	8	1.74958
				271	4	1.59517
				302	2	7.5867
				364	2	10.0391
			302	364	6	23.7423
				373	3	3.91009
			305	364	2	4.42713
			341	364	2	3.88273
			373	364	8	12.5607
	UPF2	Inter-Protein	153	31	5	5.5391
			236	6	6	8.67985
			255	22	3	9.284
UPF1Chhelicase	Stau1	Inter-Protein	586	153	2	9.92812
	UPF1Chhelicase	Intra-Protein	258	230	4	9.91721
			490	456	11	8.53018
			502	456	3	5.54516
				536	4	7.91009
			536	456	11	11.295
			684	691	8	6.37366
			691	684	6	10.6968
			695	684	2	3.65561
	UPF2	Inter-Protein	502	8	2	2.84164
UPF2	Stau1	Inter-Protein	26	153	2	4.52433
			104	153	6	13.6517
				254	2	5.36151
	UPF1Chhelicase	Inter-Protein	22	536	2	11.0545
			31	536	4	7.82681
			104	536	4	6.67572
	UPF2	Intra-Protein	8	22	8	5.49894
				31	3	2.67778
			18	31	2	1.78781
			22	31	18	18.1925
			31	3	2	4.53611
			38	31	12	14.762
			104	3	12	7.78516
				7	2	1.7167
(blank)	(blank)	(blank)	(blank)	(blank)
Grand Total					237	23.7423

## Sheet: database pLink_U1_U2_S1
>UPF1Chhelicase
MGSSHHHHHHSQDPNSENLYFQGTKDLPIHACSYCGIHDPACVVYCNTSKKWFCNGRGNTSGSHIVNHLVRAKCKEVTLHKDGPLGETVLECYNCGCRNVFLLGFIPAKADSVVVLLCRQPCASQSSLKDINWDSSQWQPLIQDRCFLSWLVKIPSEQEQLRARQITAQQINKLEELWKENPSATLEDLEKPGVDEEPQHVLLRYEDAYQYQNIFGPLVKLEADYDKKLKESQTQDNITVRWDLGLNKKRIAYFTLPKTDSDMRLMQGDEICLRYKGDLAPLWKGIGHVIKVPDNYGDEIAIELRSSVGAPVEVTHNFQVDFVWKSTSFDRMQSALKTFAVDETSVSGYIYHKLLGHEVEDVIIKCQLPKRFTAQGLPDLNHSQVYAVKTVLQRPLSLI…
>UPF2
MEKTVKKKRPPLQEYVRKLLYKDLSKVTTEKVLRQMRKLPWQDQEVKDYVICCMINIWNVKYNSIHCVANLLAGLVLYQEDVGIHVVDGVLEDIRLGMEVNQPKFNQRRISSAKFLGELYNYRMVESAVIFRTLYSFTSFGVNPDGSPSSLDPPEHLFRIRLVCTILDTCGQYFDRGSSKRKLDCFLVYFQRYVWWKKSLEVWTKDHPFPIDIDYMISDTLELLRPKIKLCNSLEESIRQVQDLEREFLIKLGLVNDKDSKDSMTEGENLEEDEEEEEGGAETEEQSGNESEVNEPEEEEGSDNDDDEGEEEEEENTDYLTDSNKENETDEENTEVMIKGGGLKHVPCVEDEDFIQALDKMMLENLQQRSGESVKVHQLDVAIPLHLKSQLRKGPPLGG…
>Stau1
GPDSMSQVQVQVQNPSAALSGSQILNKNQSLLSQPLMSIPSTTSSLPSENAGRPIQNSALPSASITSTSAAAESITPTVELNALCMKLGKKPMYKPVDPYSRMQSTYNYNMRGGAYPPRYFYPFPVPPLLYQVELSVGGQQFNGKGKTRQAAKHDAAAKALRILQNEPLPERLEVNGRESEEENLNKSEISQVFEIALKRNLPVNFEVARESGPPHMKNFVTKVSVGEFVGEGEGKSKKISKKNAAIAVLEELKKLPPLPAVERVKPRIKKKTKPIVKPQTSPEYGQGINPISRLAQIQQAKKEKEPEYTLLTERGLPRRREFVMQVKVGNHTAEGTGTNKKVAKRNAAENMLEILGAGMDPRKVSELRAFVKMCRQDPSVLHTEEMRFLREWVESMGG…

## Sheet: pLinkoutput_U1_U2
Order	Title	Charge	Precursor_Mass	Peptide	Peptide_Type	Linker	Peptide_Mass	Modifications	Evalue	Score	-logscore	Precursor_Mass_Error(Da)	Precursor_Mass_Error(ppm)	Proteins	Protein_Type	FileID	LabelID	Alpha_Matched	Beta_Matched	Alpha_Evalue	Beta_Evalue	Count If	Count If (protein)	-logscore	Protein1	LinkPos1	Protein2	LinkPos2
1	J_Schwarz_Manjeera_280619_030719_L2_A_rep2.9178.9178.3.0.dta	3	3018.56	LGMEVNQPKFNQR(9)-TEAANVEKITTK(8)	Cross-Linked	BS3	3018.56	Oxidation[M](3)	1	1.71495e-28	27.7657	0.001414	0.468436	UPF2 (104)-UPF1Chhelicase(684)/	Inter-Protein	2	1	30	16	1	1	24	24	27.7657	UPF2	104	UPF1Chhelicase	684
2	J_Schwarz_Manjeera_280619_030719_L2_B_rep3.16444.16444.4.0.dta	4	2896.51	KLDCFLVYFQR(1)-KLPWQDQEVK(1)	Cross-Linked	BS3	2896.51	Carbamidomethyl[C](4)	1	7.20649e-28	27.1423	0.00158	0.545485	UPF2 (182)-UPF2 (38)/	Intra-Protein	6	1	12	12	1	1	7	7	27.1423	UPF2	182	UPF2	38
3	J_Schwarz_Manjeera_280619_030719_L2_A_rep1.10418.10418.3.0.dta	3	3018.56	LGMEVNQPKFNQR(9)-TEAANVEKITTK(8)	Cross-Linked	BS3	3018.56	Oxidation[M](3)	1	1.05622e-27	26.9762	0.000617	0.204402	UPF2 (104)-UPF1Chhelicase(684)/	Inter-Protein	1	1	28	17	1	1	24	24	26.9762	UPF2	104	UPF1Chhelicase	684
4	J_Schwarz_Manjeera_280619_030719_L2_A_rep2.13612.13612.4.0.dta	4	2785.49	AAKAGLSQSLFER(3)-KLPWQDQEVK(1)	Cross-Linked	BS3	2785.49	null	1	1.22182e-24	23.913	-0.002297	-0.824631	UPF1Chhelicase(586)-UPF2 (38)/	Inter-Protein	2	1	15	16	1	1	3	3	23.913	UPF1Chhelicase	586	UPF2	38
5	J_Schwarz_Manjeera_280619_030719_L2_C_rep2.16248.16248.4.0.dta	4	2896.51	KLDCFLVYFQR(1)-KLPWQDQEVK(1)	Cross-Linked	BS3	2896.51	Carbamidomethyl[C](4)	1	1.55635e-24	23.8079	0.001126	0.388744	UPF2 (182)-UPF2 (38)/	Intra-Protein	8	1	12	13	1	1	7	7	23.8079	UPF2	182	UPF2	38
6	J_Schwarz_Manjeera_280619_030719_L2_A_rep2.18127.18127.5.0.dta	5	4117.05	MQSALKTFAVDETSVSGYIYHK(6)-KLDCFLVYFQR(1)	Cross-Linked	BS3	4117.05	Oxidation[M](1);Carbamidomethyl[C](29)	1	2.5691e-23	22.5902	0.004322	1.04978	UPF1Chhelicase(337)-UPF2 (182)/	Inter-Protein	2	1	28	10	1	1	5	5	22.5902	UPF1Chhelicase	337	UPF2	182
7	J_Schwarz_Manjeera_280619_030719_L2_A_rep1.17583.17583.5.0.dta	5	4801.49	QGNGPVLVCAPSNIAVDQLTEKIHQTGLK(22)-LGMEVNQPKFNQR(9)	Cross-Linked	BS3	4801.48	Carbamidomethyl[C](9);Oxidation[M](35)	1	3.25624e-22	21.4873	0.01167	2.4305	UPF1Chhelicase(442)-UPF2 (104)/	Inter-Protein	1	1	39	23	1	1	18	18	21.4873	UPF1Chhelicase	442	UPF2	104
8	J_Schwarz_Manjeera_280619_030719_L2_B_rep3.8941.8941.3.0.dta	3	3018.56	LGMEVNQPKFNQR(9)-TEAANVEKITTK(8)	Cross-Linked	BS3	3018.56	Oxidation[M](3)	1	4.44852e-22	21.3518	0.00135	0.447234	UPF2 (104)-UPF1Chhelicase(684)/	Inter-Protein	6	1	23	13	1	1	24	24	21.3518	UPF2	104	UPF1Chhelicase	684
9	J_Schwarz_Manjeera_280619_030719_L2_A_rep2.10934.10934.3.0.dta	3	2353.31	KLPWQDQEVK(1)-VTTEKVLR(5)	Cross-Linked	BS3	2353.31	null	1	5.30194e-22	21.2756	0.001248	0.530316	UPF2 (38)-UPF2 (31)/	Intra-Protein	2	1	20	15	1	1	45	73	21.2756	UPF2	38	UPF2	31
10	J_Schwarz_Manjeera_280619_030719_L2_B_rep3.15638.15638.5.0.dta	5	4801.48	QGNGPVLVCAPSNIAVDQLTEKIHQTGLK(22)-LGMEVNQPKFNQR(9)	Cross-Linked	BS3	4801.48	Carbamidomethyl[C](9);Oxidation[M](35)	1	3.88059e-21	20.4111	0.002332	0.485684	UPF1Chhelicase(442)-UPF2 (104)/	Inter-Protein	6	1	31	22	1	1	18	18	20.4111	UPF1Chhelicase	442	UPF2	104
11	J_Schwarz_Manjeera_280619_030719_L2_A_rep2.14319.14319.5.1.dta	5	3537.76	MQSALKTFAVDETSVSGYIYHK(6)-LAKMQFR(3)	Cross-Linked	BS3	3537.78	Oxidation[M](1);Oxidation[M](29)	1	7.6079e-21	20.1187	-0.015544	-4.39372	UPF1Chhelicase(337)-UPF1Chhelicase(536)/	Intra-Protein	2	1	54	11	1	1	21	21	20.1187	UPF1Chhelicase	337	UPF1Chhelicase	536
12	J_Schwarz_Manjeera_280619_030719_L2_A_rep2.15165.15165.4.1.dta	4	3302.83	YKGDLAPLWKGIGHVIK(10)-KLPWQDQEVK(1)	Cross-Linked	BS3	3302.83	null	1	1.36125e-20	19.8661	-0.002025	-0.613111	UPF1Chhelicase(284)-UPF2 (38)/	Inter-Protein	2	1	20.5	9.5	1	1	4	4	19.8661	UPF1Chhelicase	284	UPF2	38
13	J_Schwarz_Manjeera_280619_030719_L2_A_rep2.14295.14295.4.0.dta	4	3537.78	MQSALKTFAVDETSVSGYIYHK(6)-LAKMQFR(3)	Cross-Linked	BS3	3537.78	Oxidation[M](1);Oxidation[M](29)	1	1.37507e-20	19.8617	-0.000683	-0.193059	UPF1Chhelicase(337)-UPF1Chhelicase(536)/	Intra-Protein	2	1	51.5	9.5	1	1	21	21	19.8617	UPF1Chhelicase	337	UPF1Chhelicase	536
14	J_Schwarz_Manjeera_280619_030719_L2_C_rep2.11686.11686.4.1.dta	4	3982.12	LLKAGAKPDQIGIITPYEGQR(3)-LGMEVNQPKFNQR(9)	Cross-Linked	BS3	3982.12	Oxidation[M](27)	1	3.54877e-20	19.4499	-0.000682	-0.171265	UPF1Chhelicase(691)-UPF2 (104)/	Inter-Protein	8	1	17	23	1	1	13	13	19.4499	UPF1Chhelicase	691	UPF2	104
15	J_Schwarz_Manjeera_280619_030719_L2_A_rep2.15159.15159.4.1.dta	4	3205.84	VHQLDVAIPLHLKSQLR(13)-KLTLDINER(1)	Cross-Linked	BS3	3205.84	null	1	5.57952e-20	19.2534	5e-05	0.015597	UPF2 (388)-UPF2 (455)/	Intra-Protein	2	1	25	10	1	1	13	13	19.2534	UPF2	388	UPF2	455
16	J_Schwarz_Manjeera_280619_030719_L2_A_rep1.10259.10259.4.1.dta	4	2623.35	LGMEVNQPKFNQR(9)-LAKMQFR(3)	Cross-Linked	BS3	2623.35	Oxidation[M](3);Oxidation[M](20)	1	6.37639e-20	19.1954	0.001654	0.630492	UPF2 (104)-UPF1Chhelicase(536)/	Inter-Protein	1	1	30.5	8.5	1	1	20	20	19.1954	UPF2	104	UPF1Chhelicase	536
17	J_Schwarz_Manjeera_280619_030719_L2_A_rep1.17658.17658.4.2.dta	4	3062.48	KLDCFLVYFQR(1)-DETGELSSADEKR(12)	Cross-Linked	BS3	3062.48	Carbamidomethyl[C](4)	1	7.27179e-20	19.1384	-0.000572	-0.186777	UPF2 (182)-UPF1Chhelicase(502)/	Inter-Protein	1	1	10.5	17.5	1	1	5	5	19.1384	UPF2	182	UPF1Chhelicase	502
18	J_Schwarz_Manjeera_280619_030719_L2_A_rep1.17664.17664.3.0.dta	3	3062.48	KLDCFLVYFQR(1)-DETGELSSADEKR(12)	Cross-Linked	BS3	3062.48	Carbamidomethyl[C](4)	1	7.62782e-20	19.1176	0.005943	1.94059	UPF2 (182)-UPF1Chhelicase(502)/	Inter-Protein	1	1	9.5	17.5	1	1	5	5	19.1176	UPF2	182	UPF1Chhelicase	502
19	J_Schwarz_Manjeera_280619_030719_L2_A_rep1.15555.15555.5.0.dta	5	3537.77	MQSALKTFAVDETSVSGYIYHK(6)-LAKMQFR(3)	Cross-Linked	BS3	3537.78	Oxidation[M](1);Oxidation[M](29)	1	9.72794e-20	19.012	-0.004331	-1.22422	UPF1Chhelicase(337)-UPF1Chhelicase(536)/	Intra-Protein	1	1	54.5	10.5	1	1	21	21	19.012	UPF1Chhelicase	337	UPF1Chhelicase	536
20	J_Schwarz_Manjeera_280619_030719_L2_A_rep2.16324.16324.5.0.dta	5	4801.48	QGNGPVLVCAPSNIAVDQLTEKIHQTGLK(22)-LGMEVNQPKFNQR(9)	Cross-Linked	BS3	4801.48	Carbamidomethyl[C](9);Oxidation[M](35)	1	1.62941e-19	18.788	0.007661	1.59555	UPF1Chhelicase(442)-UPF2 (104)/	Inter-Protein	2	1	32	24	1	1	18	18	18.788	UPF1Chhelicase	442	UPF2	104
21	J_Schwarz_Manjeera_280619_030719_L2_B_rep3.9795.9795.3.0.dta	3	2190.31	KLLYKDLSK(5)-VTTEKVLR(5)	Cross-Linked	BS3	2190.31	null	1	2.02874e-19	18.6928	0.000933	0.425967	UPF2 (22)-UPF2 (31)/	Intra-Protein	6	1	18	11	1	1	17	40	18.6928	UPF2	22	UPF2	31
22	J_Schwarz_Manjeera_280619_030719_L2_B_rep3.10598.10598.4.0.dta	4	2693.48	KRPPLQEYVR(1)-KLPWQDQEVK(1)	Cross-Linked	BS3	2693.48	null	1	2.1268e-19	18.6723	0.000107	0.039726	UPF2 (8)-UPF2 (38)/	Intra-Protein	6	1	12	15	1	1	35	35	18.6723	UPF2	8	UPF2	38
23	J_Schwarz_Manjeera_280619_030719_L2_A_rep2.14547.14547.4.2.dta	4	3817.9	KGPPLGGGEGEAESADTMPFVMLTR(1)-KLTLDINER(1)	Cross-Linked	BS3	3817.9	Oxidation[M](18);Oxidation[M](22)	1	2.39556e-19	18.6206	0.000361	0.094555	UPF2 (393)-UPF2 (455)/	Intra-Protein	2	1	34.5	10.5	1	1	9	9	18.6206	UPF2	393	UPF2	455
24	J_Schwarz_Manjeera_280619_030719_L2_B_rep3.15356.15356.4.1.dta	4	3202.61	LGMEVNQPKFNQR(9)-KLDCFLVYFQR(1)	Cross-Linked	BS3	3202.62	Oxidation[M](3);Carbamidomethyl[C](20)	1	2.4871e-19	18.6043	-0.003143	-0.981385	UPF2 (104)-UPF2 (182)/	Intra-Protein	6	1	23	10	1	1	7	7	18.6043	UPF2	104	UPF2	182
25	J_Schwarz_Manjeera_280619_030719_L2_A_rep1.19016.19016.4.1.dta	4	3592.98	VHQLDVAIPLHLKSQLR(13)-KLDCFLVYFQR(1)	Cross-Linked	BS3	3592.98	Carbamidomethyl[C](24)	1	6.25522e-19	18.2038	-0.003492	-0.971895	UPF2 (388)-UPF2 (182)/	Intra-Protein	1	1	26	10	1	1	16	16	18.2038	UPF2	388	UPF2	182
26	J_Schwarz_Manjeera_280619_030719_L2_A_rep2.10365.10365.3.0.dta	3	2530.48	KRPPLQEYVR(1)-KLLYKDLSK(5)	Cross-Linked	BS3	2530.47	null	1	8.1207e-19	18.0904	0.003729	1.47364	UPF2 (8)-UPF2 (22)/	Intra-Protein	2	1	13.5	17.5	1	1	32	52	18.0904	UPF2	8	UPF2	22
27	J_Schwarz_Manjeera_280619_030719_L2_B_rep3.12274.12274.4.0.dta	4	3342.69	IAYFTLPKTDSDMR(8)-LKESQTQDNITVR(2)	Cross-Linked	BS3	3342.69	Oxidation[M](13)	1	1.12742e-18	17.9479	0.004049	1.2113	UPF1Chhelicase(258)-UPF1Chhelicase(230)/	Intra-Protein	6	1	18.5	10.5	1	1	16	16	17.9479	UPF1Chhelicase	258	UPF1Chhelicase	230
28	J_Schwarz_Manjeera_280619_030719_L2_B_rep3.14735.14735.4.1.dta	4	4330.22	ENPSATLEDLEKPGVDEEPQHVLLR(12)-AAKAGLSQSLFER(3)	Cross-Linked	BS3	4330.22	null	1	1.71898e-18	17.7647	-6e-05	-0.013856	UPF1Chhelicase(191)-UPF1Chhelicase(586)/	Intra-Protein	6	1	32.5	14.5	1	1	17	17	17.7647	UPF1Chhelicase	191	UPF1Chhelicase	586
29	J_Schwarz_Manjeera_280619_030719_L2_B_rep3.13765.13765.5.1.dta	5	3537.78	MQSALKTFAVDETSVSGYIYHK(6)-LAKMQFR(3)	Cross-Linked	BS3	3537.78	Oxidation[M](1);Oxidation[M](29)	1	1.74496e-18	17.7582	0.000797	0.225283	UPF1Chhelicase(337)-UPF1Chhelicase(536)/	Intra-Protein	6	1	46.5	10.5	1	1	21	21	17.7582	UPF1Chhelicase	337	UPF1Chhelicase	536
30	J_Schwarz_Manjeera_280619_030719_L2_A_rep2.17608.17608.3.0.dta	3	3356.82	QITAQQINKLEELWK(9)-AAKAGLSQSLFER(3)	Cross-Linked	BS3	3356.82	null	1	1.90186e-18	17.7208	0.000925	0.275558	UPF1Chhelicase(173)-UPF1Chhelicase(586)/	Intra-Protein	2	1	19	12	1	1	11	11	17.7208	UPF1Chhelicase	173	UPF1Chhelicase	586
31	J_Schwarz_Manjeera_280619_030719_L2_B_rep3.13731.13731.4.0.dta	4	3537.78	MQSALKTFAVDETSVSGYIYHK(6)-LAKMQFR(3)	Cross-Linked	BS3	3537.78	Oxidation[M](1);Oxidation[M](29)	1	2.53459e-18	17.5961	0.001111	0.314039	UPF1Chhelicase(337)-UPF1Chhelicase(536)/	Intra-Protein	6	1	46	9	1	1	21	21	17.5961	UPF1Chhelicase	337	UPF1Chhelicase	536
32	J_Schwarz_Manjeera_280619_030719_L2_A_rep2.17600.17600.4.0.dta	4	3356.82	QITAQQINKLEELWK(9)-AAKAGLSQSLFER(3)	Cross-Linked	BS3	3356.82	null	1	2.8735e-18	17.5416	-0.000892	-0.265728	UPF1Chhelicase(173)-UPF1Chhelicase(586)/	Intra-Protein	2	1	18	13	1	1	11	11	17.5416	UPF1Chhelicase	173	UPF1Chhelicase	586
33	J_Schwarz_Manjeera_280619_030719_L2_A_rep1.11901.11901.3.0.dta	3	2844.39	DETGELSSADEKR(12)-KLPWQDQEVK(1)	Cross-Linked	BS3	2844.39	null	1	3.99575e-18	17.3984	-0.000771	-0.27106	UPF1Chhelicase(502)-UPF2 (38)/	Inter-Protein	1	1	22	11	1	1	13	14	17.3984	UPF1Chhelicase	502	UPF2	38
34	J_Schwarz_Manjeera_280619_030719_L2_A_rep2.11203.11203.3.0.dta	3	2062.22	LLYKDLSK(4)-VTTEKVLR(5)	Cross-Linked	BS3	2062.22	null	1	5.00097e-18	17.3009	0.000647	0.31374	UPF2 (22)-UPF2 (31)/	Intra-Protein	2	1	11	10	1	1	23	40	17.3009	UPF2	22	UPF2	31
35	J_Schwarz_Manjeera_280619_030719_L2_A_rep1.16627.16627.4.0.dta	4	4330.22	ENPSATLEDLEKPGVDEEPQHVLLR(12)-AAKAGLSQSLFER(3)	Cross-Linked	BS3	4330.22	null	1	8.79367e-18	17.0558	-0.002401	-0.554475	UPF1Chhelicase(191)-UPF1Chhelicase(586)/	Intra-Protein	1	1	31.5	17.5	1	1	17	17	17.0558	UPF1Chhelicase	191	UPF1Chhelicase	586
36	J_Schwarz_Manjeera_280619_030719_L2_A_rep1.10143.10143.3.0.dta	3	3150.5	LGMEVNQPKFNQR(9)-DETGELSSADEKR(12)	Cross-Linked	BS3	3150.5	Oxidation[M](3)	1	8.97131e-18	17.0471	-0.000484	-0.153626	UPF2 (104)-UPF1Chhelicase(502)/	Inter-Protein	1	1	23.5	14.5	1	1	13	13	17.0471	UPF2	104	UPF1Chhelicase	502
37	J_Schwarz_Manjeera_280619_030719_L2_B_rep3.6631.6631.3.0.dta	3	1780.96	LAKMQFR(3)-LCAKSR(4)	Cross-Linked	BS3	1780.96	Oxidation[M](4);Carbamidomethyl[C](12)	1	2.00541e-17	16.6978	0.000173	0.097139	UPF1Chhelicase(536)-UPF1Chhelicase(456)/	Intra-Protein	6	1	12	8	1	1	57	57	16.6978	UPF1Chhelicase	536	UPF1Chhelicase	456
38	J_Schwarz_Manjeera_280619_030719_L2_C_rep2.15334.15334.3.0.dta	3	2571.4	KLDCFLVYFQR(1)-VTTEKVLR(5)	Cross-Linked	BS3	2571.4	Carbamidomethyl[C](4)	1	2.57371e-17	16.5894	-0.001865	-0.725286	UPF2 (182)-UPF2 (31)/	Intra-Protein	8	1	12.5	9.5	1	1	16	16	16.5894	UPF2	182	UPF2	31
39	J_Schwarz_Manjeera_280619_030719_L2_A_rep1.19860.19860.4.0.dta	4	4680.43	SSVGAPVEVTHNFQVDFVWKSTSFDR(20)-GDLAPLWKGIGHVIK(8)	Cross-Linked	BS3	4680.43	null	1	4.03839e-17	16.3938	0.007365	1.57357	UPF1Chhelicase(325)-UPF1Chhelicase(284)/	Intra-Protein	1	1	44	20	1	1	50	93	16.3938	UPF1Chhelicase	325	UPF1Chhelicase	284
40	J_Schwarz_Manjeera_280619_030719_L2_A_rep2.18581.18581.4.0.dta	4	4680.43	SSVGAPVEVTHNFQVDFVWKSTSFDR(20)-GDLAPLWKGIGHVIK(8)	Cross-Linked	BS3	4680.43	null	1	4.12121e-17	16.385	0.006111	1.30565	UPF1Chhelicase(325)-UPF1Chhelicase(284)/	Intra-Protein	2	1	39	19	1	1	50	93	16.385	UPF1Chhelicase	325	UPF1Chhelicase	284
41	J_Schwarz_Manjeera_280619_030719_L2_A_rep1.15550.15550.4.0.dta	4	3537.77	MQSALKTFAVDETSVSGYIYHK(6)-LAKMQFR(3)	Cross-Linked	BS3	3537.78	Oxidation[M](1);Oxidation[M](29)	1	5.29968e-17	16.2758	-0.004483	-1.26718	UPF1Chhelicase(337)-UPF1Chhelicase(536)/	Intra-Protein	1	1	43.5	8.5	1	1	21	21	16.2758	UPF1Chhelicase	337	UPF1Chhelicase	536
42	J_Schwarz_Manjeera_280619_030719_L2_A_rep2.12738.12738.4.0.dta	4	3342.69	IAYFTLPKTDSDMR(8)-LKESQTQDNITVR(2)	Cross-Linked	BS3	3342.69	Oxidation[M](13)	1	6.35376e-17	16.197	-0.00167	-0.499598	UPF1Chhelicase(258)-UPF1Chhelicase(230)/	Intra-Protein	2	1	16.5	11.5	1	1	16	16	16.197	UPF1Chhelicase	258	UPF1Chhelicase	230
43	J_Schwarz_Manjeera_280619_030719_L2_A_rep1.13481.13481.3.0.dta	3	2460.38	AAKAGLSQSLFER(3)-VTTEKVLR(5)	Cross-Linked	BS3	2460.38	null	1	6.88226e-17	16.1623	-0.001763	-0.716555	UPF1Chhelicase(586)-UPF2 (31)/	Inter-Protein	1	1	17.5	13.5	1	1	10	10	16.1623	UPF1Chhelicase	586	UPF2	31
44	J_Schwarz_Manjeera_280619_030719_L2_C_rep2.8762.8762.3.0.dta	3	3018.56	LGMEVNQPKFNQR(9)-TEAANVEKITTK(8)	Cross-Linked	BS3	3018.56	Oxidation[M](3)	1	8.13476e-17	16.0897	0.002393	0.792763	UPF2 (104)-UPF1Chhelicase(684)/	Inter-Protein	8	1	25	13	1	1	24	24	16.0897	UPF2	104	UPF1Chhelicase	684
45	J_Schwarz_Manjeera_280619_030719_L2_B_rep3.10852.10852.3.0.dta	3	2062.22	LLYKDLSK(4)-VTTEKVLR(5)	Cross-Linked	BS3	2062.22	null	1	1.27336e-16	15.895	0.000963	0.466973	UPF2 (22)-UPF2 (31)/	Intra-Protein	6	1	10	12	1	1	23	40	15.895	UPF2	22	UPF2	31
46	J_Schwarz_Manjeera_280619_030719_L2_A_rep2.15349.15349.4.0.dta	4	4330.23	ENPSATLEDLEKPGVDEEPQHVLLR(12)-AAKAGLSQSLFER(3)	Cross-Linked	BS3	4330.22	null	1	1.45901e-16	15.8359	0.012879	2.97421	UPF1Chhelicase(191)-UPF1Chhelicase(586)/	Intra-Protein	2	1	29.5	16.5	1	1	17	17	15.8359	UPF1Chhelicase	191	UPF1Chhelicase	586
47	J_Schwarz_Manjeera_280619_030719_L2_C_rep2.17642.17642.4.0.dta	4	4680.43	SSVGAPVEVTHNFQVDFVWKSTSFDR(20)-GDLAPLWKGIGHVIK(8)	Cross-Linked	BS3	4680.43	null	1	1.66057e-16	15.7797	0.005313	1.13515	UPF1Chhelicase(325)-UPF1Chhelicase(284)/	Intra-Protein	8	1	37	19	1	1	50	93	15.7797	UPF1Chhelicase	325	UPF1Chhelicase	284
48	J_Schwarz_Manjeera_280619_030719_L2_A_rep2.17618.17618.4.0.dta	4	3003.58	KLDCFLVYFQR(1)-AAKAGLSQSLFER(3)	Cross-Linked	BS3	3003.58	Carbamidomethyl[C](4)	1	1.69496e-16	15.7708	0.001034	0.344256	UPF2 (182)-UPF1Chhelicase(586)/	Inter-Protein	2	1	10.5	12.5	1	1	1	1	15.7708	UPF2	182	UPF1Chhelicase	586
49	J_Schwarz_Manjeera_280619_030719_L2_B_rep3.15631.15631.5.0.dta	5	4801.48	QGNGPVLVCAPSNIAVDQLTEKIHQTGLK(22)-LGMEVNQPKFNQR(9)	Cross-Linked	BS3	4801.48	Carbamidomethyl[C](9);Oxidation[M](35)	1	2.19957e-16	15.6577	0.002332	0.485684	UPF1Chhelicase(442)-UPF2 (104)/	Inter-Protein	6	1	18	23	1	1	18	18	15.6577	UPF1Chhelicase	442	UPF2	104
50	J_Schwarz_Manjeera_280619_030719_L2_C_rep2.15418.15418.5.1.dta	5	4801.49	QGNGPVLVCAPSNIAVDQLTEKIHQTGLK(22)-LGMEVNQPKFNQR(9)	Cross-Linked	BS3	4801.48	Carbamidomethyl[C](9);Oxidation[M](35)	1	2.20949e-16	15.6557	0.01049	2.18474	UPF1Chhelicase(442)-UPF2 (104)/	Inter-Protein	8	1	27	21	1	1	18	18	15.6557	UPF1Chhelicase	442	UPF2	104
51	J_Schwarz_Manjeera_280619_030719_L2_B_rep3.15914.15914.3.1.dta	3	2646.38	KLDCFLVYFQR(1)-DLSKVTTEK(4)	Cross-Linked	BS3	2646.39	Carbamidomethyl[C](4)	1	2.21546e-16	15.6545	-0.003693	-1.39549	UPF2 (182)-UPF2 (26)/	Intra-Protein	6	1	14.5	11.5	1	1	21	21	15.6545	UPF2	182	UPF2	26
52	J_Schwarz_Manjeera_280619_030719_L2_B_rep3.8817.8817.4.1.dta	4	2623.35	LGMEVNQPKFNQR(9)-LAKMQFR(3)	Cross-Linked	BS3	2623.35	Oxidation[M](3);Oxidation[M](20)	1	2.45214e-16	15.6105	0.00071	0.270646	UPF2 (104)-UPF1Chhelicase(536)/	Inter-Protein	6	1	24.5	7.5	1	1	20	20	15.6105	UPF2	104	UPF1Chhelicase	536
53	J_Schwarz_Manjeera_280619_030719_L2_A_rep2.6743.6743.3.0.dta	3	1780.96	LAKMQFR(3)-LCAKSR(4)	Cross-Linked	BS3	1780.96	Oxidation[M](4);Carbamidomethyl[C](12)	1	2.93076e-16	15.533	0.000296	0.166203	UPF1Chhelicase(536)-UPF1Chhelicase(456)/	Intra-Protein	2	1	11	8	1	1	57	57	15.533	UPF1Chhelicase	536	UPF1Chhelicase	456
54	J_Schwarz_Manjeera_280619_030719_L2_C_rep2.10442.10442.3.0.dta	3	2353.31	KLPWQDQEVK(1)-VTTEKVLR(5)	Cross-Linked	BS3	2353.31	null	1	3.08102e-16	15.5113	0.00114	0.484424	UPF2 (38)-UPF2 (31)/	Intra-Protein	8	1	15	13	1	1	45	73	15.5113	UPF2	38	UPF2	31
55	J_Schwarz_Manjeera_280619_030719_L2_B_rep3.16150.16150.3.0.dta	3	2442.38	KLDCFLVYFQR(1)-ITTKLLK(4)	Cross-Linked	BS3	2442.38	Carbamidomethyl[C](4)	1	3.33063e-16	15.4775	-0.003789	-1.55135	UPF2 (182)-UPF1Chhelicase(688)/	Inter-Protein	6	1	13	6	1	1	12	12	15.4775	UPF2	182	UPF1Chhelicase	688
56	J_Schwarz_Manjeera_280619_030719_L2_C_rep2.15154.15154.4.2.dta	4	3202.61	LGMEVNQPKFNQR(9)-KLDCFLVYFQR(1)	Cross-Linked	BS3	3202.62	Oxidation[M](3);Carbamidomethyl[C](20)	1	5.13901e-16	15.2891	-0.002044	-0.638228	UPF2 (104)-UPF2 (182)/	Intra-Protein	8	1	22	12	1	1	7	7	15.2891	UPF2	104	UPF2	182
57	J_Schwarz_Manjeera_280619_030719_L2_B_rep3.16682.16682.3.0.dta	3	2605.41	KLDCFLVYFQR(1)-LLYKDLSK(4)	Cross-Linked	BS3	2605.41	Carbamidomethyl[C](4)	1	5.90478e-16	15.2288	0.002018	0.774542	UPF2 (182)-UPF2 (22)/	Intra-Protein	6	1	13	7	1	1	6	6	15.2288	UPF2	182	UPF2	22
58	J_Schwarz_Manjeera_280619_030719_L2_B_rep3.16853.16853.4.0.dta	4	3356.82	QITAQQINKLEELWK(9)-AAKAGLSQSLFER(3)	Cross-Linked	BS3	3356.82	null	1	6.03009e-16	15.2197	-0.000161	-0.047962	UPF1Chhelicase(173)-UPF1Chhelicase(586)/	Intra-Protein	6	1	12	13	1	1	11	11	15.2197	UPF1Chhelicase	173	UPF1Chhelicase	586
59	J_Schwarz_Manjeera_280619_030719_L2_C_rep2.13529.13529.4.1.dta	4	3537.78	MQSALKTFAVDETSVSGYIYHK(6)-LAKMQFR(3)	Cross-Linked	BS3	3537.78	Oxidation[M](1);Oxidation[M](29)	1	6.93278e-16	15.1591	0.001624	0.459046	UPF1Chhelicase(337)-UPF1Chhelicase(536)/	Intra-Protein	8	1	51.5	10.5	1	1	21	21	15.1591	UPF1Chhelicase	337	UPF1Chhelicase	536
60	J_Schwarz_Manjeera_280619_030719_L2_B_rep3.13706.13706.5.1.dta	5	4242.04	HVPCVEDEDFIQALDKMMLENLQQR(16)-CKEVTLHK(2)	Cross-Linked	BS3	4242.03	Carbamidomethyl[C](4);Oxidation[M](17);Oxidation[M](18);Carbamidomethyl[C](29)	1	7.55086e-16	15.122	0.009694	2.28523	UPF2 (360)-UPF1Chhelicase(75)/	Inter-Protein	6	1	28	10	1	1	26	26	15.122	UPF2	360	UPF1Chhelicase	75
61	J_Schwarz_Manjeera_280619_030719_L2_B_rep3.16959.16959.5.3.dta	5	3592.98	VHQLDVAIPLHLKSQLR(13)-KLDCFLVYFQR(1)	Cross-Linked	BS3	3592.98	Carbamidomethyl[C](24)	1	8.74394e-16	15.0583	-0.000727	-0.202339	UPF2 (388)-UPF2 (182)/	Intra-Protein	6	1	16.5	13.5	1	1	16	16	15.0583	UPF2	388	UPF2	182
62	J_Schwarz_Manjeera_280619_030719_L2_C_rep2.9627.9627.3.0.dta	3	2190.31	KLLYKDLSK(5)-VTTEKVLR(5)	Cross-Linked	BS3	2190.31	null	1	1.00791e-15	14.9966	0.00032	0.146098	UPF2 (22)-UPF2 (31)/	Intra-Protein	8	1	17	9	1	1	17	40	14.9966	UPF2	22	UPF2	31
63	J_Schwarz_Manjeera_280619_030719_L2_C_rep2.15728.15728.3.1.dta	3	2646.39	KLDCFLVYFQR(1)-DLSKVTTEK(4)	Cross-Linked	BS3	2646.39	Carbamidomethyl[C](4)	1	1.19253e-15	14.9235	0.002063	0.779554	UPF2 (182)-UPF2 (26)/	Intra-Protein	8	1	16	13	1	1	21	21	14.9235	UPF2	182	UPF2	26
64	J_Schwarz_Manjeera_280619_030719_L2_A_rep2.8993.8993.4.0.dta	4	2623.35	LGMEVNQPKFNQR(9)-LAKMQFR(3)	Cross-Linked	BS3	2623.35	Oxidation[M](3);Oxidation[M](20)	1	1.22223e-15	14.9128	-0.000561	-0.213849	UPF2 (104)-UPF1Chhelicase(536)/	Inter-Protein	2	1	30.5	7.5	1	1	20	20	14.9128	UPF2	104	UPF1Chhelicase	536
65	J_Schwarz_Manjeera_280619_030719_L2_C_rep2.17148.17148.5.0.dta	5	4117.06	MQSALKTFAVDETSVSGYIYHK(6)-KLDCFLVYFQR(1)	Cross-Linked	BS3	4117.05	Oxidation[M](1);Carbamidomethyl[C](29)	1	1.29418e-15	14.888	0.01533	3.72355	UPF1Chhelicase(337)-UPF2 (182)/	Inter-Protein	8	1	25	10	1	1	5	5	14.888	UPF1Chhelicase	337	UPF2	182
66	J_Schwarz_Manjeera_280619_030719_L2_B_rep3.11752.11752.3.0.dta	3	3710.04	LLKAGAKPDQIGIITPYEGQR(3)-TEAANVEKITTK(8)	Cross-Linked	BS3	3710.04	null	1	2.3133e-15	14.6358	0.000824	0.2221	UPF1Chhelicase(691)-UPF1Chhelicase(684)/	Intra-Protein	6	1	32	21	1	1	43	43	14.6358	UPF1Chhelicase	691	UPF1Chhelicase	684
67	J_Schwarz_Manjeera_280619_030719_L2_B_rep3.17170.17170.4.0.dta	4	4971.58	SSVGAPVEVTHNFQVDFVWKSTSFDR(20)-YKGDLAPLWKGIGHVIK(10)	Cross-Linked	BS3	4971.58	null	1	2.43142e-15	14.6141	0.001479	0.297491	UPF1Chhelicase(325)-UPF1Chhelicase(284)/	Intra-Protein	6	1	39	23	1	1	43	93	14.6141	UPF1Chhelicase	325	UPF1Chhelicase	284
68	J_Schwarz_Manjeera_280619_030719_L2_B_rep3.16960.16960.4.1.dta	4	3593	VHQLDVAIPLHLKSQLR(13)-KLDCFLVYFQR(1)	Cross-Linked	BS3	3592.98	Carbamidomethyl[C](24)	1	2.51024e-15	14.6003	0.014503	4.03648	UPF2 (388)-UPF2 (182)/	Intra-Protein	6	1	21.5	11.5	1	1	16	16	14.6003	UPF2	388	UPF2	182
69	J_Schwarz_Manjeera_280619_030719_L2_B_rep3.15903.15903.5.1.dta	5	4801.47	QGNGPVLVCAPSNIAVDQLTEKIHQTGLK(22)-LGMEVNQPKFNQR(9)	Cross-Linked	BS3	4801.48	Carbamidomethyl[C](9);Oxidation[M](35)	1	2.90396e-15	14.537	-0.011116	-2.31512	UPF1Chhelicase(442)-UPF2 (104)/	Inter-Protein	6	1	15	23	1	1	18	18	14.537	UPF1Chhelicase	442	UPF2	104
70	J_Schwarz_Manjeera_280619_030719_L2_C_rep2.15638.15638.4.0.dta	4	3430.8	AGAKPDQIGIITPYEGQR(4)-EKDFIILSCVR(2)	Cross-Linked	BS3	3430.8	Carbamidomethyl[C](30)	1	3.43864e-15	14.4636	0.000836	0.243675	UPF1Chhelicase(695)-UPF1Chhelicase(743)/	Intra-Protein	8	1	17.5	9.5	1	1	3	3	14.4636	UPF1Chhelicase	695	UPF1Chhelicase	743
71	J_Schwarz_Manjeera_280619_030719_L2_A_rep1.15806.15806.4.1.dta	4	3817.9	KGPPLGGGEGEAESADTMPFVMLTR(1)-KLTLDINER(1)	Cross-Linked	BS3	3817.9	Oxidation[M](18);Oxidation[M](22)	1	3.79687e-15	14.4206	0.001893	0.495823	UPF2 (393)-UPF2 (455)/	Intra-Protein	1	1	32.5	9.5	1	1	9	9	14.4206	UPF2	393	UPF2	455
72	J_Schwarz_Manjeera_280619_030719_L2_B_rep3.8645.8645.3.0.dta	3	1992.13	VTTEKVLR(5)-LAKMQFR(3)	Cross-Linked	BS3	1992.13	Oxidation[M](15)	1	4.09463e-15	14.3878	8.9e-05	0.044676	UPF2 (31)-UPF1Chhelicase(536)/	Inter-Protein	6	1	9.5	12.5	1	1	7	7	14.3878	UPF2	31	UPF1Chhelicase	536
73	J_Schwarz_Manjeera_280619_030719_L2_B_rep2.16571.16571.4.0.dta	4	2896.51	KLDCFLVYFQR(1)-KLPWQDQEVK(1)	Cross-Linked	BS3	2896.51	Carbamidomethyl[C](4)	1	4.1168e-15	14.3854	0.003195	1.10305	UPF2 (182)-UPF2 (38)/	Intra-Protein	5	1	11	12	1	1	7	7	14.3854	UPF2	182	UPF2	38
74	J_Schwarz_Manjeera_280619_030719_L2_A_rep2.16296.16296.5.0.dta	5	4801.48	QGNGPVLVCAPSNIAVDQLTEKIHQTGLK(22)-LGMEVNQPKFNQR(9)	Cross-Linked	BS3	4801.48	Carbamidomethyl[C](9);Oxidation[M](35)	1	5.38263e-15	14.269	0.007661	1.59555	UPF1Chhelicase(442)-UPF2 (104)/	Inter-Protein	2	1	25	23	1	1	18	18	14.269	UPF1Chhelicase	442	UPF2	104
75	J_Schwarz_Manjeera_280619_030719_L2_C_rep2.10400.10400.4.0.dta	4	2984.53	LGMEVNQPKFNQR(9)-KLPWQDQEVK(1)	Cross-Linked	BS3	2984.53	Oxidation[M](3)	1	6.82284e-15	14.166	-0.001724	-0.577645	UPF2 (104)-UPF2 (38)/	Intra-Protein	8	1	19	10	1	1	7	7	14.166	UPF2	104	UPF2	38
76	J_Schwarz_Manjeera_280619_030719_L2_C_rep2.16770.16770.5.0.dta	5	3592.98	VHQLDVAIPLHLKSQLR(13)-KLDCFLVYFQR(1)	Cross-Linked	BS3	3592.98	Carbamidomethyl[C](24)	1	7.41776e-15	14.1297	0.001606	0.446982	UPF2 (388)-UPF2 (182)/	Intra-Protein	8	1	13.5	13.5	1	1	16	16	14.1297	UPF2	388	UPF2	182
77	J_Schwarz_Manjeera_280619_030719_L2_C_rep2.14539.14539.4.1.dta	4	4330.22	ENPSATLEDLEKPGVDEEPQHVLLR(12)-AAKAGLSQSLFER(3)	Cross-Linked	BS3	4330.22	null	1	7.97392e-15	14.0983	-0.003401	-0.78541	UPF1Chhelicase(191)-UPF1Chhelicase(586)/	Intra-Protein	8	1	29.5	14.5	1	1	17	17	14.0983	UPF1Chhelicase	191	UPF1Chhelicase	586
78	J_Schwarz_Manjeera_280619_030719_L2_C_rep2.15722.15722.4.0.dta	4	2646.39	KLDCFLVYFQR(1)-DLSKVTTEK(4)	Cross-Linked	BS3	2646.39	Carbamidomethyl[C](4)	1	8.06696e-15	14.0933	0.001432	0.541116	UPF2 (182)-UPF2 (26)/	Intra-Protein	8	1	21	13	1	1	21	21	14.0933	UPF2	182	UPF2	26
79	J_Schwarz_Manjeera_280619_030719_L2_A_rep2.16359.16359.4.1.dta	4	3062.49	KLDCFLVYFQR(1)-DETGELSSADEKR(12)	Cross-Linked	BS3	3062.48	Carbamidomethyl[C](4)	1	8.13582e-15	14.0896	0.013164	4.29848	UPF2 (182)-UPF1Chhelicase(502)/	Inter-Protein	2	1	9.5	13.5	1	1	5	5	14.0896	UPF2	182	UPF1Chhelicase	502
80	J_Schwarz_Manjeera_280619_030719_L2_A_rep2.12158.12158.3.0.dta	3	3710.04	LLKAGAKPDQIGIITPYEGQR(3)-TEAANVEKITTK(8)	Cross-Linked	BS3	3710.04	null	1	9.70534e-15	14.013	0.003591	0.967915	UPF1Chhelicase(691)-UPF1Chhelicase(684)/	Intra-Protein	2	1	40	25	1	1	43	43	14.013	UPF1Chhelicase	691	UPF1Chhelicase	684
81	J_Schwarz_Manjeera_280619_030719_L2_C_rep2.17605.17605.4.0.dta	4	4680.43	SSVGAPVEVTHNFQVDFVWKSTSFDR(20)-GDLAPLWKGIGHVIK(8)	Cross-Linked	BS3	4680.43	null	1	1.08057e-14	13.9663	0.005313	1.13515	UPF1Chhelicase(325)-UPF1Chhelicase(284)/	Intra-Protein	8	1	41	21	1	1	50	93	13.9663	UPF1Chhelicase	325	UPF1Chhelicase	284
82	J_Schwarz_Manjeera_280619_030719_L2_A_rep2.8903.8903.3.0.dta	3	3150.5	LGMEVNQPKFNQR(9)-DETGELSSADEKR(12)	Cross-Linked	BS3	3150.5	Oxidation[M](3)	1	1.14167e-14	13.9425	0.003134	0.994763	UPF2 (104)-UPF1Chhelicase(502)/	Inter-Protein	2	1	25.5	13.5	1	1	13	13	13.9425	UPF2	104	UPF1Chhelicase	502
83	J_Schwarz_Manjeera_280619_030719_L2_A_rep1.17836.17836.5.2.dta	5	4170.26	QGNGPVLVCAPSNIAVDQLTEKIHQTGLK(22)-VTTEKVLR(5)	Cross-Linked	BS3	4170.26	Carbamidomethyl[C](9)	1	1.2401e-14	13.9065	0.002739	0.656794	UPF1Chhelicase(442)-UPF2 (31)/	Inter-Protein	1	1	40	5	1	1	16	16	13.9065	UPF1Chhelicase	442	UPF2	31
84	J_Schwarz_Manjeera_280619_030719_L2_B_rep3.15007.15007.5.2.dta	5	4226.01	HVPCVEDEDFIQALDKMMLENLQQR(16)-CKEVTLHK(2)	Cross-Linked	BS3	4226.04	Carbamidomethyl[C](4);Oxidation[M](18);Carbamidomethyl[C](29)	1	2.16148e-14	13.6652	-0.028375	-6.71433	UPF2 (360)-UPF1Chhelicase(75)/	Inter-Protein	6	1	24	8	1	1	26	26	13.6652	UPF2	360	UPF1Chhelicase	75
85	J_Schwarz_Manjeera_280619_030719_L2_B_rep3.16844.16844.4.0.dta	4	3356.82	QITAQQINKLEELWK(9)-AAKAGLSQSLFER(3)	Cross-Linked	BS3	3356.82	null	1	2.30733e-14	13.6369	-0.000161	-0.047962	UPF1Chhelicase(173)-UPF1Chhelicase(586)/	Intra-Protein	6	1	15	13	1	1	11	11	13.6369	UPF1Chhelicase	173	UPF1Chhelicase	586
86	J_Schwarz_Manjeera_280619_030719_L2_B_rep3.8622.8622.3.0.dta	3	2594.26	DETGELSSADEKR(12)-DLSKVTTEK(4)	Cross-Linked	BS3	2594.27	null	1	2.42103e-14	13.616	-0.004394	-1.69373	UPF1Chhelicase(502)-UPF2 (26)/	Inter-Protein	6	1	15	7	1	1	4	5	13.616	UPF1Chhelicase	502	UPF2	26
87	J_Schwarz_Manjeera_280619_030719_L2_B_rep3.10546.10546.3.0.dta	3	2353.31	KLPWQDQEVK(1)-VTTEKVLR(5)	Cross-Linked	BS3	2353.31	null	1	2.47389e-14	13.6066	0.001011	0.429607	UPF2 (38)-UPF2 (31)/	Intra-Protein	6	1	15	12	1	1	45	73	13.6066	UPF2	38	UPF2	31
88	J_Schwarz_Manjeera_280619_030719_L2_B_rep3.10639.10639.4.0.dta	4	2353.31	KLPWQDQEVK(1)-VTTEKVLR(5)	Cross-Linked	BS3	2353.31	null	1	2.59969e-14	13.5851	0.001393	0.591932	UPF2 (38)-UPF2 (31)/	Intra-Protein	6	1	13	7	1	1	45	73	13.5851	UPF2	38	UPF2	31
89	J_Schwarz_Manjeera_280619_030719_L2_A_rep2.12224.12224.3.0.dta	3	2460.38	AAKAGLSQSLFER(3)-VTTEKVLR(5)	Cross-Linked	BS3	2460.38	null	1	2.62818e-14	13.5803	-0.002494	-1.01366	UPF1Chhelicase(586)-UPF2 (31)/	Inter-Protein	2	1	17.5	12.5	1	1	10	10	13.5803	UPF1Chhelicase	586	UPF2	31
90	J_Schwarz_Manjeera_280619_030719_L2_A_rep2.16326.16326.4.0.dta	4	4801.48	QGNGPVLVCAPSNIAVDQLTEKIHQTGLK(22)-LGMEVNQPKFNQR(9)	Cross-Linked	BS3	4801.48	Carbamidomethyl[C](9);Oxidation[M](35)	1	2.89618e-14	13.5382	0.004776	0.994694	UPF1Chhelicase(442)-UPF2 (104)/	Inter-Protein	2	1	32	22	1	1	18	18	13.5382	UPF1Chhelicase	442	UPF2	104
91	J_Schwarz_Manjeera_280619_030719_L2_A_rep2.10883.10883.4.0.dta	4	2693.48	KRPPLQEYVR(1)-KLPWQDQEVK(1)	Cross-Linked	BS3	2693.48	null	1	3.06851e-14	13.5131	0.00149	0.553188	UPF2 (8)-UPF2 (38)/	Intra-Protein	2	1	12	14	1	1	35	35	13.5131	UPF2	8	UPF2	38
92	J_Schwarz_Manjeera_280619_030719_L2_B_rep3.17795.17795.4.0.dta	4	4680.43	SSVGAPVEVTHNFQVDFVWKSTSFDR(20)-GDLAPLWKGIGHVIK(8)	Cross-Linked	BS3	4680.43	null	1	3.60021e-14	13.4437	0.007851	1.67741	UPF1Chhelicase(325)-UPF1Chhelicase(284)/	Intra-Protein	6	1	29	21	1	1	50	93	13.4437	UPF1Chhelicase	325	UPF1Chhelicase	284
93	J_Schwarz_Manjeera_280619_030719_L2_B_rep3.15915.15915.4.0.dta	4	2646.38	KLDCFLVYFQR(1)-DLSKVTTEK(4)	Cross-Linked	BS3	2646.39	Carbamidomethyl[C](4)	1	4.32924e-14	13.3636	-0.004261	-1.61012	UPF2 (182)-UPF2 (26)/	Intra-Protein	6	1	21	10	1	1	21	21	13.3636	UPF2	182	UPF2	26
94	J_Schwarz_Manjeera_280619_030719_L2_A_rep1.11294.11294.3.0.dta	3	2190.31	KLLYKDLSK(5)-VTTEKVLR(5)	Cross-Linked	BS3	2190.31	null	1	4.34876e-14	13.3616	0.001155	0.527322	UPF2 (22)-UPF2 (31)/	Intra-Protein	1	1	17	11	1	1	17	40	13.3616	UPF2	22	UPF2	31
95	J_Schwarz_Manjeera_280619_030719_L2_A_rep1.20370.20370.5.0.dta	5	5761.92	SYLVQYMQFSGSLHTKLYQEVEIASVDAFQGR(16)-AGAKPDQIGIITPYEGQR(4)	Cross-Linked	BS3	5761.88	Oxidation[M](7)	1	7.33231e-14	13.1348	0.033621	5.83507	UPF1Chhelicase(725)-UPF1Chhelicase(695)/	Intra-Protein	1	1	28	17	1	1	10	10	13.1348	UPF1Chhelicase	725	UPF1Chhelicase	695
96	J_Schwarz_Manjeera_280619_030719_L2_A_rep1.13088.13088.5.0.dta	5	3081.77	VHQLDVAIPLHLKSQLR(13)-KGNKQQFK(4)	Cross-Linked	BS3	3081.77	null	1	7.69901e-14	13.1136	0.000424	0.137583	UPF2 (388)-UPF2 (421)/	Intra-Protein	1	1	30	8	1	1	7	25	13.1136	UPF2	388	UPF2	421
97	J_Schwarz_Manjeera_280619_030719_L2_A_rep2.11865.11865.5.0.dta	5	3081.77	VHQLDVAIPLHLKSQLR(13)-KGNKQQFK(1)	Cross-Linked	BS3	3081.77	null	1	8.0574e-14	13.0938	-0.002083	-0.675911	UPF2 (388)-UPF2 (418)/	Intra-Protein	2	1	29	5	1	1	2	2	13.0938	UPF2	388	UPF2	418
98	J_Schwarz_Manjeera_280619_030719_L2_A_rep1.10269.10269.3.0.dta	3	2623.35	LGMEVNQPKFNQR(9)-LAKMQFR(3)	Cross-Linked	BS3	2623.35	Oxidation[M](3);Oxidation[M](20)	1	8.16855e-14	13.0879	0.003806	1.45082	UPF2 (104)-UPF1Chhelicase(536)/	Inter-Protein	1	1	30	5	1	1	20	20	13.0879	UPF2	104	UPF1Chhelicase	536
99	J_Schwarz_Manjeera_280619_030719_L2_C_rep2.15951.15951.3.0.dta	3	2442.38	KLDCFLVYFQR(1)-ITTKLLK(4)	Cross-Linked	BS3	2442.38	Carbamidomethyl[C](4)	1	8.3745e-14	13.077	0.000136	0.055683	UPF2 (182)-UPF1Chhelicase(688)/	Inter-Protein	8	1	13	6	1	1	12	12	13.077	UPF2	182	UPF1Chhelicase	688
100	J_Schwarz_Manjeera_280619_030719_L2_A_rep2.17910.17910.6.0.dta	6	4971.58	SSVGAPVEVTHNFQVDFVWKSTSFDR(20)-YKGDLAPLWKGIGHVIK(10)	Cross-Linked	BS3	4971.58	null	1	1.00613e-13	12.9973	0.000553	0.111232	UPF1Chhelicase(325)-UPF1Chhelicase(284)/	Intra-Protein	2	1	20	22	1	1	43	93	12.9973	UPF1Chhelicase	325	UPF1Chhelicase	284
101	J_Schwarz_Manjeera_280619_030719_L2_B_rep3.11505.11505.5.0.dta	5	3081.77	VHQLDVAIPLHLKSQLR(13)-KGNKQQFK(4)	Cross-Linked	BS3	3081.77	null	1	1.13112e-13	12.9465	0.000579	0.187879	UPF2 (388)-UPF2 (421)/	Intra-Protein	6	1	30	8	1	1	7	25	12.9465	UPF2	388	UPF2	421
102	J_Schwarz_Manjeera_280619_030719_L2_A_rep2.12845.12845.5.0.dta	5	2953.67	VHQLDVAIPLHLKSQLR(13)-GNKQQFK(3)	Cross-Linked	BS3	2953.67	null	1	1.17964e-13	12.9283	-0.004269	-1.44532	UPF2 (388)-UPF2 (421)/	Intra-Protein	2	1	29	6	1	1	18	25	12.9283	UPF2	388	UPF2	421
103	J_Schwarz_Manjeera_280619_030719_L2_A_rep1.15497.15497.5.0.dta	5	4242.03	HVPCVEDEDFIQALDKMMLENLQQR(16)-CKEVTLHK(2)	Cross-Linked	BS3	4242.03	Carbamidomethyl[C](4);Oxidation[M](17);Oxidation[M](18);Carbamidomethyl[C](29)	1	1.23888e-13	12.907	-0.005794	-1.36585	UPF2 (360)-UPF1Chhelicase(75)/	Inter-Protein	1	1	26	8	1	1	26	26	12.907	UPF2	360	UPF1Chhelicase	75
104	J_Schwarz_Manjeera_280619_030719_L2_A_rep1.7906.7906.3.0.dta	3	1780.96	LAKMQFR(3)-LCAKSR(4)	Cross-Linked	BS3	1780.96	Oxidation[M](4);Carbamidomethyl[C](12)	1	1.56691e-13	12.805	0.0002	0.112299	UPF1Chhelicase(536)-UPF1Chhelicase(456)/	Intra-Protein	1	1	11	10	1	1	57	57	12.805	UPF1Chhelicase	536	UPF1Chhelicase	456
105	J_Schwarz_Manjeera_280619_030719_L2_B_rep3.14734.14734.5.0.dta	5	4330.22	ENPSATLEDLEKPGVDEEPQHVLLR(12)-AAKAGLSQSLFER(3)	Cross-Linked	BS3	4330.22	null	1	1.64989e-13	12.7825	0.000212	0.048958	UPF1Chhelicase(191)-UPF1Chhelicase(586)/	Intra-Protein	6	1	29.5	14.5	1	1	17	17	12.7825	UPF1Chhelicase	191	UPF1Chhelicase	586
106	J_Schwarz_Manjeera_280619_030719_L2_A_rep1.15859.15859.5.0.dta	5	3523.88	FTAQGLPDLNHSQVYAVKTVLQR(18)-CQLPKR(5)	Cross-Linked	BS3	3523.88	Carbamidomethyl[C](27)	1	1.65302e-13	12.7817	-0.001225	-0.347628	UPF1Chhelicase(389)-UPF1Chhelicase(370)/	Intra-Protein	1	1	30.5	10.5	1	1	11	56	12.7817	UPF1Chhelicase	389	UPF1Chhelicase	370
107	J_Schwarz_Manjeera_280619_030719_L2_A_rep1.14106.14106.5.0.dta	5	2953.68	VHQLDVAIPLHLKSQLR(13)-GNKQQFK(3)	Cross-Linked	BS3	2953.67	null	1	1.92669e-13	12.7152	0.002016	0.68254	UPF2 (388)-UPF2 (421)/	Intra-Protein	1	1	23	6	1	1	18	25	12.7152	UPF2	388	UPF2	421
108	J_Schwarz_Manjeera_280619_030719_L2_A_rep1.12108.12108.3.0.dta	3	2353.31	KLPWQDQEVK(1)-VTTEKVLR(5)	Cross-Linked	BS3	2353.31	null	1	2.23962e-13	12.6498	0.000818	0.347595	UPF2 (38)-UPF2 (31)/	Intra-Protein	1	1	15	13	1	1	45	73	12.6498	UPF2	38	UPF2	31
109	J_Schwarz_Manjeera_280619_030719_L2_B_rep3.13959.13959.4.2.dta	4	3817.9	KGPPLGGGEGEAESADTMPFVMLTR(1)-KLTLDINER(1)	Cross-Linked	BS3	3817.9	Oxidation[M](18);Oxidation[M](22)	1	2.46799e-13	12.6077	0.004128	1.08122	UPF2 (393)-UPF2 (455)/	Intra-Protein	6	1	35.5	8.5	1	1	9	9	12.6077	UPF2	393	UPF2	455
110	J_Schwarz_Manjeera_280619_030719_L2_A_rep1.22658.22658.6.0.dta	6	4435.57	NVFLLGFIPAKADSVVVLLCR(11)-VHQLDVAIPLHLKSQLR(13)	Cross-Linked	BS3	4435.54	Carbamidomethyl[C](20)	1	4.0354e-13	12.3941	0.026517	5.9783	UPF1Chhelicase(109)-UPF2 (388)/	Inter-Protein	1	1	17	13	1	1	12	12	12.3941	UPF1Chhelicase	109	UPF2	388
111	J_Schwarz_Manjeera_280619_030719_L2_B_rep3.15518.15518.3.0.dta	3	2571.4	KLDCFLVYFQR(1)-VTTEKVLR(5)	Cross-Linked	BS3	2571.4	Carbamidomethyl[C](4)	1	4.26399e-13	12.3702	-0.003931	-1.52874	UPF2 (182)-UPF2 (31)/	Intra-Protein	6	1	13.5	9.5	1	1	16	16	12.3702	UPF2	182	UPF2	31
112	J_Schwarz_Manjeera_280619_030719_L2_C_rep2.6802.6802.3.0.dta	3	2465.25	LGMEVNQPKFNQR(9)-MEKTVK(3)	Cross-Linked	BS3	2465.25	Oxidation[M](3);Oxidation[M](17)	1	5.22527e-13	12.2819	0.000494	0.200385	UPF2 (104)-UPF2 (3)/	Intra-Protein	8	1	33	8	1	1	30	45	12.2819	UPF2	104	UPF2	3
113	J_Schwarz_Manjeera_280619_030719_L2_A_rep1.13416.13416.3.0.dta	3	3710.04	LLKAGAKPDQIGIITPYEGQR(3)-TEAANVEKITTK(8)	Cross-Linked	BS3	3710.04	null	1	5.5556e-13	12.2553	0.002127	0.57331	UPF1Chhelicase(691)-UPF1Chhelicase(684)/	Intra-Protein	1	1	36	25	1	1	43	43	12.2553	UPF1Chhelicase	691	UPF1Chhelicase	684
114	J_Schwarz_Manjeera_280619_030719_L2_B_rep3.13394.13394.4.0.dta	4	2603.38	KLDCFLVYFQR(1)-KGNKQQFK(4)	Cross-Linked	BS3	2603.38	Carbamidomethyl[C](4)	1	6.51434e-13	12.1861	0.001572	0.60383	UPF2 (182)-UPF2 (421)/	Intra-Protein	6	1	17	9	1	1	4	9	12.1861	UPF2	182	UPF2	421
115	J_Schwarz_Manjeera_280619_030719_L2_A_rep2.10047.10047.3.0.dta	3	2190.31	KLLYKDLSK(5)-VTTEKVLR(5)	Cross-Linked	BS3	2190.31	null	1	7.19874e-13	12.1427	0.00083	0.378942	UPF2 (22)-UPF2 (31)/	Intra-Protein	2	1	16	10	1	1	17	40	12.1427	UPF2	22	UPF2	31
116	J_Schwarz_Manjeera_280619_030719_L2_A_rep1.18069.18069.5.3.dta	5	4178.15	KLPWQDQEVKDYVICCMINIWNVK(1)-VTTEKVLR(5)	Cross-Linked	BS3	4178.15	Carbamidomethyl[C](15);Carbamidomethyl[C](16);Oxidation[M](17)	1	7.89482e-13	12.1027	0.002595	0.621089	UPF2 (38)-UPF2 (31)/	Intra-Protein	1	1	23	8	1	1	28	73	12.1027	UPF2	38	UPF2	31
117	J_Schwarz_Manjeera_280619_030719_L2_C_rep2.13500.13500.5.0.dta	5	4242.03	HVPCVEDEDFIQALDKMMLENLQQR(16)-CKEVTLHK(2)	Cross-Linked	BS3	4242.03	Carbamidomethyl[C](4);Oxidation[M](17);Oxidation[M](18);Carbamidomethyl[C](29)	1	8.67032e-13	12.062	-0.002153	-0.50754	UPF2 (360)-UPF1Chhelicase(75)/	Inter-Protein	8	1	32	8	1	1	26	26	12.062	UPF2	360	UPF1Chhelicase	75
118	J_Schwarz_Manjeera_280619_030719_L2_A_rep1.14002.14002.4.0.dta	4	3342.69	IAYFTLPKTDSDMR(8)-LKESQTQDNITVR(2)	Cross-Linked	BS3	3342.69	Oxidation[M](13)	1	9.44331e-13	12.0249	0.00297	0.888506	UPF1Chhelicase(258)-UPF1Chhelicase(230)/	Intra-Protein	1	1	16.5	11.5	1	1	16	16	12.0249	UPF1Chhelicase	258	UPF1Chhelicase	230
119	J_Schwarz_Manjeera_280619_030719_L2_B_rep3.8832.8832.3.0.dta	3	2067.12	DLSKVTTEK(4)-LAKMQFR(3)	Cross-Linked	BS3	2067.11	Oxidation[M](16)	1	9.86316e-13	12.006	0.000535	0.258815	UPF2 (26)-UPF1Chhelicase(536)/	Inter-Protein	6	1	8	8	1	1	7	7	12.006	UPF2	26	UPF1Chhelicase	536
120	J_Schwarz_Manjeera_280619_030719_L2_B_rep3.8940.8940.4.0.dta	4	3018.56	LGMEVNQPKFNQR(9)-TEAANVEKITTK(8)	Cross-Linked	BS3	3018.56	Oxidation[M](3)	1	1.04073e-12	11.9827	0.000999	0.330953	UPF2 (104)-UPF1Chhelicase(684)/	Inter-Protein	6	1	22	11	1	1	24	24	11.9827	UPF2	104	UPF1Chhelicase	684
121	J_Schwarz_Manjeera_280619_030719_L2_A_rep2.10641.10641.3.0.dta	3	2844.39	DETGELSSADEKR(12)-KLPWQDQEVK(1)	Cross-Linked	BS3	2844.39	null	1	1.11887e-12	11.9512	-9.1e-05	-0.031993	UPF1Chhelicase(502)-UPF2 (38)/	Inter-Protein	2	1	19	10	1	1	13	14	11.9512	UPF1Chhelicase	502	UPF2	38
122	J_Schwarz_Manjeera_280619_030719_L2_A_rep2.19077.19077.5.1.dta	5	5761.88	SYLVQYMQFSGSLHTKLYQEVEIASVDAFQGR(16)-AGAKPDQIGIITPYEGQR(4)	Cross-Linked	BS3	5761.88	Oxidation[M](7)	1	1.17789e-12	11.9289	-0.004372	-0.75878	UPF1Chhelicase(725)-UPF1Chhelicase(695)/	Intra-Protein	2	1	25	14	1	1	10	10	11.9289	UPF1Chhelicase	725	UPF1Chhelicase	695
123	J_Schwarz_Manjeera_280619_030719_L2_A_rep2.10855.10855.4.0.dta	4	2353.31	KLPWQDQEVK(1)-VTTEKVLR(5)	Cross-Linked	BS3	2353.31	null	1	1.21996e-12	11.9137	0.001752	0.744483	UPF2 (38)-UPF2 (31)/	Intra-Protein	2	1	12	8	1	1	45	73	11.9137	UPF2	38	UPF2	31
124	J_Schwarz_Manjeera_280619_030719_L2_C_rep2.16661.16661.4.0.dta	4	3356.83	QITAQQINKLEELWK(9)-AAKAGLSQSLFER(3)	Cross-Linked	BS3	3356.82	null	1	1.35964e-12	11.8666	0.005519	1.64411	UPF1Chhelicase(173)-UPF1Chhelicase(586)/	Intra-Protein	8	1	16	14	1	1	11	11	11.8666	UPF1Chhelicase	173	UPF1Chhelicase	586
125	J_Schwarz_Manjeera_280619_030719_L2_A_rep1.12130.12130.4.0.dta	4	2353.31	KLPWQDQEVK(1)-VTTEKVLR(5)	Cross-Linked	BS3	2353.31	null	1	1.3625e-12	11.8657	0.001027	0.436406	UPF2 (38)-UPF2 (31)/	Intra-Protein	1	1	12	8	1	1	45	73	11.8657	UPF2	38	UPF2	31
126	J_Schwarz_Manjeera_280619_030719_L2_A_rep2.10968.10968.4.0.dta	4	2353.31	KLPWQDQEVK(1)-VTTEKVLR(5)	Cross-Linked	BS3	2353.31	null	1	1.58807e-12	11.7991	0.001747	0.742358	UPF2 (38)-UPF2 (31)/	Intra-Protein	2	1	12	6	1	1	45	73	11.7991	UPF2	38	UPF2	31
127	J_Schwarz_Manjeera_280619_030719_L2_C_rep2.12218.12218.5.0.dta	5	2953.67	VHQLDVAIPLHLKSQLR(13)-GNKQQFK(3)	Cross-Linked	BS3	2953.67	null	1	1.58839e-12	11.799	-0.001187	-0.401872	UPF2 (388)-UPF2 (421)/	Intra-Protein	8	1	27	6	1	1	18	25	11.799	UPF2	388	UPF2	421
128	J_Schwarz_Manjeera_280619_030719_L2_A_rep1.18897.18897.4.1.dta	4	3356.82	QITAQQINKLEELWK(9)-AAKAGLSQSLFER(3)	Cross-Linked	BS3	3356.82	null	1	1.6971e-12	11.7703	0.003292	0.98069	UPF1Chhelicase(173)-UPF1Chhelicase(586)/	Intra-Protein	1	1	17	14	1	1	11	11	11.7703	UPF1Chhelicase	173	UPF1Chhelicase	586
129	J_Schwarz_Manjeera_280619_030719_L2_B_rep3.10577.10577.4.0.dta	4	2693.48	KRPPLQEYVR(1)-KLPWQDQEVK(1)	Cross-Linked	BS3	2693.48	null	1	1.69829e-12	11.77	0.000107	0.039726	UPF2 (8)-UPF2 (38)/	Intra-Protein	6	1	11	14	1	1	35	35	11.77	UPF2	8	UPF2	38
130	J_Schwarz_Manjeera_280619_030719_L2_A_rep1.10415.10415.4.0.dta	4	3018.56	LGMEVNQPKFNQR(9)-TEAANVEKITTK(8)	Cross-Linked	BS3	3018.56	Oxidation[M](3)	1	1.89671e-12	11.722	0.001445	0.478706	UPF2 (104)-UPF1Chhelicase(684)/	Inter-Protein	1	1	23	13	1	1	24	24	11.722	UPF2	104	UPF1Chhelicase	684
131	J_Schwarz_Manjeera_280619_030719_L2_C_rep2.8949.8949.3.0.dta	3	2734.41	LGMEVNQPKFNQR(9)-DLSKVTTEK(4)	Cross-Linked	BS3	2734.41	Oxidation[M](3)	1	2.10291e-12	11.6772	0.001656	0.605616	UPF2 (104)-UPF2 (26)/	Intra-Protein	8	1	25	8	1	1	9	9	11.6772	UPF2	104	UPF2	26
132	J_Schwarz_Manjeera_280619_030719_L2_A_rep1.7999.7999.3.0.dta	3	1780.96	LAKMQFR(3)-LCAKSR(4)	Cross-Linked	BS3	1780.96	Oxidation[M](4);Carbamidomethyl[C](12)	1	2.33385e-12	11.6319	0.000174	0.0977	UPF1Chhelicase(536)-UPF1Chhelicase(456)/	Intra-Protein	1	1	17.5	9.5	1	1	57	57	11.6319	UPF1Chhelicase	536	UPF1Chhelicase	456
133	J_Schwarz_Manjeera_280619_030719_L2_A_rep2.17940.17940.4.0.dta	4	4971.59	SSVGAPVEVTHNFQVDFVWKSTSFDR(20)-YKGDLAPLWKGIGHVIK(10)	Cross-Linked	BS3	4971.58	null	1	2.39509e-12	11.6207	0.009255	1.86158	UPF1Chhelicase(325)-UPF1Chhelicase(284)/	Intra-Protein	2	1	40	24	1	1	43	93	11.6207	UPF1Chhelicase	325	UPF1Chhelicase	284
134	J_Schwarz_Manjeera_280619_030719_L2_C_rep2.8604.8604.4.1.dta	4	2623.35	LGMEVNQPKFNQR(9)-LAKMQFR(3)	Cross-Linked	BS3	2623.35	Oxidation[M](3);Oxidation[M](20)	1	2.47545e-12	11.6063	0.001568	0.597709	UPF2 (104)-UPF1Chhelicase(536)/	Inter-Protein	8	1	19.5	8.5	1	1	20	20	11.6063	UPF2	104	UPF1Chhelicase	536
135	J_Schwarz_Manjeera_280619_030719_L2_B_rep3.9071.9071.3.0.dta	3	2103.19	DLSKVTTEK(4)-VTTEKVLR(5)	Cross-Linked	BS3	2103.19	null	1	2.862e-12	11.5433	0.00105	0.499241	UPF2 (26)-UPF2 (31)/	Intra-Protein	6	1	9.5	8.5	1	1	6	6	11.5433	UPF2	26	UPF2	31
136	J_Schwarz_Manjeera_280619_030719_L2_B_rep3.11750.11750.4.0.dta	4	3710.04	LLKAGAKPDQIGIITPYEGQR(3)-TEAANVEKITTK(8)	Cross-Linked	BS3	3710.04	null	1	2.9598e-12	11.5287	0.002316	0.624252	UPF1Chhelicase(691)-UPF1Chhelicase(684)/	Intra-Protein	6	1	33	19	1	1	43	43	11.5287	UPF1Chhelicase	691	UPF1Chhelicase	684
137	J_Schwarz_Manjeera_280619_030719_L2_A_rep2.17917.17917.7.0.dta	7	4971.59	SSVGAPVEVTHNFQVDFVWKSTSFDR(20)-YKGDLAPLWKGIGHVIK(10)	Cross-Linked	BS3	4971.58	null	1	3.10378e-12	11.5081	0.005245	1.055	UPF1Chhelicase(325)-UPF1Chhelicase(284)/	Intra-Protein	2	1	16	21	1	1	43	93	11.5081	UPF1Chhelicase	325	UPF1Chhelicase	284
138	J_Schwarz_Manjeera_280619_030719_L2_A_rep2.9057.9057.4.0.dta	4	2623.35	LGMEVNQPKFNQR(9)-LAKMQFR(3)	Cross-Linked	BS3	2623.35	Oxidation[M](3);Oxidation[M](20)	1	3.22916e-12	11.4909	0.000189	0.072045	UPF2 (104)-UPF1Chhelicase(536)/	Inter-Protein	2	1	19	7	1	1	20	20	11.4909	UPF2	104	UPF1Chhelicase	536
139	J_Schwarz_Manjeera_280619_030719_L2_C_rep2.6794.6794.3.0.dta	3	2465.25	LGMEVNQPKFNQR(9)-MEKTVK(3)	Cross-Linked	BS3	2465.25	Oxidation[M](3);Oxidation[M](17)	1	3.34719e-12	11.4753	0.000494	0.200385	UPF2 (104)-UPF2 (3)/	Intra-Protein	8	1	32	8	1	1	30	45	11.4753	UPF2	104	UPF2	3
140	J_Schwarz_Manjeera_280619_030719_L2_B_rep3.12410.12410.5.0.dta	5	2953.67	VHQLDVAIPLHLKSQLR(13)-GNKQQFK(3)	Cross-Linked	BS3	2953.67	null	1	3.35993e-12	11.4737	-0.000197	-0.066697	UPF2 (388)-UPF2 (421)/	Intra-Protein	6	1	21	6	1	1	18	25	11.4737	UPF2	388	UPF2	421
141	J_Schwarz_Manjeera_280619_030719_L2_B_rep3.14560.14560.5.0.dta	5	3205.84	VHQLDVAIPLHLKSQLR(13)-KLTLDINER(1)	Cross-Linked	BS3	3205.84	null	1	4.07317e-12	11.3901	0.001511	0.471327	UPF2 (388)-UPF2 (455)/	Intra-Protein	6	1	16.5	9.5	1	1	13	13	11.3901	UPF2	388	UPF2	455
142	J_Schwarz_Manjeera_280619_030719_L2_A_rep1.16907.16907.5.1.dta	5	4226.01	HVPCVEDEDFIQALDKMMLENLQQR(16)-CKEVTLHK(2)	Cross-Linked	BS3	4226.04	Carbamidomethyl[C](4);Oxidation[M](18);Carbamidomethyl[C](29)	1	4.54043e-12	11.3429	-0.028348	-6.70794	UPF2 (360)-UPF1Chhelicase(75)/	Inter-Protein	1	1	23	7	1	1	26	26	11.3429	UPF2	360	UPF1Chhelicase	75
143	J_Schwarz_Manjeera_280619_030719_L2_A_rep2.17692.17692.4.0.dta	4	4794.49	ENPSATLEDLEKPGVDEEPQHVLLR(12)-QITAQQINKLEELWK(9)	Cross-Linked	BS3	4794.48	null	1	4.69417e-12	11.3284	0.008041	1.67714	UPF1Chhelicase(191)-UPF1Chhelicase(173)/	Intra-Protein	2	1	33	15	1	1	23	23	11.3284	UPF1Chhelicase	191	UPF1Chhelicase	173
144	J_Schwarz_Manjeera_280619_030719_L2_A_rep2.10330.10330.3.0.dta	3	2530.41	LGMEVNQPKFNQR(9)-ITTKLLK(4)	Cross-Linked	BS3	2530.41	Oxidation[M](3)	1	4.85506e-12	11.3138	0.000352	0.139108	UPF2 (104)-UPF1Chhelicase(688)/	Inter-Protein	2	1	22.5	5.5	1	1	12	12	11.3138	UPF2	104	UPF1Chhelicase	688
145	J_Schwarz_Manjeera_280619_030719_L2_B_rep3.15946.15946.3.2.dta	3	2646.38	KLDCFLVYFQR(1)-DLSKVTTEK(4)	Cross-Linked	BS3	2646.39	Carbamidomethyl[C](4)	1	5.01644e-12	11.2996	-0.003693	-1.39549	UPF2 (182)-UPF2 (26)/	Intra-Protein	6	1	14	10	1	1	21	21	11.2996	UPF2	182	UPF2	26
146	J_Schwarz_Manjeera_280619_030719_L2_A_rep1.12229.12229.3.1.dta	3	2026.14	LLYKDLSK(4)-LAKMQFR(3)	Cross-Linked	BS3	2026.14	Oxidation[M](15)	1	5.77375e-12	11.2385	0.001079	0.53254	UPF2 (22)-UPF1Chhelicase(536)/	Inter-Protein	1	1	9	12	1	1	2	2	11.2385	UPF2	22	UPF1Chhelicase	536
147	J_Schwarz_Manjeera_280619_030719_L2_C_rep2.13568.13568.3.0.dta	3	3537.78	MQSALKTFAVDETSVSGYIYHK(6)-LAKMQFR(3)	Cross-Linked	BS3	3537.78	Oxidation[M](1);Oxidation[M](29)	1	6.16089e-12	11.2104	0.000841	0.23772	UPF1Chhelicase(337)-UPF1Chhelicase(536)/	Intra-Protein	8	1	34	8	1	1	21	21	11.2104	UPF1Chhelicase	337	UPF1Chhelicase	536
148	J_Schwarz_Manjeera_280619_030719_L2_C_rep2.16503.16503.3.0.dta	3	2605.41	KLDCFLVYFQR(1)-LLYKDLSK(4)	Cross-Linked	BS3	2605.41	Carbamidomethyl[C](4)	1	6.69206e-12	11.1744	0.002225	0.853992	UPF2 (182)-UPF2 (22)/	Intra-Protein	8	1	12	7	1	1	6	6	11.1744	UPF2	182	UPF2	22
149	J_Schwarz_Manjeera_280619_030719_L2_B_rep3.15842.15842.5.0.dta	5	4170.26	QGNGPVLVCAPSNIAVDQLTEKIHQTGLK(22)-VTTEKVLR(5)	Cross-Linked	BS3	4170.26	Carbamidomethyl[C](9)	1	6.91935e-12	11.1599	0.001283	0.307655	UPF1Chhelicase(442)-UPF2 (31)/	Inter-Protein	6	1	35	5	1	1	16	16	11.1599	UPF1Chhelicase	442	UPF2	31
150	J_Schwarz_Manjeera_280619_030719_L2_A_rep1.16628.16628.5.0.dta	5	4330.23	ENPSATLEDLEKPGVDEEPQHVLLR(12)-AAKAGLSQSLFER(3)	Cross-Linked	BS3	4330.22	null	1	7.67234e-12	11.1151	0.005662	1.30756	UPF1Chhelicase(191)-UPF1Chhelicase(586)/	Intra-Protein	1	1	31.5	17.5	1	1	17	17	11.1151	UPF1Chhelicase	191	UPF1Chhelicase	586
151	J_Schwarz_Manjeera_280619_030719_L2_B_rep3.11822.11822.3.0.dta	3	2460.38	AAKAGLSQSLFER(3)-VTTEKVLR(5)	Cross-Linked	BS3	2460.38	null	1	7.71465e-12	11.1127	-0.001119	-0.454807	UPF1Chhelicase(586)-UPF2 (31)/	Inter-Protein	6	1	15.5	9.5	1	1	10	10	11.1127	UPF1Chhelicase	586	UPF2	31
152	J_Schwarz_Manjeera_280619_030719_L2_B_rep3.7742.7742.4.0.dta	4	2918.49	LQQLKDETGELSSADEKR(5)-LCAKSR(4)	Cross-Linked	BS3	2918.49	Carbamidomethyl[C](23)	1	7.99424e-12	11.0972	0.000507	0.17372	UPF1Chhelicase(490)-UPF1Chhelicase(456)/	Intra-Protein	6	1	31	8	1	1	41	61	11.0972	UPF1Chhelicase	490	UPF1Chhelicase	456
153	J_Schwarz_Manjeera_280619_030719_L2_B_rep3.10552.10552.4.0.dta	4	2353.31	KLPWQDQEVK(1)-VTTEKVLR(5)	Cross-Linked	BS3	2353.31	null	1	8.21878e-12	11.0852	0.001403	0.596181	UPF2 (38)-UPF2 (31)/	Intra-Protein	6	1	12	6	1	1	45	73	11.0852	UPF2	38	UPF2	31
154	J_Schwarz_Manjeera_280619_030719_L2_A_rep1.19307.19307.6.0.dta	6	5544.95	FTAQGLPDLNHSQVYAVKTVLQRPLSLIQGPPGTGK(18)-LGMEVNQPKFNQR(9)	Cross-Linked	BS3	5544.94	Oxidation[M](42)	1	8.34966e-12	11.0783	0.005162	0.930938	UPF1Chhelicase(389)-UPF2 (104)/	Inter-Protein	1	1	24	23	1	1	20	21	11.0783	UPF1Chhelicase	389	UPF2	104
155	J_Schwarz_Manjeera_280619_030719_L2_A_rep2.8250.8250.3.0.dta	3	2142.24	TEAANVEKITTK(8)-LLKAGAK(3)	Cross-Linked	BS3	2142.24	null	1	1.03473e-11	10.9852	0.000623	0.290817	UPF1Chhelicase(684)-UPF1Chhelicase(691)/	Intra-Protein	2	1	18.5	7.5	1	1	35	35	10.9852	UPF1Chhelicase	684	UPF1Chhelicase	691
156	J_Schwarz_Manjeera_280619_030719_L2_A_rep2.14007.14007.4.0.dta	4	3013.64	YKGDLAPLWKGIGHVIK(10)-LEADYDKK(7)	Cross-Linked	BS3	3013.64	null	1	1.05468e-11	10.9769	-0.001096	-0.36368	UPF1Chhelicase(284)-UPF1Chhelicase(227)/	Intra-Protein	2	1	24.5	6.5	1	1	17	18	10.9769	UPF1Chhelicase	284	UPF1Chhelicase	227
157	J_Schwarz_Manjeera_280619_030719_L2_A_rep1.19009.19009.5.1.dta	5	3592.97	VHQLDVAIPLHLKSQLR(13)-KLDCFLVYFQR(1)	Cross-Linked	BS3	3592.98	Carbamidomethyl[C](24)	1	1.06113e-11	10.9742	-0.007039	-1.9591	UPF2 (388)-UPF2 (182)/	Intra-Protein	1	1	16.5	15.5	1	1	16	16	10.9742	UPF2	388	UPF2	182
158	J_Schwarz_Manjeera_280619_030719_L2_A_rep2.10917.10917.5.0.dta	5	2693.48	KRPPLQEYVR(1)-KLPWQDQEVK(1)	Cross-Linked	BS3	2693.48	null	1	1.32755e-11	10.8769	-0.000346	-0.128458	UPF2 (8)-UPF2 (38)/	Intra-Protein	2	1	11.5	15.5	1	1	35	35	10.8769	UPF2	8	UPF2	38
159	J_Schwarz_Manjeera_280619_030719_L2_A_rep1.19314.19314.6.0.dta	6	5544.95	FTAQGLPDLNHSQVYAVKTVLQRPLSLIQGPPGTGK(18)-LGMEVNQPKFNQR(9)	Cross-Linked	BS3	5544.94	Oxidation[M](42)	1	1.39673e-11	10.8549	0.005162	0.930938	UPF1Chhelicase(389)-UPF2 (104)/	Inter-Protein	1	1	26	22	1	1	20	21	10.8549	UPF1Chhelicase	389	UPF2	104
160	J_Schwarz_Manjeera_280619_030719_L2_B_rep3.8096.8096.3.0.dta	3	2142.24	TEAANVEKITTK(8)-LLKAGAK(3)	Cross-Linked	BS3	2142.24	null	1	1.43697e-11	10.8426	-0.000133	-0.062085	UPF1Chhelicase(684)-UPF1Chhelicase(691)/	Intra-Protein	6	1	18.5	7.5	1	1	35	35	10.8426	UPF1Chhelicase	684	UPF1Chhelicase	691
161	J_Schwarz_Manjeera_280619_030719_L2_A_rep1.19951.19951.4.0.dta	4	4680.43	SSVGAPVEVTHNFQVDFVWKSTSFDR(20)-GDLAPLWKGIGHVIK(8)	Cross-Linked	BS3	4680.43	null	1	1.49861e-11	10.8243	0.007365	1.57357	UPF1Chhelicase(325)-UPF1Chhelicase(284)/	Intra-Protein	1	1	23	17	1	1	50	93	10.8243	UPF1Chhelicase	325	UPF1Chhelicase	284
162	J_Schwarz_Manjeera_280619_030719_L2_B_rep3.13707.13707.4.2.dta	4	4242.04	HVPCVEDEDFIQALDKMMLENLQQR(16)-CKEVTLHK(2)	Cross-Linked	BS3	4242.03	Carbamidomethyl[C](4);Oxidation[M](17);Oxidation[M](18);Carbamidomethyl[C](29)	1	1.59574e-11	10.797	0.005891	1.38872	UPF2 (360)-UPF1Chhelicase(75)/	Inter-Protein	6	1	26	6	1	1	26	26	10.797	UPF2	360	UPF1Chhelicase	75
163	J_Schwarz_Manjeera_280619_030719_L2_A_rep1.21170.21170.5.1.dta	5	5410.62	YEDAYQYQNIFGPLVKLEADYDK(16)-MQSALKTFAVDETSVSGYIYHK(6)	Cross-Linked	BS3	5410.6	Oxidation[M](27)	1	1.67789e-11	10.7752	0.013911	2.57106	UPF1Chhelicase(220)-UPF1Chhelicase(337)/	Intra-Protein	1	1	18	32	1	1	11	16	10.7752	UPF1Chhelicase	220	UPF1Chhelicase	337
164	J_Schwarz_Manjeera_280619_030719_L2_C_rep2.14538.14538.5.0.dta	5	4330.23	ENPSATLEDLEKPGVDEEPQHVLLR(12)-AAKAGLSQSLFER(3)	Cross-Linked	BS3	4330.22	null	1	1.94884e-11	10.7102	0.00594	1.37176	UPF1Chhelicase(191)-UPF1Chhelicase(586)/	Intra-Protein	8	1	30.5	15.5	1	1	17	17	10.7102	UPF1Chhelicase	191	UPF1Chhelicase	586
165	J_Schwarz_Manjeera_280619_030719_L2_B_rep3.10928.10928.4.0.dta	4	2402.38	KRPPLQEYVR(1)-LLYKDLSK(4)	Cross-Linked	BS3	2402.38	null	1	2.03e-11	10.6925	0.001072	0.446224	UPF2 (8)-UPF2 (22)/	Intra-Protein	6	1	11	11	1	1	20	52	10.6925	UPF2	8	UPF2	22
166	J_Schwarz_Manjeera_280619_030719_L2_A_rep1.19898.19898.3.0.dta	3	4680.43	SSVGAPVEVTHNFQVDFVWKSTSFDR(20)-GDLAPLWKGIGHVIK(8)	Cross-Linked	BS3	4680.43	null	1	2.17349e-11	10.6628	0.008495	1.81501	UPF1Chhelicase(325)-UPF1Chhelicase(284)/	Intra-Protein	1	1	33	14	1	1	50	93	10.6628	UPF1Chhelicase	325	UPF1Chhelicase	284
167	J_Schwarz_Manjeera_280619_030719_L2_B_rep3.17172.17172.7.0.dta	7	4971.6	SSVGAPVEVTHNFQVDFVWKSTSFDR(20)-YKGDLAPLWKGIGHVIK(10)	Cross-Linked	BS3	4971.58	null	1	2.19687e-11	10.6582	0.016194	3.25731	UPF1Chhelicase(325)-UPF1Chhelicase(284)/	Intra-Protein	6	1	14	18	1	1	43	93	10.6582	UPF1Chhelicase	325	UPF1Chhelicase	284
168	J_Schwarz_Manjeera_280619_030719_L2_C_rep2.10368.10368.4.0.dta	4	2353.31	KLPWQDQEVK(1)-VTTEKVLR(5)	Cross-Linked	BS3	2353.31	null	1	2.32178e-11	10.6342	0.001556	0.661196	UPF2 (38)-UPF2 (31)/	Intra-Protein	8	1	12	7	1	1	45	73	10.6342	UPF2	38	UPF2	31
169	J_Schwarz_Manjeera_280619_030719_L2_B_rep3.13483.13483.5.0.dta	5	3013.64	YKGDLAPLWKGIGHVIK(10)-LEADYDKK(7)	Cross-Linked	BS3	3013.64	null	1	3.01782e-11	10.5203	0.000638	0.211704	UPF1Chhelicase(284)-UPF1Chhelicase(227)/	Intra-Protein	6	1	21.5	8.5	1	1	17	18	10.5203	UPF1Chhelicase	284	UPF1Chhelicase	227
170	J_Schwarz_Manjeera_280619_030719_L2_B_rep3.7852.7852.4.1.dta	4	2515.29	LGMEVNQPKFNQR(9)-CQLPKR(5)	Cross-Linked	BS3	2515.29	Oxidation[M](3);Carbamidomethyl[C](17)	1	3.45677e-11	10.4613	0.002762	1.09808	UPF2 (104)-UPF1Chhelicase(370)/	Inter-Protein	6	1	23.5	8.5	1	1	22	22	10.4613	UPF2	104	UPF1Chhelicase	370
171	J_Schwarz_Manjeera_280619_030719_L2_A_rep2.17924.17924.5.1.dta	5	6166	KGFDFQWPQPDKPMFFYVTQGQEEIASSGTSYLNR(1)-AGAKPDQIGIITPYEGQR(4)	Cross-Linked	BS3	6166	Oxidation[M](14)	1	3.5171e-11	10.4538	0.005424	0.879663	UPF1Chhelicase(642)-UPF1Chhelicase(695)/	Intra-Protein	2	1	24.5	17.5	1	1	6	6	10.4538	UPF1Chhelicase	642	UPF1Chhelicase	695
172	J_Schwarz_Manjeera_280619_030719_L2_A_rep1.16783.16783.4.0.dta	4	2427.27	KLDCFLVYFQR(1)-CQLPKR(5)	Cross-Linked	BS3	2427.27	Carbamidomethyl[C](4);Carbamidomethyl[C](15)	1	3.58026e-11	10.4461	0.000841	0.34648	UPF2 (182)-UPF1Chhelicase(370)/	Inter-Protein	1	1	16.5	9.5	1	1	8	8	10.4461	UPF2	182	UPF1Chhelicase	370
173	J_Schwarz_Manjeera_280619_030719_L2_A_rep2.17995.17995.6.0.dta	6	4971.58	SSVGAPVEVTHNFQVDFVWKSTSFDR(20)-YKGDLAPLWKGIGHVIK(10)	Cross-Linked	BS3	4971.58	null	1	3.60073e-11	10.4436	0.000601	0.120887	UPF1Chhelicase(325)-UPF1Chhelicase(284)/	Intra-Protein	2	1	17	22	1	1	43	93	10.4436	UPF1Chhelicase	325	UPF1Chhelicase	284
174	J_Schwarz_Manjeera_280619_030719_L2_C_rep2.11549.11549.4.0.dta	4	3710.04	LLKAGAKPDQIGIITPYEGQR(3)-TEAANVEKITTK(8)	Cross-Linked	BS3	3710.04	null	1	3.87613e-11	10.4116	0.002408	0.64905	UPF1Chhelicase(691)-UPF1Chhelicase(684)/	Intra-Protein	8	1	37	23	1	1	43	43	10.4116	UPF1Chhelicase	691	UPF1Chhelicase	684
175	J_Schwarz_Manjeera_280619_030719_L2_B_rep3.6967.6967.3.0.dta	3	2465.25	LGMEVNQPKFNQR(9)-MEKTVK(3)	Cross-Linked	BS3	2465.25	Oxidation[M](3);Oxidation[M](17)	1	3.99537e-11	10.3984	0.00031	0.125748	UPF2 (104)-UPF2 (3)/	Intra-Protein	6	1	31	8	1	1	30	45	10.3984	UPF2	104	UPF2	3
176	J_Schwarz_Manjeera_280619_030719_L2_A_rep2.15776.15776.5.0.dta	5	3810.89	SSVGAPVEVTHNFQVDFVWKSTSFDR(20)-LCAKSR(4)	Cross-Linked	BS3	3810.89	Carbamidomethyl[C](31)	1	4.29322e-11	10.3672	0.003415	0.896116	UPF1Chhelicase(325)-UPF1Chhelicase(456)/	Intra-Protein	2	1	35.5	6.5	1	1	40	40	10.3672	UPF1Chhelicase	325	UPF1Chhelicase	456
177	J_Schwarz_Manjeera_280619_030719_L2_A_rep1.12210.12210.4.0.dta	4	2353.31	KLPWQDQEVK(1)-VTTEKVLR(5)	Cross-Linked	BS3	2353.31	null	1	4.34461e-11	10.362	0.001022	0.434281	UPF2 (38)-UPF2 (31)/	Intra-Protein	1	1	11	6	1	1	45	73	10.362	UPF2	38	UPF2	31
178	J_Schwarz_Manjeera_280619_030719_L2_A_rep2.6546.6546.3.0.dta	3	2403.27	LKESQTQDNITVR(2)-LCAKSR(4)	Cross-Linked	BS3	2403.27	Carbamidomethyl[C](18)	1	4.34635e-11	10.3619	0.000616	0.256318	UPF1Chhelicase(230)-UPF1Chhelicase(456)/	Intra-Protein	2	1	13.5	7.5	1	1	14	14	10.3619	UPF1Chhelicase	230	UPF1Chhelicase	456
179	J_Schwarz_Manjeera_280619_030719_L2_A_rep1.9822.9822.3.0.dta	3	2762.39	LQQLKDETGELSSADEK(5)-LCAKSR(4)	Cross-Linked	BS3	2762.39	Carbamidomethyl[C](22)	1	4.49846e-11	10.3469	-0.000657	-0.237838	UPF1Chhelicase(490)-UPF1Chhelicase(456)/	Intra-Protein	1	1	25.5	7.5	1	1	20	61	10.3469	UPF1Chhelicase	490	UPF1Chhelicase	456
180	J_Schwarz_Manjeera_280619_030719_L2_C_rep2.17604.17604.6.0.dta	6	4680.44	SSVGAPVEVTHNFQVDFVWKSTSFDR(20)-GDLAPLWKGIGHVIK(8)	Cross-Linked	BS3	4680.43	null	1	5.1107e-11	10.2915	0.011819	2.5252	UPF1Chhelicase(325)-UPF1Chhelicase(284)/	Intra-Protein	8	1	21	20	1	1	50	93	10.2915	UPF1Chhelicase	325	UPF1Chhelicase	284
181	J_Schwarz_Manjeera_280619_030719_L2_B_rep3.14589.14589.4.0.dta	4	3302.83	YKGDLAPLWKGIGHVIK(10)-KLPWQDQEVK(1)	Cross-Linked	BS3	3302.83	null	1	6.49697e-11	10.1873	0.002024	0.612808	UPF1Chhelicase(284)-UPF2 (38)/	Inter-Protein	6	1	13.5	10.5	1	1	4	4	10.1873	UPF1Chhelicase	284	UPF2	38
182	J_Schwarz_Manjeera_280619_030719_L2_C_rep2.6440.6440.3.0.dta	3	1780.96	LAKMQFR(3)-LCAKSR(4)	Cross-Linked	BS3	1780.96	Oxidation[M](4);Carbamidomethyl[C](12)	1	6.76077e-11	10.17	5.6e-05	0.031444	UPF1Chhelicase(536)-UPF1Chhelicase(456)/	Intra-Protein	8	1	12	9	1	1	57	57	10.17	UPF1Chhelicase	536	UPF1Chhelicase	456
183	J_Schwarz_Manjeera_280619_030719_L2_B_rep3.10180.10180.3.0.dta	3	2621.33	LGMEVNQPKFNQRR(9)-MEKTVK(3)	Cross-Linked	BS3	2621.35	Oxidation[M](3);Oxidation[M](18)	1	7.38858e-11	10.1314	-0.022467	-8.57076	UPF2 (104)-UPF2 (3)/	Intra-Protein	6	1	33	9	1	1	14	45	10.1314	UPF2	104	UPF2	3
184	J_Schwarz_Manjeera_280619_030719_L2_A_rep2.7983.7983.4.0.dta	4	2515.29	LGMEVNQPKFNQR(9)-CQLPKR(5)	Cross-Linked	BS3	2515.29	Oxidation[M](3);Carbamidomethyl[C](17)	1	7.66402e-11	10.1155	0.002474	0.983584	UPF2 (104)-UPF1Chhelicase(370)/	Inter-Protein	2	1	25.5	7.5	1	1	22	22	10.1155	UPF2	104	UPF1Chhelicase	370
185	J_Schwarz_Manjeera_280619_030719_L2_A_rep1.18951.18951.5.0.dta	5	4794.49	ENPSATLEDLEKPGVDEEPQHVLLR(12)-QITAQQINKLEELWK(9)	Cross-Linked	BS3	4794.48	null	1	8.16157e-11	10.0882	0.006742	1.4062	UPF1Chhelicase(191)-UPF1Chhelicase(173)/	Intra-Protein	1	1	32	18	1	1	23	23	10.0882	UPF1Chhelicase	191	UPF1Chhelicase	173
186	J_Schwarz_Manjeera_280619_030719_L2_C_rep2.13188.13188.4.1.dta	4	2603.38	KLDCFLVYFQR(1)-KGNKQQFK(1)	Cross-Linked	BS3	2603.38	Carbamidomethyl[C](4)	1	8.25431e-11	10.0833	0.001264	0.485523	UPF2 (182)-UPF2 (418)/	Intra-Protein	8	1	18	6	1	1	3	3	10.0833	UPF2	182	UPF2	418
187	J_Schwarz_Manjeera_280619_030719_L2_C_rep2.10450.10450.4.0.dta	4	2353.31	KLPWQDQEVK(1)-VTTEKVLR(5)	Cross-Linked	BS3	2353.31	null	1	8.91857e-11	10.0497	0.001556	0.661196	UPF2 (38)-UPF2 (31)/	Intra-Protein	8	1	13	6	1	1	45	73	10.0497	UPF2	38	UPF2	31
188	J_Schwarz_Manjeera_280619_030719_L2_C_rep2.14424.14424.4.1.dta	4	3521.78	MQSALKTFAVDETSVSGYIYHK(6)-LAKMQFR(3)	Cross-Linked	BS3	3521.78	Oxidation[M](1)	1	9.10784e-11	10.0406	0.002249	0.638597	UPF1Chhelicase(337)-UPF1Chhelicase(536)/	Intra-Protein	8	1	26	7	1	1	21	21	10.0406	UPF1Chhelicase	337	UPF1Chhelicase	536
189	J_Schwarz_Manjeera_280619_030719_L2_C_rep2.8881.8881.3.0.dta	3	2103.19	DLSKVTTEK(4)-VTTEKVLR(5)	Cross-Linked	BS3	2103.19	null	1	9.27976e-11	10.0325	-5.2e-05	-0.024724	UPF2 (26)-UPF2 (31)/	Intra-Protein	8	1	10.5	12.5	1	1	6	6	10.0325	UPF2	26	UPF2	31
190	J_Schwarz_Manjeera_280619_030719_L2_A_rep2.10931.10931.4.0.dta	4	2353.31	KLPWQDQEVK(1)-VTTEKVLR(5)	Cross-Linked	BS3	2353.31	null	1	9.79759e-11	10.0089	0.001755	0.745757	UPF2 (38)-UPF2 (31)/	Intra-Protein	2	1	12	6	1	1	45	73	10.0089	UPF2	38	UPF2	31
191	J_Schwarz_Manjeera_280619_030719_L2_B_rep2.17097.17097.4.0.dta	4	3592.99	VHQLDVAIPLHLKSQLR(13)-KLDCFLVYFQR(1)	Cross-Linked	BS3	3592.98	Carbamidomethyl[C](24)	1	1.01071e-10	9.99537	0.005217	1.452	UPF2 (388)-UPF2 (182)/	Intra-Protein	5	1	27	11	1	1	16	16	9.99537	UPF2	388	UPF2	182
192	J_Schwarz_Manjeera_280619_030719_L2_A_rep2.18580.18580.6.0.dta	6	4680.43	SSVGAPVEVTHNFQVDFVWKSTSFDR(20)-GDLAPLWKGIGHVIK(8)	Cross-Linked	BS3	4680.43	null	1	1.05935e-10	9.97496	0.002826	0.603791	UPF1Chhelicase(325)-UPF1Chhelicase(284)/	Intra-Protein	2	1	15	18	1	1	50	93	9.97496	UPF1Chhelicase	325	UPF1Chhelicase	284
193	J_Schwarz_Manjeera_280619_030719_L2_C_rep2.15637.15637.5.0.dta	5	4170.27	QGNGPVLVCAPSNIAVDQLTEKIHQTGLK(22)-VTTEKVLR(5)	Cross-Linked	BS3	4170.26	Carbamidomethyl[C](9)	1	1.23658e-10	9.90778	0.009102	2.1826	UPF1Chhelicase(442)-UPF2 (31)/	Inter-Protein	8	1	30	5	1	1	16	16	9.90778	UPF1Chhelicase	442	UPF2	31
194	J_Schwarz_Manjeera_280619_030719_L2_A_rep1.12212.12212.4.0.dta	4	2353.31	KLPWQDQEVK(1)-VTTEKVLR(5)	Cross-Linked	BS3	2353.31	null	1	1.24951e-10	9.90326	0.001022	0.434281	UPF2 (38)-UPF2 (31)/	Intra-Protein	1	1	13	6	1	1	45	73	9.90326	UPF2	38	UPF2	31
195	J_Schwarz_Manjeera_280619_030719_L2_A_rep1.21232.21232.5.0.dta	5	4162.16	KLPWQDQEVKDYVICCMINIWNVK(1)-VTTEKVLR(5)	Cross-Linked	BS3	4162.15	Carbamidomethyl[C](15);Carbamidomethyl[C](16)	1	1.25226e-10	9.90231	0.00514	1.23494	UPF2 (38)-UPF2 (31)/	Intra-Protein	1	1	24	7	1	1	28	73	9.90231	UPF2	38	UPF2	31
196	J_Schwarz_Manjeera_280619_030719_L2_C_rep2.9880.9880.3.0.dta	3	2530.41	LGMEVNQPKFNQR(9)-ITTKLLK(4)	Cross-Linked	BS3	2530.41	Oxidation[M](3)	1	1.29376e-10	9.88815	0.000973	0.384523	UPF2 (104)-UPF1Chhelicase(688)/	Inter-Protein	8	1	20	5	1	1	12	12	9.88815	UPF2	104	UPF1Chhelicase	688
197	J_Schwarz_Manjeera_280619_030719_L2_A_rep1.18958.18958.4.1.dta	4	4794.49	ENPSATLEDLEKPGVDEEPQHVLLR(12)-QITAQQINKLEELWK(9)	Cross-Linked	BS3	4794.48	null	1	1.35669e-10	9.86752	0.005416	1.12963	UPF1Chhelicase(191)-UPF1Chhelicase(173)/	Intra-Protein	1	1	30	13	1	1	23	23	9.86752	UPF1Chhelicase	191	UPF1Chhelicase	173
198	J_Schwarz_Manjeera_280619_030719_L2_A_rep1.10326.10326.3.0.dta	3	2067.12	DLSKVTTEK(4)-LAKMQFR(3)	Cross-Linked	BS3	2067.11	Oxidation[M](16)	1	1.38493e-10	9.85857	0.001028	0.497311	UPF2 (26)-UPF1Chhelicase(536)/	Inter-Protein	1	1	10	13	1	1	7	7	9.85857	UPF2	26	UPF1Chhelicase	536
199	J_Schwarz_Manjeera_280619_030719_L2_C_rep2.8678.8678.3.0.dta	3	2067.11	DLSKVTTEK(4)-LAKMQFR(3)	Cross-Linked	BS3	2067.11	Oxidation[M](16)	1	1.63224e-10	9.78722	-0.001056	-0.510857	UPF2 (26)-UPF1Chhelicase(536)/	Inter-Protein	8	1	9	9	1	1	7	7	9.78722	UPF2	26	UPF1Chhelicase	536
200	J_Schwarz_Manjeera_280619_030719_L2_A_rep1.18233.18233.6.1.dta	6	5294.7	QPCASQSSLKDINWDSSQWQPLIQDR(10)-SGESVKVHQLDVAIPLHLK(6)	Cross-Linked	BS3	5294.69	Carbamidomethyl[C](3)	1	1.68295e-10	9.77393	0.012452	2.35179	UPF1Chhelicase(129)-UPF2 (375)/	Inter-Protein	1	1	27	24	1	1	15	15	9.77393	UPF1Chhelicase	129	UPF2	375
201	J_Schwarz_Manjeera_280619_030719_L2_A_rep1.14086.14086.4.3.dta	4	2953.68	VHQLDVAIPLHLKSQLR(13)-GNKQQFK(3)	Cross-Linked	BS3	2953.67	null	1	1.82568e-10	9.73858	0.002745	0.929351	UPF2 (388)-UPF2 (421)/	Intra-Protein	1	1	33	4	1	1	18	25	9.73858	UPF2	388	UPF2	421
202	J_Schwarz_Manjeera_280619_030719_L2_C_rep2.10416.10416.4.0.dta	4	2353.31	KLPWQDQEVK(1)-VTTEKVLR(5)	Cross-Linked	BS3	2353.31	null	1	1.89355e-10	9.72272	0.001556	0.661196	UPF2 (38)-UPF2 (31)/	Intra-Protein	8	1	12	6	1	1	45	73	9.72272	UPF2	38	UPF2	31
203	J_Schwarz_Manjeera_280619_030719_L2_A_rep1.12137.12137.4.0.dta	4	2693.48	KRPPLQEYVR(1)-KLPWQDQEVK(1)	Cross-Linked	BS3	2693.48	null	1	1.90856e-10	9.71929	0.000604	0.224245	UPF2 (8)-UPF2 (38)/	Intra-Protein	1	1	12	15	1	1	35	35	9.71929	UPF2	8	UPF2	38
204	J_Schwarz_Manjeera_280619_030719_L2_B_rep3.6610.6610.3.0.dta	3	1834.04	VTTEKVLR(5)-MEKTVK(3)	Cross-Linked	BS3	1834.04	Oxidation[M](12)	1	2.18836e-10	9.65988	-0.000552	-0.300976	UPF2 (31)-UPF2 (3)/	Intra-Protein	6	1	9	8	1	1	10	10	9.65988	UPF2	31	UPF2	3
205	J_Schwarz_Manjeera_280619_030719_L2_B_rep2.9071.9071.3.0.dta	3	3018.56	LGMEVNQPKFNQR(9)-TEAANVEKITTK(8)	Cross-Linked	BS3	3018.56	Oxidation[M](3)	1	2.40284e-10	9.61928	0.001416	0.469098	UPF2 (104)-UPF1Chhelicase(684)/	Inter-Protein	5	1	26	13	1	1	24	24	9.61928	UPF2	104	UPF1Chhelicase	684
206	J_Schwarz_Manjeera_280619_030719_L2_B_rep3.7815.7815.3.0.dta	3	2918.49	LQQLKDETGELSSADEKR(5)-LCAKSR(4)	Cross-Linked	BS3	2918.49	Carbamidomethyl[C](23)	1	2.4686e-10	9.60755	0.001002	0.343328	UPF1Chhelicase(490)-UPF1Chhelicase(456)/	Intra-Protein	6	1	26.5	5.5	1	1	41	61	9.60755	UPF1Chhelicase	490	UPF1Chhelicase	456
207	J_Schwarz_Manjeera_280619_030719_L2_B_rep3.17143.17143.5.0.dta	5	6166.02	KGFDFQWPQPDKPMFFYVTQGQEEIASSGTSYLNR(1)-AGAKPDQIGIITPYEGQR(4)	Cross-Linked	BS3	6166	Oxidation[M](14)	1	2.53692e-10	9.59569	0.019256	3.12293	UPF1Chhelicase(642)-UPF1Chhelicase(695)/	Intra-Protein	6	1	17.5	15.5	1	1	6	6	9.59569	UPF1Chhelicase	642	UPF1Chhelicase	695
208	J_Schwarz_Manjeera_280619_030719_L2_B_rep2.16818.16818.4.1.dta	4	2727.45	KLDCFLVYFQR(1)-KLTLDINER(1)	Cross-Linked	BS3	2727.45	Carbamidomethyl[C](4)	1	2.55142e-10	9.59322	0.000633	0.232085	UPF2 (182)-UPF2 (455)/	Intra-Protein	5	1	13.5	12.5	1	1	2	2	9.59322	UPF2	182	UPF2	455
209	J_Schwarz_Manjeera_280619_030719_L2_A_rep1.12452.12452.3.0.dta	3	2062.22	LLYKDLSK(4)-VTTEKVLR(5)	Cross-Linked	BS3	2062.22	null	1	2.76309e-10	9.5586	0.001165	0.564926	UPF2 (22)-UPF2 (31)/	Intra-Protein	1	1	12	8	1	1	23	40	9.5586	UPF2	22	UPF2	31
210	J_Schwarz_Manjeera_280619_030719_L2_B_rep2.16071.16071.3.1.dta	3	2646.39	KLDCFLVYFQR(1)-DLSKVTTEK(4)	Cross-Linked	BS3	2646.39	Carbamidomethyl[C](4)	1	2.8845e-10	9.53993	0.001562	0.590239	UPF2 (182)-UPF2 (26)/	Intra-Protein	5	1	17	14	1	1	21	21	9.53993	UPF2	182	UPF2	26
211	J_Schwarz_Manjeera_280619_030719_L2_B_rep2.14688.14688.4.2.dta	4	3205.84	VHQLDVAIPLHLKSQLR(13)-KLTLDINER(1)	Cross-Linked	BS3	3205.84	null	1	2.90157e-10	9.53737	-0.005055	-1.57681	UPF2 (388)-UPF2 (455)/	Intra-Protein	5	1	24	8	1	1	13	13	9.53737	UPF2	388	UPF2	455
212	J_Schwarz_Manjeera_280619_030719_L2_B_rep3.14831.14831.4.2.dta	4	2911.57	KLDCFLVYFQR(1)-KRPPLQEYVR(1)	Cross-Linked	BS3	2911.57	Carbamidomethyl[C](4)	1	2.95515e-10	9.52942	0.000622	0.213631	UPF2 (182)-UPF2 (8)/	Intra-Protein	6	1	17.5	10.5	1	1	6	6	9.52942	UPF2	182	UPF2	8
213	J_Schwarz_Manjeera_280619_030719_L2_B_rep3.8357.8357.3.0.dta	3	1764.96	LAKMQFR(3)-LCAKSR(4)	Cross-Linked	BS3	1764.96	Carbamidomethyl[C](12)	1	2.96522e-10	9.52794	0.000886	0.501994	UPF1Chhelicase(536)-UPF1Chhelicase(456)/	Intra-Protein	6	1	9.5	7.5	1	1	57	57	9.52794	UPF1Chhelicase	536	UPF1Chhelicase	456
214	J_Schwarz_Manjeera_280619_030719_L2_C_rep2.9139.9139.4.0.dta	4	2999.59	LGMEVNQPKFNQR(9)-KRPPLQEYVR(1)	Cross-Linked	BS3	2999.59	Oxidation[M](3)	1	3.15394e-10	9.50115	-0.000604	-0.201361	UPF2 (104)-UPF2 (8)/	Intra-Protein	8	1	27.5	9.5	1	1	6	6	9.50115	UPF2	104	UPF2	8
215	J_Schwarz_Manjeera_280619_030719_L2_B_rep2.8943.8943.4.1.dta	4	2623.35	LGMEVNQPKFNQR(9)-LAKMQFR(3)	Cross-Linked	BS3	2623.35	Oxidation[M](3);Oxidation[M](20)	1	3.16246e-10	9.49997	0.001371	0.522615	UPF2 (104)-UPF1Chhelicase(536)/	Inter-Protein	5	1	30.5	7.5	1	1	20	20	9.49997	UPF2	104	UPF1Chhelicase	536
216	J_Schwarz_Manjeera_280619_030719_L2_B_rep3.15079.15079.5.0.dta	5	4226.01	HVPCVEDEDFIQALDKMMLENLQQR(16)-CKEVTLHK(2)	Cross-Linked	BS3	4226.04	Carbamidomethyl[C](4);Oxidation[M](18);Carbamidomethyl[C](29)	1	3.22183e-10	9.4919	-0.028375	-6.71433	UPF2 (360)-UPF1Chhelicase(75)/	Inter-Protein	6	1	17	8	1	1	26	26	9.4919	UPF2	360	UPF1Chhelicase	75
217	J_Schwarz_Manjeera_280619_030719_L2_A_rep2.9176.9176.4.0.dta	4	3018.56	LGMEVNQPKFNQR(9)-TEAANVEKITTK(8)	Cross-Linked	BS3	3018.56	Oxidation[M](3)	1	3.22603e-10	9.49133	0.002846	0.942835	UPF2 (104)-UPF1Chhelicase(684)/	Inter-Protein	2	1	23	10	1	1	24	24	9.49133	UPF2	104	UPF1Chhelicase	684
218	J_Schwarz_Manjeera_280619_030719_L2_B_rep2.16043.16043.3.0.dta	3	2646.39	KLDCFLVYFQR(1)-DLSKVTTEK(4)	Cross-Linked	BS3	2646.39	Carbamidomethyl[C](4)	1	3.37249e-10	9.47205	0.001562	0.590239	UPF2 (182)-UPF2 (26)/	Intra-Protein	5	1	17	11	1	1	21	21	9.47205	UPF2	182	UPF2	26
219	J_Schwarz_Manjeera_280619_030719_L2_C_rep2.16590.16590.5.0.dta	5	4602.44	QGNGPVLVCAPSNIAVDQLTEKIHQTGLK(22)-AAKAGLSQSLFER(3)	Cross-Linked	BS3	4602.44	Carbamidomethyl[C](9)	1	3.38398e-10	9.47057	0.001884	0.409349	UPF1Chhelicase(442)-UPF1Chhelicase(586)/	Intra-Protein	8	1	22	12	1	1	2	2	9.47057	UPF1Chhelicase	442	UPF1Chhelicase	586
220	J_Schwarz_Manjeera_280619_030719_L2_A_rep1.22655.22655.5.0.dta	5	4435.56	NVFLLGFIPAKADSVVVLLCR(11)-VHQLDVAIPLHLKSQLR(13)	Cross-Linked	BS3	4435.54	Carbamidomethyl[C](20)	1	3.43855e-10	9.46362	0.017291	3.89828	UPF1Chhelicase(109)-UPF2 (388)/	Inter-Protein	1	1	22	15	1	1	12	12	9.46362	UPF1Chhelicase	109	UPF2	388
221	J_Schwarz_Manjeera_280619_030719_L2_B_rep3.8697.8697.3.0.dta	3	3150.5	LGMEVNQPKFNQR(9)-DETGELSSADEKR(12)	Cross-Linked	BS3	3150.5	Oxidation[M](3)	1	3.50942e-10	9.45476	0.002518	0.799238	UPF2 (104)-UPF1Chhelicase(502)/	Inter-Protein	6	1	20.5	9.5	1	1	13	13	9.45476	UPF2	104	UPF1Chhelicase	502
222	J_Schwarz_Manjeera_280619_030719_L2_C_rep2.16706.16706.5.0.dta	5	4794.49	ENPSATLEDLEKPGVDEEPQHVLLR(12)-QITAQQINKLEELWK(9)	Cross-Linked	BS3	4794.48	null	1	3.59431e-10	9.44438	0.002923	0.609659	UPF1Chhelicase(191)-UPF1Chhelicase(173)/	Intra-Protein	8	1	34	18	1	1	23	23	9.44438	UPF1Chhelicase	191	UPF1Chhelicase	173
223	J_Schwarz_Manjeera_280619_030719_L2_B_rep3.16149.16149.4.0.dta	4	2442.38	KLDCFLVYFQR(1)-ITTKLLK(4)	Cross-Linked	BS3	2442.38	Carbamidomethyl[C](4)	1	4.02833e-10	9.39488	-0.003565	-1.45964	UPF2 (182)-UPF1Chhelicase(688)/	Inter-Protein	6	1	12	6	1	1	12	12	9.39488	UPF2	182	UPF1Chhelicase	688
224	J_Schwarz_Manjeera_280619_030719_L2_A_rep1.12186.12186.4.0.dta	4	2353.31	KLPWQDQEVK(1)-VTTEKVLR(5)	Cross-Linked	BS3	2353.31	null	1	4.06149e-10	9.39131	0.001026	0.435981	UPF2 (38)-UPF2 (31)/	Intra-Protein	1	1	14	7	1	1	45	73	9.39131	UPF2	38	UPF2	31
225	J_Schwarz_Manjeera_280619_030719_L2_C_rep2.12583.12583.4.0.dta	4	3387.67	IAYFTLPKTDSDMR(8)-LGMEVNQPKFNQR(9)	Cross-Linked	BS3	3387.67	Oxidation[M](13);Oxidation[M](20)	1	4.15849e-10	9.38106	0.001734	0.511856	UPF1Chhelicase(258)-UPF2 (104)/	Inter-Protein	8	1	13	18	1	1	6	6	9.38106	UPF1Chhelicase	258	UPF2	104
226	J_Schwarz_Manjeera_280619_030719_L2_A_rep2.12843.12843.4.1.dta	4	2953.67	VHQLDVAIPLHLKSQLR(13)-GNKQQFK(3)	Cross-Linked	BS3	2953.67	null	1	4.34554e-10	9.36196	-0.00236	-0.799005	UPF2 (388)-UPF2 (421)/	Intra-Protein	2	1	29	5	1	1	18	25	9.36196	UPF2	388	UPF2	421
227	J_Schwarz_Manjeera_280619_030719_L2_C_rep2.14377.14377.5.0.dta	5	3205.84	VHQLDVAIPLHLKSQLR(13)-KLTLDINER(1)	Cross-Linked	BS3	3205.84	null	1	4.50709e-10	9.3461	0.002454	0.765478	UPF2 (388)-UPF2 (455)/	Intra-Protein	8	1	11.5	6.5	1	1	13	13	9.3461	UPF2	388	UPF2	455
228	J_Schwarz_Manjeera_280619_030719_L2_A_rep2.19960.19960.5.0.dta	5	4162.16	KLPWQDQEVKDYVICCMINIWNVK(1)-VTTEKVLR(5)	Cross-Linked	BS3	4162.15	Carbamidomethyl[C](15);Carbamidomethyl[C](16)	1	4.6583e-10	9.33177	0.006403	1.53839	UPF2 (38)-UPF2 (31)/	Intra-Protein	2	1	23	6	1	1	28	73	9.33177	UPF2	38	UPF2	31
229	J_Schwarz_Manjeera_280619_030719_L2_B_rep3.18045.18045.5.0.dta	5	5959.26	FTAQGLPDLNHSQVYAVKTVLQRPLSLIQGPPGTGK(18)-LLGHEVEDVIIKCQLPK(12)	Cross-Linked	BS3	5959.25	Carbamidomethyl[C](52)	1	5.15904e-10	9.28743	0.006028	1.01154	UPF1Chhelicase(389)-UPF1Chhelicase(365)/	Intra-Protein	6	1	35.5	19.5	1	1	22	23	9.28743	UPF1Chhelicase	389	UPF1Chhelicase	365
230	J_Schwarz_Manjeera_280619_030719_L2_B_rep3.19492.19492.5.0.dta	5	5456.94	FTAQGLPDLNHSQVYAVKTVLQRPLSLIQGPPGTGK(18)-KLDCFLVYFQR(1)	Cross-Linked	BS3	5456.92	Carbamidomethyl[C](43)	1	5.26116e-10	9.27892	0.025071	4.59435	UPF1Chhelicase(389)-UPF2 (182)/	Inter-Protein	6	1	29	9	1	1	21	21	9.27892	UPF1Chhelicase	389	UPF2	182
231	J_Schwarz_Manjeera_280619_030719_L2_B_rep2.17973.17973.4.0.dta	4	4680.43	SSVGAPVEVTHNFQVDFVWKSTSFDR(20)-GDLAPLWKGIGHVIK(8)	Cross-Linked	BS3	4680.43	null	1	5.50167e-10	9.25951	0.00087	0.185881	UPF1Chhelicase(325)-UPF1Chhelicase(284)/	Intra-Protein	5	1	36	19	1	1	50	93	9.25951	UPF1Chhelicase	325	UPF1Chhelicase	284
232	J_Schwarz_Manjeera_280619_030719_L2_B_rep3.8086.8086.4.0.dta	4	2142.24	TEAANVEKITTK(8)-LLKAGAK(3)	Cross-Linked	BS3	2142.24	null	1	5.64263e-10	9.24852	0.000996	0.464934	UPF1Chhelicase(684)-UPF1Chhelicase(691)/	Intra-Protein	6	1	15.5	7.5	1	1	35	35	9.24852	UPF1Chhelicase	684	UPF1Chhelicase	691
233	J_Schwarz_Manjeera_280619_030719_L2_A_rep2.18832.18832.6.2.dta	6	5959.27	FTAQGLPDLNHSQVYAVKTVLQRPLSLIQGPPGTGK(18)-LLGHEVEDVIIKCQLPK(12)	Cross-Linked	BS3	5959.25	Carbamidomethyl[C](52)	1	5.99036e-10	9.22255	0.013443	2.25582	UPF1Chhelicase(389)-UPF1Chhelicase(365)/	Intra-Protein	2	1	28.5	22.5	1	1	22	23	9.22255	UPF1Chhelicase	389	UPF1Chhelicase	365
234	J_Schwarz_Manjeera_280619_030719_L2_B_rep3.16922.16922.5.0.dta	5	4794.49	ENPSATLEDLEKPGVDEEPQHVLLR(12)-QITAQQINKLEELWK(9)	Cross-Linked	BS3	4794.48	null	1	6.024e-10	9.22012	0.005431	1.13276	UPF1Chhelicase(191)-UPF1Chhelicase(173)/	Intra-Protein	6	1	34	18	1	1	23	23	9.22012	UPF1Chhelicase	191	UPF1Chhelicase	173
235	J_Schwarz_Manjeera_280619_030719_L2_B_rep3.8364.8364.3.0.dta	3	2762.39	LQQLKDETGELSSADEK(5)-LCAKSR(4)	Cross-Linked	BS3	2762.39	Carbamidomethyl[C](22)	1	6.3449e-10	9.19758	0.00102	0.369246	UPF1Chhelicase(490)-UPF1Chhelicase(456)/	Intra-Protein	6	1	24	7	1	1	20	61	9.19758	UPF1Chhelicase	490	UPF1Chhelicase	456
236	J_Schwarz_Manjeera_280619_030719_L2_A_rep1.17059.17059.5.0.dta	5	3810.89	SSVGAPVEVTHNFQVDFVWKSTSFDR(20)-LCAKSR(4)	Cross-Linked	BS3	3810.89	Carbamidomethyl[C](31)	1	6.45046e-10	9.19041	0.002382	0.625051	UPF1Chhelicase(325)-UPF1Chhelicase(456)/	Intra-Protein	1	1	37.5	7.5	1	1	40	40	9.19041	UPF1Chhelicase	325	UPF1Chhelicase	456
237	J_Schwarz_Manjeera_280619_030719_L2_A_rep1.19861.19861.6.0.dta	6	4680.43	SSVGAPVEVTHNFQVDFVWKSTSFDR(20)-GDLAPLWKGIGHVIK(8)	Cross-Linked	BS3	4680.43	null	1	6.54074e-10	9.18437	0.003819	0.815952	UPF1Chhelicase(325)-UPF1Chhelicase(284)/	Intra-Protein	1	1	22	20	1	1	50	93	9.18437	UPF1Chhelicase	325	UPF1Chhelicase	284
238	J_Schwarz_Manjeera_280619_030719_L2_A_rep1.12148.12148.5.0.dta	5	2693.47	KRPPLQEYVR(1)-KLPWQDQEVK(1)	Cross-Linked	BS3	2693.48	null	1	6.8603e-10	9.16366	-0.00237	-0.879903	UPF2 (8)-UPF2 (38)/	Intra-Protein	1	1	12.5	15.5	1	1	35	35	9.16366	UPF2	8	UPF2	38
239	J_Schwarz_Manjeera_280619_030719_L2_C_rep2.16997.16997.5.0.dta	5	4971.58	SSVGAPVEVTHNFQVDFVWKSTSFDR(20)-YKGDLAPLWKGIGHVIK(10)	Cross-Linked	BS3	4971.58	null	1	7.07418e-10	9.15032	0.000855	0.171977	UPF1Chhelicase(325)-UPF1Chhelicase(284)/	Intra-Protein	8	1	18	19	1	1	43	93	9.15032	UPF1Chhelicase	325	UPF1Chhelicase	284
240	J_Schwarz_Manjeera_280619_030719_L2_A_rep2.15513.15513.4.1.dta	4	2427.27	KLDCFLVYFQR(1)-CQLPKR(5)	Cross-Linked	BS3	2427.27	Carbamidomethyl[C](4);Carbamidomethyl[C](15)	1	7.19834e-10	9.14277	0.000643	0.264907	UPF2 (182)-UPF1Chhelicase(370)/	Inter-Protein	2	1	13.5	8.5	1	1	8	8	9.14277	UPF2	182	UPF1Chhelicase	370
241	J_Schwarz_Manjeera_280619_030719_L2_A_rep1.20410.20410.5.1.dta	5	5538.71	YEDAYQYQNIFGPLVKLEADYDKK(16)-MQSALKTFAVDETSVSGYIYHK(6)	Cross-Linked	BS3	5538.7	Oxidation[M](28)	1	7.23877e-10	9.14034	0.008059	1.45504	UPF1Chhelicase(220)-UPF1Chhelicase(337)/	Intra-Protein	1	1	18	30	1	1	5	16	9.14034	UPF1Chhelicase	220	UPF1Chhelicase	337
242	J_Schwarz_Manjeera_280619_030719_L2_A_rep1.21607.21607.5.1.dta	5	5456.94	FTAQGLPDLNHSQVYAVKTVLQRPLSLIQGPPGTGK(18)-KLDCFLVYFQR(1)	Cross-Linked	BS3	5456.92	Carbamidomethyl[C](43)	1	7.44953e-10	9.12787	0.016582	3.03871	UPF1Chhelicase(389)-UPF2 (182)/	Inter-Protein	1	1	28	10	1	1	21	21	9.12787	UPF1Chhelicase	389	UPF2	182
243	J_Schwarz_Manjeera_280619_030719_L2_B_rep3.10595.10595.4.0.dta	4	2984.53	LGMEVNQPKFNQR(9)-KLPWQDQEVK(1)	Cross-Linked	BS3	2984.53	Oxidation[M](3)	1	7.92681e-10	9.1009	-0.001206	-0.404084	UPF2 (104)-UPF2 (38)/	Intra-Protein	6	1	13	9	1	1	7	7	9.1009	UPF2	104	UPF2	38
244	J_Schwarz_Manjeera_280619_030719_L2_B_rep3.7814.7814.4.0.dta	4	2918.49	LQQLKDETGELSSADEKR(5)-LCAKSR(4)	Cross-Linked	BS3	2918.49	Carbamidomethyl[C](23)	1	9.03992e-10	9.04384	0.000598	0.204901	UPF1Chhelicase(490)-UPF1Chhelicase(456)/	Intra-Protein	6	1	27.5	6.5	1	1	41	61	9.04384	UPF1Chhelicase	490	UPF1Chhelicase	456
245	J_Schwarz_Manjeera_280619_030719_L2_A_rep2.7262.7262.4.1.dta	4	2877.52	LGMEVNQPKFNQRR(9)-MEKTVKKK(7)	Cross-Linked	BS3	2877.54	Oxidation[M](3);Oxidation[M](18)	1	9.84586e-10	9.00675	-0.023233	-8.0739	UPF2 (104)-UPF2 (7)/	Intra-Protein	2	1	31	9	1	1	3	3	9.00675	UPF2	104	UPF2	7
246	J_Schwarz_Manjeera_280619_030719_L2_C_rep2.13785.13785.4.0.dta	4	3817.9	KGPPLGGGEGEAESADTMPFVMLTR(1)-KLTLDINER(1)	Cross-Linked	BS3	3817.9	Oxidation[M](18);Oxidation[M](22)	1	9.92693e-10	9.00319	0.004374	1.14566	UPF2 (393)-UPF2 (455)/	Intra-Protein	8	1	29.5	11.5	1	1	9	9	9.00319	UPF2	393	UPF2	455
247	J_Schwarz_Manjeera_280619_030719_L2_B_rep3.8288.8288.4.3.dta	4	2216.24	KLTLDINER(1)-KGNKQQFK(4)	Cross-Linked	BS3	2216.24	null	1	9.96871e-10	9.00136	0.001406	0.634408	UPF2 (455)-UPF2 (421)/	Intra-Protein	6	1	10	9	1	1	9	9	9.00136	UPF2	455	UPF2	421
248	J_Schwarz_Manjeera_280619_030719_L2_A_rep2.16535.16535.5.0.dta	5	4170.27	QGNGPVLVCAPSNIAVDQLTEKIHQTGLK(22)-VTTEKVLR(5)	Cross-Linked	BS3	4170.26	Carbamidomethyl[C](9)	1	9.99366e-10	9.00028	0.009901	2.37419	UPF1Chhelicase(442)-UPF2 (31)/	Inter-Protein	2	1	38	5	1	1	16	16	9.00028	UPF1Chhelicase	442	UPF2	31
249	J_Schwarz_Manjeera_280619_030719_L2_B_rep3.10072.10072.4.0.dta	4	2530.47	KRPPLQEYVR(1)-KLLYKDLSK(5)	Cross-Linked	BS3	2530.47	null	1	1.04966e-09	8.97895	-0.003173	-1.25391	UPF2 (8)-UPF2 (22)/	Intra-Protein	6	1	12	17	1	1	32	52	8.97895	UPF2	8	UPF2	22
250	J_Schwarz_Manjeera_280619_030719_L2_C_rep2.10498.10498.4.1.dta	4	2316.25	AAKAGLSQSLFER(3)-CQLPKR(5)	Cross-Linked	BS3	2316.25	Carbamidomethyl[C](17)	1	1.34389e-09	8.87164	-0.000699	-0.301781	UPF1Chhelicase(586)-UPF1Chhelicase(370)/	Intra-Protein	8	1	13.5	7.5	1	1	1	1	8.87164	UPF1Chhelicase	586	UPF1Chhelicase	370
251	J_Schwarz_Manjeera_280619_030719_L2_C_rep2.8194.8194.3.0.dta	3	2762.39	LQQLKDETGELSSADEK(5)-LCAKSR(4)	Cross-Linked	BS3	2762.39	Carbamidomethyl[C](22)	1	1.38191e-09	8.85952	0.001185	0.428977	UPF1Chhelicase(490)-UPF1Chhelicase(456)/	Intra-Protein	8	1	24	7	1	1	20	61	8.85952	UPF1Chhelicase	490	UPF1Chhelicase	456
252	J_Schwarz_Manjeera_280619_030719_L2_C_rep2.16956.16956.6.2.dta	6	4971.59	SSVGAPVEVTHNFQVDFVWKSTSFDR(20)-YKGDLAPLWKGIGHVIK(10)	Cross-Linked	BS3	4971.58	null	1	1.52648e-09	8.81631	0.002979	0.599206	UPF1Chhelicase(325)-UPF1Chhelicase(284)/	Intra-Protein	8	1	21	19	1	1	43	93	8.81631	UPF1Chhelicase	325	UPF1Chhelicase	284
253	J_Schwarz_Manjeera_280619_030719_L2_B_rep3.16923.16923.4.0.dta	4	4794.48	ENPSATLEDLEKPGVDEEPQHVLLR(12)-QITAQQINKLEELWK(9)	Cross-Linked	BS3	4794.48	null	1	1.5369e-09	8.81335	0.001358	0.283242	UPF1Chhelicase(191)-UPF1Chhelicase(173)/	Intra-Protein	6	1	29	15	1	1	23	23	8.81335	UPF1Chhelicase	191	UPF1Chhelicase	173
254	J_Schwarz_Manjeera_280619_030719_L2_A_rep2.11162.11162.3.0.dta	3	2062.22	LLYKDLSK(4)-VTTEKVLR(5)	Cross-Linked	BS3	2062.22	null	1	1.5392e-09	8.8127	0.000647	0.31374	UPF2 (22)-UPF2 (31)/	Intra-Protein	2	1	8	9	1	1	23	40	8.8127	UPF2	22	UPF2	31
255	J_Schwarz_Manjeera_280619_030719_L2_C_rep2.14364.14364.5.0.dta	5	3205.84	VHQLDVAIPLHLKSQLR(13)-KLTLDINER(1)	Cross-Linked	BS3	3205.84	null	1	1.5918e-09	8.79811	0.002454	0.765478	UPF2 (388)-UPF2 (455)/	Intra-Protein	8	1	15.5	7.5	1	1	13	13	8.79811	UPF2	388	UPF2	455
256	J_Schwarz_Manjeera_280619_030719_L2_C_rep2.16016.16016.6.1.dta	6	5294.69	QPCASQSSLKDINWDSSQWQPLIQDR(10)-SGESVKVHQLDVAIPLHLK(6)	Cross-Linked	BS3	5294.69	Carbamidomethyl[C](3)	1	1.59978e-09	8.79594	-0.001332	-0.251573	UPF1Chhelicase(129)-UPF2 (375)/	Inter-Protein	8	1	21	19	1	1	15	15	8.79594	UPF1Chhelicase	129	UPF2	375
257	J_Schwarz_Manjeera_280619_030719_L2_A_rep2.8555.8555.3.0.dta	3	1764.96	LAKMQFR(3)-LCAKSR(4)	Cross-Linked	BS3	1764.96	Carbamidomethyl[C](12)	1	1.66723e-09	8.778	0.000978	0.55412	UPF1Chhelicase(536)-UPF1Chhelicase(456)/	Intra-Protein	2	1	8	8	1	1	57	57	8.778	UPF1Chhelicase	536	UPF1Chhelicase	456
258	J_Schwarz_Manjeera_280619_030719_L2_A_rep2.15467.15467.5.0.dta	5	4683.44	KGPPLGGGEGEAESADTMPFVMLTR(1)-VHQLDVAIPLHLKSQLR(13)	Cross-Linked	BS3	4683.43	Oxidation[M](18);Oxidation[M](22)	1	1.90955e-09	8.71907	0.010046	2.14501	UPF2 (393)-UPF2 (388)/	Intra-Protein	2	1	29.5	17.5	1	1	31	31	8.71907	UPF2	393	UPF2	388
259	J_Schwarz_Manjeera_280619_030719_L2_B_rep3.15009.15009.4.0.dta	4	4226.01	HVPCVEDEDFIQALDKMMLENLQQR(16)-CKEVTLHK(2)	Cross-Linked	BS3	4226.04	Carbamidomethyl[C](4);Oxidation[M](18);Carbamidomethyl[C](29)	1	2.06838e-09	8.68437	-0.025682	-6.07709	UPF2 (360)-UPF1Chhelicase(75)/	Inter-Protein	6	1	24	7	1	1	26	26	8.68437	UPF2	360	UPF1Chhelicase	75
260	J_Schwarz_Manjeera_280619_030719_L2_B_rep2.15761.15761.5.1.dta	5	4801.48	QGNGPVLVCAPSNIAVDQLTEKIHQTGLK(22)-LGMEVNQPKFNQR(9)	Cross-Linked	BS3	4801.48	Carbamidomethyl[C](9);Oxidation[M](35)	1	2.1987e-09	8.65783	-9.7e-05	-0.020202	UPF1Chhelicase(442)-UPF2 (104)/	Inter-Protein	5	1	30	21	1	1	18	18	8.65783	UPF1Chhelicase	442	UPF2	104
261	J_Schwarz_Manjeera_280619_030719_L2_A_rep1.15271.15271.4.2.dta	4	3013.64	YKGDLAPLWKGIGHVIK(10)-LEADYDKK(7)	Cross-Linked	BS3	3013.64	null	1	2.20751e-09	8.6561	-0.001998	-0.662986	UPF1Chhelicase(284)-UPF1Chhelicase(227)/	Intra-Protein	1	1	24.5	7.5	1	1	17	18	8.6561	UPF1Chhelicase	284	UPF1Chhelicase	227
262	J_Schwarz_Manjeera_280619_030719_L2_B_rep3.15150.15150.4.0.dta	4	3810.89	SSVGAPVEVTHNFQVDFVWKSTSFDR(20)-LCAKSR(4)	Cross-Linked	BS3	3810.89	Carbamidomethyl[C](31)	1	2.24873e-09	8.64806	0.002896	0.759927	UPF1Chhelicase(325)-UPF1Chhelicase(456)/	Intra-Protein	6	1	41	8	1	1	40	40	8.64806	UPF1Chhelicase	325	UPF1Chhelicase	456
263	J_Schwarz_Manjeera_280619_030719_L2_B_rep3.8078.8078.3.0.dta	3	2142.24	TEAANVEKITTK(8)-LLKAGAK(3)	Cross-Linked	BS3	2142.24	null	1	2.30059e-09	8.63816	-0.000133	-0.062085	UPF1Chhelicase(684)-UPF1Chhelicase(691)/	Intra-Protein	6	1	16.5	6.5	1	1	35	35	8.63816	UPF1Chhelicase	684	UPF1Chhelicase	691
264	J_Schwarz_Manjeera_280619_030719_L2_B_rep2.15670.15670.3.0.dta	3	2571.4	KLDCFLVYFQR(1)-VTTEKVLR(5)	Cross-Linked	BS3	2571.4	Carbamidomethyl[C](4)	1	2.38564e-09	8.6224	0.000779	0.302948	UPF2 (182)-UPF2 (31)/	Intra-Protein	5	1	14.5	8.5	1	1	16	16	8.6224	UPF2	182	UPF2	31
265	J_Schwarz_Manjeera_280619_030719_L2_C_rep2.10367.10367.3.0.dta	3	2353.31	KLPWQDQEVK(1)-VTTEKVLR(5)	Cross-Linked	BS3	2353.31	null	1	2.47012e-09	8.60728	0.001183	0.502696	UPF2 (38)-UPF2 (31)/	Intra-Protein	8	1	14	7	1	1	45	73	8.60728	UPF2	38	UPF2	31
266	J_Schwarz_Manjeera_280619_030719_L2_C_rep2.12084.12084.4.0.dta	4	3342.69	IAYFTLPKTDSDMR(8)-LKESQTQDNITVR(2)	Cross-Linked	BS3	3342.69	Oxidation[M](13)	1	2.66303e-09	8.57462	0.001752	0.524129	UPF1Chhelicase(258)-UPF1Chhelicase(230)/	Intra-Protein	8	1	15.5	10.5	1	1	16	16	8.57462	UPF1Chhelicase	258	UPF1Chhelicase	230
267	J_Schwarz_Manjeera_280619_030719_L2_C_rep2.17527.17527.6.0.dta	6	4680.44	SSVGAPVEVTHNFQVDFVWKSTSFDR(20)-GDLAPLWKGIGHVIK(8)	Cross-Linked	BS3	4680.43	null	1	2.74908e-09	8.56081	0.011819	2.5252	UPF1Chhelicase(325)-UPF1Chhelicase(284)/	Intra-Protein	8	1	16	13	1	1	50	93	8.56081	UPF1Chhelicase	325	UPF1Chhelicase	284
268	J_Schwarz_Manjeera_280619_030719_L2_C_rep2.13970.13970.4.0.dta	4	3398.84	LLGHEVEDVIIKCQLPK(12)-KLPWQDQEVK(1)	Cross-Linked	BS3	3398.84	Carbamidomethyl[C](13)	1	2.75624e-09	8.55968	0.002588	0.761436	UPF1Chhelicase(365)-UPF2 (38)/	Inter-Protein	8	1	16.5	8.5	1	1	4	4	8.55968	UPF1Chhelicase	365	UPF2	38
269	J_Schwarz_Manjeera_280619_030719_L2_B_rep3.12412.12412.4.1.dta	4	2953.67	VHQLDVAIPLHLKSQLR(13)-GNKQQFK(3)	Cross-Linked	BS3	2953.67	null	1	2.88281e-09	8.54018	0.000274	0.092766	UPF2 (388)-UPF2 (421)/	Intra-Protein	6	1	23	4	1	1	18	25	8.54018	UPF2	388	UPF2	421
270	J_Schwarz_Manjeera_280619_030719_L2_A_rep2.17667.17667.5.0.dta	5	4794.48	ENPSATLEDLEKPGVDEEPQHVLLR(12)-QITAQQINKLEELWK(9)	Cross-Linked	BS3	4794.48	null	1	2.98878e-09	8.52451	-0.006041	-1.25999	UPF1Chhelicase(191)-UPF1Chhelicase(173)/	Intra-Protein	2	1	31	14	1	1	23	23	8.52451	UPF1Chhelicase	191	UPF1Chhelicase	173
271	J_Schwarz_Manjeera_280619_030719_L2_C_rep3.16258.16258.4.3.dta	4	2896.51	KLDCFLVYFQR(1)-KLPWQDQEVK(1)	Cross-Linked	BS3	2896.51	Carbamidomethyl[C](4)	1	3.04063e-09	8.51704	-0.001778	-0.613843	UPF2 (182)-UPF2 (38)/	Intra-Protein	9	1	13	12	1	1	7	7	8.51704	UPF2	182	UPF2	38
272	J_Schwarz_Manjeera_280619_030719_L2_B_rep3.8363.8363.4.0.dta	4	2762.39	LQQLKDETGELSSADEK(5)-LCAKSR(4)	Cross-Linked	BS3	2762.39	Carbamidomethyl[C](22)	1	3.26535e-09	8.48607	0.00094	0.340285	UPF1Chhelicase(490)-UPF1Chhelicase(456)/	Intra-Protein	6	1	18	7	1	1	20	61	8.48607	UPF1Chhelicase	490	UPF1Chhelicase	456
273	J_Schwarz_Manjeera_280619_030719_L2_B_rep3.16044.16044.5.0.dta	5	4178.15	KLPWQDQEVKDYVICCMINIWNVK(1)-VTTEKVLR(5)	Cross-Linked	BS3	4178.15	Carbamidomethyl[C](15);Carbamidomethyl[C](16);Oxidation[M](17)	1	3.27942e-09	8.4842	-0.000638	-0.152699	UPF2 (38)-UPF2 (31)/	Intra-Protein	6	1	20	6	1	1	28	73	8.4842	UPF2	38	UPF2	31
274	J_Schwarz_Manjeera_280619_030719_L2_A_rep2.8581.8581.3.0.dta	3	2762.39	LQQLKDETGELSSADEK(5)-LCAKSR(4)	Cross-Linked	BS3	2762.39	Carbamidomethyl[C](22)	1	3.36917e-09	8.47248	0.000333	0.120548	UPF1Chhelicase(490)-UPF1Chhelicase(456)/	Intra-Protein	2	1	22	7	1	1	20	61	8.47248	UPF1Chhelicase	490	UPF1Chhelicase	456
275	J_Schwarz_Manjeera_280619_030719_L2_A_rep1.19180.19180.6.0.dta	6	4971.58	SSVGAPVEVTHNFQVDFVWKSTSFDR(20)-YKGDLAPLWKGIGHVIK(10)	Cross-Linked	BS3	4971.58	null	1	3.3908e-09	8.4697	-0.003646	-0.733368	UPF1Chhelicase(325)-UPF1Chhelicase(284)/	Intra-Protein	1	1	21	19	1	1	43	93	8.4697	UPF1Chhelicase	325	UPF1Chhelicase	284
276	J_Schwarz_Manjeera_280619_030719_L2_A_rep1.19347.19347.6.0.dta	6	5544.95	FTAQGLPDLNHSQVYAVKTVLQRPLSLIQGPPGTGK(18)-LGMEVNQPKFNQR(9)	Cross-Linked	BS3	5544.94	Oxidation[M](42)	1	3.49966e-09	8.45597	0.00529	0.954023	UPF1Chhelicase(389)-UPF2 (104)/	Inter-Protein	1	1	20	21	1	1	20	21	8.45597	UPF1Chhelicase	389	UPF2	104
277	J_Schwarz_Manjeera_280619_030719_L2_B_rep2.12803.12803.4.0.dta	4	2509.37	KLPWQDQEVK(1)-KLTLDINER(1)	Cross-Linked	BS3	2509.37	null	1	3.67505e-09	8.43474	0.002223	0.885881	UPF2 (38)-UPF2 (455)/	Intra-Protein	5	1	11	9	1	1	1	1	8.43474	UPF2	38	UPF2	455
278	J_Schwarz_Manjeera_280619_030719_L2_A_rep2.15775.15775.4.0.dta	4	3810.9	SSVGAPVEVTHNFQVDFVWKSTSFDR(20)-LCAKSR(4)	Cross-Linked	BS3	3810.89	Carbamidomethyl[C](31)	1	3.67725e-09	8.43448	0.005609	1.47183	UPF1Chhelicase(325)-UPF1Chhelicase(456)/	Intra-Protein	2	1	42.5	7.5	1	1	40	40	8.43448	UPF1Chhelicase	325	UPF1Chhelicase	456
279	J_Schwarz_Manjeera_280619_030719_L2_B_rep2.17471.17471.5.0.dta	5	4117.06	MQSALKTFAVDETSVSGYIYHK(6)-KLDCFLVYFQR(1)	Cross-Linked	BS3	4117.05	Oxidation[M](1);Carbamidomethyl[C](29)	1	3.84151e-09	8.4155	0.016011	3.88896	UPF1Chhelicase(337)-UPF2 (182)/	Inter-Protein	5	1	29	9	1	1	5	5	8.4155	UPF1Chhelicase	337	UPF2	182
280	J_Schwarz_Manjeera_280619_030719_L2_A_rep2.14587.14587.5.0.dta	5	3523.89	FTAQGLPDLNHSQVYAVKTVLQR(18)-CQLPKR(5)	Cross-Linked	BS3	3523.88	Carbamidomethyl[C](27)	1	4.12211e-09	8.38488	0.002156	0.611825	UPF1Chhelicase(389)-UPF1Chhelicase(370)/	Intra-Protein	2	1	31.5	9.5	1	1	11	56	8.38488	UPF1Chhelicase	389	UPF1Chhelicase	370
281	J_Schwarz_Manjeera_280619_030719_L2_B_rep2.15492.15492.4.2.dta	4	3202.61	LGMEVNQPKFNQR(9)-KLDCFLVYFQR(1)	Cross-Linked	BS3	3202.62	Oxidation[M](3);Carbamidomethyl[C](20)	1	4.29077e-09	8.36746	-0.008746	-2.73089	UPF2 (104)-UPF2 (182)/	Intra-Protein	5	1	21	10	1	1	7	7	8.36746	UPF2	104	UPF2	182
282	J_Schwarz_Manjeera_280619_030719_L2_A_rep1.18231.18231.5.1.dta	5	5294.7	QPCASQSSLKDINWDSSQWQPLIQDR(10)-SGESVKVHQLDVAIPLHLK(6)	Cross-Linked	BS3	5294.69	Carbamidomethyl[C](3)	1	4.48019e-09	8.3487	0.011958	2.25849	UPF1Chhelicase(129)-UPF2 (375)/	Inter-Protein	1	1	27	20	1	1	15	15	8.3487	UPF1Chhelicase	129	UPF2	375
283	J_Schwarz_Manjeera_280619_030719_L2_C_rep2.8897.8897.4.2.dta	4	3290.64	LGMEVNQPKFNQR(9)-LGMEVNQPKFNQR(9)	Cross-Linked	BS3	3290.64	Oxidation[M](3);Oxidation[M](19)	1	4.59223e-09	8.33798	0.001871	0.568582	UPF2 (104)-UPF2 (104)/	Inter-Protein	8	1	12.5	12.5	1	1	7	7	8.33798	UPF2	104	UPF2	104
284	J_Schwarz_Manjeera_280619_030719_L2_C_rep2.16954.16954.5.0.dta	5	4971.58	SSVGAPVEVTHNFQVDFVWKSTSFDR(20)-YKGDLAPLWKGIGHVIK(10)	Cross-Linked	BS3	4971.58	null	1	4.69767e-09	8.32812	0.000855	0.171977	UPF1Chhelicase(325)-UPF1Chhelicase(284)/	Intra-Protein	8	1	23	19	1	1	43	93	8.32812	UPF1Chhelicase	325	UPF1Chhelicase	284
285	J_Schwarz_Manjeera_280619_030719_L2_C_rep2.11297.11297.5.0.dta	5	3081.77	VHQLDVAIPLHLKSQLR(13)-KGNKQQFK(4)	Cross-Linked	BS3	3081.77	null	1	4.73635e-09	8.32456	0.002509	0.814143	UPF2 (388)-UPF2 (421)/	Intra-Protein	8	1	27	6	1	1	7	25	8.32456	UPF2	388	UPF2	421
286	J_Schwarz_Manjeera_280619_030719_L2_C_rep2.15948.15948.4.1.dta	4	2442.39	KLDCFLVYFQR(1)-ITTKLLK(4)	Cross-Linked	BS3	2442.38	Carbamidomethyl[C](4)	1	5.08689e-09	8.29355	0.003063	1.2541	UPF2 (182)-UPF1Chhelicase(688)/	Inter-Protein	8	1	16	6	1	1	12	12	8.29355	UPF2	182	UPF1Chhelicase	688
287	J_Schwarz_Manjeera_280619_030719_L2_C_rep2.11554.11554.3.0.dta	3	3710.04	LLKAGAKPDQIGIITPYEGQR(3)-TEAANVEKITTK(8)	Cross-Linked	BS3	3710.04	null	1	5.25703e-09	8.27926	0.002684	0.723443	UPF1Chhelicase(691)-UPF1Chhelicase(684)/	Intra-Protein	8	1	24	14	1	1	43	43	8.27926	UPF1Chhelicase	691	UPF1Chhelicase	684
288	J_Schwarz_Manjeera_280619_030719_L2_B_rep3.10351.10351.4.2.dta	4	2844.39	DETGELSSADEKR(12)-KLPWQDQEVK(1)	Cross-Linked	BS3	2844.39	null	1	5.3584e-09	8.27096	-0.002609	-0.917244	UPF1Chhelicase(502)-UPF2 (38)/	Inter-Protein	6	1	11	10	1	1	13	14	8.27096	UPF1Chhelicase	502	UPF2	38
289	J_Schwarz_Manjeera_280619_030719_L2_C_rep2.11636.11636.4.0.dta	4	3710.04	LLKAGAKPDQIGIITPYEGQR(3)-TEAANVEKITTK(8)	Cross-Linked	BS3	3710.04	null	1	5.3584e-09	8.27096	0.002374	0.639886	UPF1Chhelicase(691)-UPF1Chhelicase(684)/	Intra-Protein	8	1	25	16	1	1	43	43	8.27096	UPF1Chhelicase	691	UPF1Chhelicase	684
290	J_Schwarz_Manjeera_280619_030719_L2_A_rep2.11260.11260.3.0.dta	3	2402.38	KRPPLQEYVR(1)-LLYKDLSK(4)	Cross-Linked	BS3	2402.38	null	1	5.42852e-09	8.26532	-0.002588	-1.07726	UPF2 (8)-UPF2 (22)/	Intra-Protein	2	1	13.5	14.5	1	1	20	52	8.26532	UPF2	8	UPF2	22
291	J_Schwarz_Manjeera_280619_030719_L2_B_rep3.17796.17796.6.0.dta	6	4680.44	SSVGAPVEVTHNFQVDFVWKSTSFDR(20)-GDLAPLWKGIGHVIK(8)	Cross-Linked	BS3	4680.43	null	1	5.4924e-09	8.26024	0.012601	2.69228	UPF1Chhelicase(325)-UPF1Chhelicase(284)/	Intra-Protein	6	1	16	17	1	1	50	93	8.26024	UPF1Chhelicase	325	UPF1Chhelicase	284
292	J_Schwarz_Manjeera_280619_030719_L2_A_rep2.21414.21414.5.0.dta	5	4435.56	NVFLLGFIPAKADSVVVLLCR(11)-VHQLDVAIPLHLKSQLR(13)	Cross-Linked	BS3	4435.54	Carbamidomethyl[C](20)	1	5.58937e-09	8.25264	0.016237	3.66066	UPF1Chhelicase(109)-UPF2 (388)/	Inter-Protein	2	1	22	14	1	1	12	12	8.25264	UPF1Chhelicase	109	UPF2	388
293	J_Schwarz_Manjeera_280619_030719_L2_C_rep2.8703.8703.5.0.dta	5	3093.59	LQQLKDETGELSSADEKR(17)-LAKMQFR(3)	Cross-Linked	BS3	3093.59	Oxidation[M](25)	1	5.74578e-09	8.24065	-0.000169	-0.054629	UPF1Chhelicase(502)-UPF1Chhelicase(536)/	Intra-Protein	8	1	17.5	6.5	1	1	14	25	8.24065	UPF1Chhelicase	502	UPF1Chhelicase	536
294	J_Schwarz_Manjeera_280619_030719_L2_A_rep1.9486.9486.3.0.dta	3	2142.24	TEAANVEKITTK(8)-LLKAGAK(3)	Cross-Linked	BS3	2142.24	null	1	5.90067e-09	8.2291	0.000683	0.318825	UPF1Chhelicase(684)-UPF1Chhelicase(691)/	Intra-Protein	1	1	20.5	6.5	1	1	35	35	8.2291	UPF1Chhelicase	684	UPF1Chhelicase	691
295	J_Schwarz_Manjeera_280619_030719_L2_A_rep1.9502.9502.3.0.dta	3	2142.24	TEAANVEKITTK(8)-LLKAGAK(3)	Cross-Linked	BS3	2142.24	null	1	6.22994e-09	8.20552	0.000683	0.318825	UPF1Chhelicase(684)-UPF1Chhelicase(691)/	Intra-Protein	1	1	19.5	6.5	1	1	35	35	8.20552	UPF1Chhelicase	684	UPF1Chhelicase	691
296	J_Schwarz_Manjeera_280619_030719_L2_A_rep1.9209.9209.4.0.dta	4	2515.29	LGMEVNQPKFNQR(9)-CQLPKR(5)	Cross-Linked	BS3	2515.29	Oxidation[M](3);Carbamidomethyl[C](17)	1	6.34436e-09	8.19761	0.001771	0.704094	UPF2 (104)-UPF1Chhelicase(370)/	Inter-Protein	1	1	31.5	8.5	1	1	22	22	8.19761	UPF2	104	UPF1Chhelicase	370
297	J_Schwarz_Manjeera_280619_030719_L2_B_rep3.10447.10447.4.2.dta	4	3693.82	KGPPLGGGEGEAESADTMPFVMLTR(1)-KGNKQQFK(4)	Cross-Linked	BS3	3693.82	Oxidation[M](18);Oxidation[M](22)	1	7.02283e-09	8.15349	-0.00493	-1.33466	UPF2 (393)-UPF2 (421)/	Intra-Protein	6	1	36	9	1	1	11	11	8.15349	UPF2	393	UPF2	421
298	J_Schwarz_Manjeera_280619_030719_L2_C_rep2.8137.8137.4.1.dta	4	2216.24	KLTLDINER(1)-KGNKQQFK(4)	Cross-Linked	BS3	2216.24	null	1	7.08561e-09	8.14962	0.00068	0.306826	UPF2 (455)-UPF2 (421)/	Intra-Protein	8	1	12	9	1	1	9	9	8.14962	UPF2	455	UPF2	421
299	J_Schwarz_Manjeera_280619_030719_L2_B_rep3.7584.7584.3.1.dta	3	1884.07	VTTEKVLR(5)-CQLPKR(5)	Cross-Linked	BS3	1884.07	Carbamidomethyl[C](12)	1	7.20998e-09	8.14207	0.000556	0.295105	UPF2 (31)-UPF1Chhelicase(370)/	Inter-Protein	6	1	8.5	6.5	1	1	9	9	8.14207	UPF2	31	UPF1Chhelicase	370
300	J_Schwarz_Manjeera_280619_030719_L2_B_rep3.17145.17145.6.0.dta	6	4971.6	SSVGAPVEVTHNFQVDFVWKSTSFDR(20)-YKGDLAPLWKGIGHVIK(10)	Cross-Linked	BS3	4971.58	null	1	7.67805e-09	8.11475	0.012989	2.61265	UPF1Chhelicase(325)-UPF1Chhelicase(284)/	Intra-Protein	6	1	21	19	1	1	43	93	8.11475	UPF1Chhelicase	325	UPF1Chhelicase	284
301	J_Schwarz_Manjeera_280619_030719_L2_A_rep2.15275.15275.4.0.dta	4	2475.28	KLDCFLVYFQR(1)-GNKQQFK(3)	Cross-Linked	BS3	2475.28	Carbamidomethyl[C](4)	1	8.24713e-09	8.0837	-0.000471	-0.190281	UPF2 (182)-UPF2 (421)/	Intra-Protein	2	1	11	5	1	1	5	9	8.0837	UPF2	182	UPF2	421
302	J_Schwarz_Manjeera_280619_030719_L2_B_rep3.15519.15519.4.0.dta	4	2571.4	KLDCFLVYFQR(1)-VTTEKVLR(5)	Cross-Linked	BS3	2571.4	Carbamidomethyl[C](4)	1	8.38937e-09	8.07627	0.000359	0.139613	UPF2 (182)-UPF2 (31)/	Intra-Protein	6	1	11.5	5.5	1	1	16	16	8.07627	UPF2	182	UPF2	31
303	J_Schwarz_Manjeera_280619_030719_L2_A_rep2.18022.18022.6.2.dta	6	5544.95	FTAQGLPDLNHSQVYAVKTVLQRPLSLIQGPPGTGK(18)-LGMEVNQPKFNQR(9)	Cross-Linked	BS3	5544.94	Oxidation[M](42)	1	8.43058e-09	8.07414	0.004045	0.729494	UPF1Chhelicase(389)-UPF2 (104)/	Inter-Protein	2	1	20	20	1	1	20	21	8.07414	UPF1Chhelicase	389	UPF2	104
304	J_Schwarz_Manjeera_280619_030719_L2_A_rep1.12147.12147.5.0.dta	5	2693.47	KRPPLQEYVR(1)-KLPWQDQEVK(1)	Cross-Linked	BS3	2693.48	null	1	8.48301e-09	8.07145	-0.00237	-0.879903	UPF2 (8)-UPF2 (38)/	Intra-Protein	1	1	11	9	1	1	35	35	8.07145	UPF2	8	UPF2	38
305	J_Schwarz_Manjeera_280619_030719_L2_A_rep2.8244.8244.4.0.dta	4	2142.24	TEAANVEKITTK(8)-LLKAGAK(3)	Cross-Linked	BS3	2142.24	null	1	9.03373e-09	8.04413	0.001288	0.60124	UPF1Chhelicase(684)-UPF1Chhelicase(691)/	Intra-Protein	2	1	15.5	8.5	1	1	35	35	8.04413	UPF1Chhelicase	684	UPF1Chhelicase	691
306	J_Schwarz_Manjeera_280619_030719_L2_B_rep2.10757.10757.4.0.dta	4	2353.31	KLPWQDQEVK(1)-VTTEKVLR(5)	Cross-Linked	BS3	2353.31	null	1	9.15011e-09	8.03857	0.000907	0.385414	UPF2 (38)-UPF2 (31)/	Intra-Protein	5	1	14	8	1	1	45	73	8.03857	UPF2	38	UPF2	31
307	J_Schwarz_Manjeera_280619_030719_L2_A_rep2.10924.10924.5.0.dta	5	2693.48	KRPPLQEYVR(1)-KLPWQDQEVK(1)	Cross-Linked	BS3	2693.48	null	1	1.00369e-08	7.9984	-0.000346	-0.128458	UPF2 (8)-UPF2 (38)/	Intra-Protein	2	1	11	10	1	1	35	35	7.9984	UPF2	8	UPF2	38
308	J_Schwarz_Manjeera_280619_030719_L2_C_rep1.16534.16534.4.0.dta	4	2896.51	KLDCFLVYFQR(1)-KLPWQDQEVK(1)	Cross-Linked	BS3	2896.51	Carbamidomethyl[C](4)	1	1.08511e-08	7.96453	3.7e-05	0.012774	UPF2 (182)-UPF2 (38)/	Intra-Protein	7	1	12	12	1	1	7	7	7.96453	UPF2	182	UPF2	38
309	J_Schwarz_Manjeera_280619_030719_L2_C_rep2.13505.13505.4.1.dta	4	4242.04	HVPCVEDEDFIQALDKMMLENLQQR(16)-CKEVTLHK(2)	Cross-Linked	BS3	4242.03	Carbamidomethyl[C](4);Oxidation[M](17);Oxidation[M](18);Carbamidomethyl[C](29)	1	1.14131e-08	7.94259	0.005371	1.26614	UPF2 (360)-UPF1Chhelicase(75)/	Inter-Protein	8	1	27	7	1	1	26	26	7.94259	UPF2	360	UPF1Chhelicase	75
310	J_Schwarz_Manjeera_280619_030719_L2_B_rep2.16815.16815.3.0.dta	3	2605.41	KLDCFLVYFQR(1)-LLYKDLSK(4)	Cross-Linked	BS3	2605.41	Carbamidomethyl[C](4)	1	1.21456e-08	7.91558	0.004883	1.87418	UPF2 (182)-UPF2 (22)/	Intra-Protein	5	1	14	8	1	1	6	6	7.91558	UPF2	182	UPF2	22
311	J_Schwarz_Manjeera_280619_030719_L2_B_rep2.13517.13517.4.1.dta	4	2603.38	KLDCFLVYFQR(1)-KGNKQQFK(1)	Cross-Linked	BS3	2603.38	Carbamidomethyl[C](4)	1	1.23947e-08	7.90677	0.001281	0.492053	UPF2 (182)-UPF2 (418)/	Intra-Protein	5	1	17	7	1	1	3	3	7.90677	UPF2	182	UPF2	418
312	J_Schwarz_Manjeera_280619_030719_L2_C_rep2.18929.18929.5.0.dta	5	5410.63	YEDAYQYQNIFGPLVKLEADYDK(16)-MQSALKTFAVDETSVSGYIYHK(6)	Cross-Linked	BS3	5410.6	Oxidation[M](27)	1	1.27913e-08	7.89308	0.02476	4.5762	UPF1Chhelicase(220)-UPF1Chhelicase(337)/	Intra-Protein	8	1	16	26	1	1	11	16	7.89308	UPF1Chhelicase	220	UPF1Chhelicase	337
313	J_Schwarz_Manjeera_280619_030719_L2_B_rep3.17155.17155.5.0.dta	5	6166.02	KGFDFQWPQPDKPMFFYVTQGQEEIASSGTSYLNR(1)-AGAKPDQIGIITPYEGQR(4)	Cross-Linked	BS3	6166	Oxidation[M](14)	1	1.33961e-08	7.87302	0.019256	3.12293	UPF1Chhelicase(642)-UPF1Chhelicase(695)/	Intra-Protein	6	1	29.5	15.5	1	1	6	6	7.87302	UPF1Chhelicase	642	UPF1Chhelicase	695
314	J_Schwarz_Manjeera_280619_030719_L2_A_rep1.9494.9494.4.0.dta	4	2142.24	TEAANVEKITTK(8)-LLKAGAK(3)	Cross-Linked	BS3	2142.24	null	1	1.34916e-08	7.86994	0.001594	0.744082	UPF1Chhelicase(684)-UPF1Chhelicase(691)/	Intra-Protein	1	1	16.5	6.5	1	1	35	35	7.86994	UPF1Chhelicase	684	UPF1Chhelicase	691
315	J_Schwarz_Manjeera_280619_030719_L2_A_rep2.8580.8580.4.0.dta	4	2762.39	LQQLKDETGELSSADEK(5)-LCAKSR(4)	Cross-Linked	BS3	2762.39	Carbamidomethyl[C](22)	1	1.37366e-08	7.86212	0.000883	0.319651	UPF1Chhelicase(490)-UPF1Chhelicase(456)/	Intra-Protein	2	1	18	7	1	1	20	61	7.86212	UPF1Chhelicase	490	UPF1Chhelicase	456
316	J_Schwarz_Manjeera_280619_030719_L2_B_rep2.17916.17916.4.0.dta	4	4680.43	SSVGAPVEVTHNFQVDFVWKSTSFDR(20)-GDLAPLWKGIGHVIK(8)	Cross-Linked	BS3	4680.43	null	1	1.48777e-08	7.82746	0.00087	0.185881	UPF1Chhelicase(325)-UPF1Chhelicase(284)/	Intra-Protein	5	1	38	21	1	1	50	93	7.82746	UPF1Chhelicase	325	UPF1Chhelicase	284
317	J_Schwarz_Manjeera_280619_030719_L2_B_rep2.17092.17092.5.0.dta	5	3592.98	VHQLDVAIPLHLKSQLR(13)-KLDCFLVYFQR(1)	Cross-Linked	BS3	3592.98	Carbamidomethyl[C](24)	1	1.58025e-08	7.80128	-5.3e-05	-0.014751	UPF2 (388)-UPF2 (182)/	Intra-Protein	5	1	16.5	13.5	1	1	16	16	7.80128	UPF2	388	UPF2	182
318	J_Schwarz_Manjeera_280619_030719_L2_A_rep2.6653.6653.3.0.dta	3	1834.04	VTTEKVLR(5)-MEKTVK(3)	Cross-Linked	BS3	1834.04	Oxidation[M](12)	1	1.58642e-08	7.79958	0.000241	0.131404	UPF2 (31)-UPF2 (3)/	Intra-Protein	2	1	8	9	1	1	10	10	7.79958	UPF2	31	UPF2	3
319	J_Schwarz_Manjeera_280619_030719_L2_B_rep2.16986.16986.4.0.dta	4	3356.82	QITAQQINKLEELWK(9)-AAKAGLSQSLFER(3)	Cross-Linked	BS3	3356.82	null	1	1.77053e-08	7.7519	0.003084	0.918726	UPF1Chhelicase(173)-UPF1Chhelicase(586)/	Intra-Protein	5	1	16	15	1	1	11	11	7.7519	UPF1Chhelicase	173	UPF1Chhelicase	586
320	J_Schwarz_Manjeera_280619_030719_L2_A_rep2.9030.9030.3.0.dta	3	2623.35	LGMEVNQPKFNQR(9)-LAKMQFR(3)	Cross-Linked	BS3	2623.35	Oxidation[M](3);Oxidation[M](20)	1	1.80143e-08	7.74438	0.002803	1.06848	UPF2 (104)-UPF1Chhelicase(536)/	Inter-Protein	2	1	30.5	3.5	1	1	20	20	7.74438	UPF2	104	UPF1Chhelicase	536
321	J_Schwarz_Manjeera_280619_030719_L2_B_rep3.9080.9080.4.0.dta	4	3290.64	LGMEVNQPKFNQR(9)-LGMEVNQPKFNQR(9)	Cross-Linked	BS3	3290.64	Oxidation[M](3);Oxidation[M](19)	1	1.85796e-08	7.73096	0.002823	0.857888	UPF2 (104)-UPF2 (104)/	Inter-Protein	6	1	12	12	1	1	7	7	7.73096	UPF2	104	UPF2	104
322	J_Schwarz_Manjeera_280619_030719_L2_B_rep3.7842.7842.3.0.dta	3	2515.29	LGMEVNQPKFNQR(9)-CQLPKR(5)	Cross-Linked	BS3	2515.29	Oxidation[M](3);Carbamidomethyl[C](17)	1	1.9157e-08	7.71767	0.001429	0.568125	UPF2 (104)-UPF1Chhelicase(370)/	Inter-Protein	6	1	21.5	2.5	1	1	22	22	7.71767	UPF2	104	UPF1Chhelicase	370
323	J_Schwarz_Manjeera_280619_030719_L2_A_rep2.15880.15880.4.1.dta	4	2930.54	KLDCFLVYFQR(1)-TEAANVEKITTK(8)	Cross-Linked	BS3	2930.53	Carbamidomethyl[C](4)	1	1.94251e-08	7.71164	0.00706	2.40912	UPF2 (182)-UPF1Chhelicase(684)/	Inter-Protein	2	1	10	14	1	1	1	1	7.71164	UPF2	182	UPF1Chhelicase	684
324	J_Schwarz_Manjeera_280619_030719_L2_C_rep2.16708.16708.4.0.dta	4	4794.49	ENPSATLEDLEKPGVDEEPQHVLLR(12)-QITAQQINKLEELWK(9)	Cross-Linked	BS3	4794.48	null	1	2.01795e-08	7.69509	0.010209	2.12932	UPF1Chhelicase(191)-UPF1Chhelicase(173)/	Intra-Protein	8	1	28	15	1	1	23	23	7.69509	UPF1Chhelicase	191	UPF1Chhelicase	173
325	J_Schwarz_Manjeera_280619_030719_L2_C_rep2.10677.10677.3.0.dta	3	2062.22	LLYKDLSK(4)-VTTEKVLR(5)	Cross-Linked	BS3	2062.22	null	1	2.16297e-08	7.66495	0.000548	0.265734	UPF2 (22)-UPF2 (31)/	Intra-Protein	8	1	8	9	1	1	23	40	7.66495	UPF2	22	UPF2	31
326	J_Schwarz_Manjeera_280619_030719_L2_B_rep3.10590.10590.5.0.dta	5	2693.48	KRPPLQEYVR(1)-KLPWQDQEVK(1)	Cross-Linked	BS3	2693.48	null	1	2.20049e-08	7.65748	0.001395	0.517918	UPF2 (8)-UPF2 (38)/	Intra-Protein	6	1	10	12	1	1	35	35	7.65748	UPF2	8	UPF2	38
327	J_Schwarz_Manjeera_280619_030719_L2_C_rep2.17822.17822.6.0.dta	6	5959.27	FTAQGLPDLNHSQVYAVKTVLQRPLSLIQGPPGTGK(18)-LLGHEVEDVIIKCQLPK(12)	Cross-Linked	BS3	5959.25	Carbamidomethyl[C](52)	1	2.20093e-08	7.65739	0.017653	2.96229	UPF1Chhelicase(389)-UPF1Chhelicase(365)/	Intra-Protein	8	1	26.5	19.5	1	1	22	23	7.65739	UPF1Chhelicase	389	UPF1Chhelicase	365
328	J_Schwarz_Manjeera_280619_030719_L2_B_rep2.17143.17143.4.1.dta	4	3592.99	VHQLDVAIPLHLKSQLR(13)-KLDCFLVYFQR(1)	Cross-Linked	BS3	3592.98	Carbamidomethyl[C](24)	1	2.33656e-08	7.63142	0.005823	1.62066	UPF2 (388)-UPF2 (182)/	Intra-Protein	5	1	15.5	8.5	1	1	16	16	7.63142	UPF2	388	UPF2	182
329	J_Schwarz_Manjeera_280619_030719_L2_A_rep1.9232.9232.3.0.dta	3	2515.29	LGMEVNQPKFNQR(9)-CQLPKR(5)	Cross-Linked	BS3	2515.29	Oxidation[M](3);Carbamidomethyl[C](17)	1	2.58385e-08	7.58773	-0.000582	-0.231385	UPF2 (104)-UPF1Chhelicase(370)/	Inter-Protein	1	1	29.5	4.5	1	1	22	22	7.58773	UPF2	104	UPF1Chhelicase	370
330	J_Schwarz_Manjeera_280619_030719_L2_C_rep2.8757.8757.4.0.dta	4	3018.55	LGMEVNQPKFNQR(9)-TEAANVEKITTK(8)	Cross-Linked	BS3	3018.56	Oxidation[M](3)	1	2.64132e-08	7.57818	-0.00087	-0.288217	UPF2 (104)-UPF1Chhelicase(684)/	Inter-Protein	8	1	22	11	1	1	24	24	7.57818	UPF2	104	UPF1Chhelicase	684
331	J_Schwarz_Manjeera_280619_030719_L2_A_rep1.10735.10735.3.0.dta	3	2190.31	KLLYKDLSK(1)-VTTEKVLR(5)	Cross-Linked	BS3	2190.31	null	1	2.76982e-08	7.55755	0	0	UPF2 (18)-UPF2 (31)/	Intra-Protein	1	1	7	12	1	1	18	18	7.55755	UPF2	18	UPF2	31
332	J_Schwarz_Manjeera_280619_030719_L2_C_rep2.17827.17827.7.0.dta	7	5959.27	FTAQGLPDLNHSQVYAVKTVLQRPLSLIQGPPGTGK(18)-LLGHEVEDVIIKCQLPK(12)	Cross-Linked	BS3	5959.25	Carbamidomethyl[C](52)	1	2.78175e-08	7.55568	0.017688	2.96816	UPF1Chhelicase(389)-UPF1Chhelicase(365)/	Intra-Protein	8	1	18.5	15.5	1	1	22	23	7.55568	UPF1Chhelicase	389	UPF1Chhelicase	365
333	J_Schwarz_Manjeera_280619_030719_L2_B_rep2.10753.10753.4.0.dta	4	2353.31	KLPWQDQEVK(1)-VTTEKVLR(5)	Cross-Linked	BS3	2353.31	null	1	2.84334e-08	7.54617	0.000907	0.385414	UPF2 (38)-UPF2 (31)/	Intra-Protein	5	1	11	6	1	1	45	73	7.54617	UPF2	38	UPF2	31
334	J_Schwarz_Manjeera_280619_030719_L2_B_rep3.14920.14920.3.0.dta	3	2427.27	KLDCFLVYFQR(1)-CQLPKR(5)	Cross-Linked	BS3	2427.27	Carbamidomethyl[C](4);Carbamidomethyl[C](15)	1	2.90688e-08	7.53657	0.000271	0.111648	UPF2 (182)-UPF1Chhelicase(370)/	Inter-Protein	6	1	11.5	5.5	1	1	8	8	7.53657	UPF2	182	UPF1Chhelicase	370
335	J_Schwarz_Manjeera_280619_030719_L2_B_rep2.16054.16054.4.0.dta	4	2646.38	KLDCFLVYFQR(1)-DLSKVTTEK(4)	Cross-Linked	BS3	2646.39	Carbamidomethyl[C](4)	1	3.06265e-08	7.5139	-0.001567	-0.592129	UPF2 (182)-UPF2 (26)/	Intra-Protein	5	1	20	10	1	1	21	21	7.5139	UPF2	182	UPF2	26
336	J_Schwarz_Manjeera_280619_030719_L2_C_rep2.14684.14684.4.0.dta	4	4683.43	KGPPLGGGEGEAESADTMPFVMLTR(1)-VHQLDVAIPLHLKSQLR(13)	Cross-Linked	BS3	4683.43	Oxidation[M](18);Oxidation[M](22)	1	3.28603e-08	7.48333	0.006501	1.38809	UPF2 (393)-UPF2 (388)/	Intra-Protein	8	1	30.5	20.5	1	1	31	31	7.48333	UPF2	393	UPF2	388
337	J_Schwarz_Manjeera_280619_030719_L2_A_rep2.15784.15784.5.0.dta	5	3810.89	SSVGAPVEVTHNFQVDFVWKSTSFDR(20)-LCAKSR(4)	Cross-Linked	BS3	3810.89	Carbamidomethyl[C](31)	1	3.28899e-08	7.48294	0.003415	0.896116	UPF1Chhelicase(325)-UPF1Chhelicase(456)/	Intra-Protein	2	1	29.5	6.5	1	1	40	40	7.48294	UPF1Chhelicase	325	UPF1Chhelicase	456
338	J_Schwarz_Manjeera_280619_030719_L2_B_rep2.13840.13840.4.0.dta	4	3537.78	MQSALKTFAVDETSVSGYIYHK(6)-LAKMQFR(3)	Cross-Linked	BS3	3537.78	Oxidation[M](1);Oxidation[M](29)	1	3.32371e-08	7.47838	0.003556	1.00515	UPF1Chhelicase(337)-UPF1Chhelicase(536)/	Intra-Protein	5	1	38.5	9.5	1	1	21	21	7.47838	UPF1Chhelicase	337	UPF1Chhelicase	536
339	J_Schwarz_Manjeera_280619_030719_L2_A_rep1.9501.9501.4.0.dta	4	2142.24	TEAANVEKITTK(8)-LLKAGAK(3)	Cross-Linked	BS3	2142.24	null	1	3.44589e-08	7.4627	0.001594	0.744082	UPF1Chhelicase(684)-UPF1Chhelicase(691)/	Intra-Protein	1	1	17.5	7.5	1	1	35	35	7.4627	UPF1Chhelicase	684	UPF1Chhelicase	691
340	J_Schwarz_Manjeera_280619_030719_L2_B_rep2.12544.12544.5.0.dta	5	2953.67	VHQLDVAIPLHLKSQLR(13)-GNKQQFK(3)	Cross-Linked	BS3	2953.67	null	1	3.50988e-08	7.45471	0.000153	0.0518	UPF2 (388)-UPF2 (421)/	Intra-Protein	5	1	26	6	1	1	18	25	7.45471	UPF2	388	UPF2	421
341	J_Schwarz_Manjeera_280619_030719_L2_C_rep2.6453.6453.3.0.dta	3	1780.96	LAKMQFR(3)-LCAKSR(4)	Cross-Linked	BS3	1780.96	Oxidation[M](4);Carbamidomethyl[C](12)	1	3.531e-08	7.4521	5.6e-05	0.031444	UPF1Chhelicase(536)-UPF1Chhelicase(456)/	Intra-Protein	8	1	15.5	10.5	1	1	57	57	7.4521	UPF1Chhelicase	536	UPF1Chhelicase	456
342	J_Schwarz_Manjeera_280619_030719_L2_A_rep1.19842.19842.5.0.dta	5	4680.43	SSVGAPVEVTHNFQVDFVWKSTSFDR(20)-GDLAPLWKGIGHVIK(8)	Cross-Linked	BS3	4680.43	null	1	3.53241e-08	7.45193	0.006877	1.46931	UPF1Chhelicase(325)-UPF1Chhelicase(284)/	Intra-Protein	1	1	18	18	1	1	50	93	7.45193	UPF1Chhelicase	325	UPF1Chhelicase	284
343	J_Schwarz_Manjeera_280619_030719_L2_C_rep2.11613.11613.3.0.dta	3	2460.39	AAKAGLSQSLFER(3)-VTTEKVLR(5)	Cross-Linked	BS3	2460.38	null	1	3.57041e-08	7.44728	0.002648	1.07626	UPF1Chhelicase(586)-UPF2 (31)/	Inter-Protein	8	1	15.5	7.5	1	1	10	10	7.44728	UPF1Chhelicase	586	UPF2	31
344	J_Schwarz_Manjeera_280619_030719_L2_C_rep2.16017.16017.5.0.dta	5	5294.7	QPCASQSSLKDINWDSSQWQPLIQDR(10)-SGESVKVHQLDVAIPLHLK(6)	Cross-Linked	BS3	5294.69	Carbamidomethyl[C](3)	1	3.63199e-08	7.43986	0.006074	1.14719	UPF1Chhelicase(129)-UPF2 (375)/	Inter-Protein	8	1	23	18	1	1	15	15	7.43986	UPF1Chhelicase	129	UPF2	375
345	J_Schwarz_Manjeera_280619_030719_L2_B_rep3.14913.14913.4.0.dta	4	2427.27	KLDCFLVYFQR(1)-CQLPKR(5)	Cross-Linked	BS3	2427.27	Carbamidomethyl[C](4);Carbamidomethyl[C](15)	1	3.65348e-08	7.43729	0.001137	0.468428	UPF2 (182)-UPF1Chhelicase(370)/	Inter-Protein	6	1	12.5	5.5	1	1	8	8	7.43729	UPF2	182	UPF1Chhelicase	370
346	J_Schwarz_Manjeera_280619_030719_L2_A_rep1.12146.12146.3.0.dta	3	2693.48	KRPPLQEYVR(1)-KLPWQDQEVK(1)	Cross-Linked	BS3	2693.48	null	1	3.69574e-08	7.4323	-0.000616	-0.228701	UPF2 (8)-UPF2 (38)/	Intra-Protein	1	1	12	21	1	1	35	35	7.4323	UPF2	8	UPF2	38
347	J_Schwarz_Manjeera_280619_030719_L2_A_rep3.8993.8993.3.0.dta	3	3018.56	LGMEVNQPKFNQR(9)-TEAANVEKITTK(8)	Cross-Linked	BS3	3018.56	Oxidation[M](3)	1	3.69685e-08	7.43217	0.002219	0.73512	UPF2 (104)-UPF1Chhelicase(684)/	Inter-Protein	3	1	28	16	1	1	24	24	7.43217	UPF2	104	UPF1Chhelicase	684
348	J_Schwarz_Manjeera_280619_030719_L2_C_rep2.16985.16985.4.0.dta	4	4971.6	SSVGAPVEVTHNFQVDFVWKSTSFDR(20)-YKGDLAPLWKGIGHVIK(10)	Cross-Linked	BS3	4971.58	null	1	3.77228e-08	7.4234	0.013575	2.73052	UPF1Chhelicase(325)-UPF1Chhelicase(284)/	Intra-Protein	8	1	27	21	1	1	43	93	7.4234	UPF1Chhelicase	325	UPF1Chhelicase	284
349	J_Schwarz_Manjeera_280619_030719_L2_C_rep2.7902.7902.3.0.dta	3	2142.24	TEAANVEKITTK(8)-LLKAGAK(3)	Cross-Linked	BS3	2142.24	null	1	3.84426e-08	7.41519	-9.3e-05	-0.043413	UPF1Chhelicase(684)-UPF1Chhelicase(691)/	Intra-Protein	8	1	15.5	6.5	1	1	35	35	7.41519	UPF1Chhelicase	684	UPF1Chhelicase	691
350	J_Schwarz_Manjeera_280619_030719_L2_A_rep2.15372.15372.5.0.dta	5	4330.23	ENPSATLEDLEKPGVDEEPQHVLLR(12)-AAKAGLSQSLFER(3)	Cross-Linked	BS3	4330.22	null	1	3.90861e-08	7.40798	0.007263	1.67728	UPF1Chhelicase(191)-UPF1Chhelicase(586)/	Intra-Protein	2	1	28.5	15.5	1	1	17	17	7.40798	UPF1Chhelicase	191	UPF1Chhelicase	586
351	J_Schwarz_Manjeera_280619_030719_L2_C_rep2.16125.16125.4.0.dta	4	2975.67	YGVIIVGNPKALSK(10)-EKDFIILSCVR(2)	Cross-Linked	BS3	2975.66	Carbamidomethyl[C](26)	1	3.93882e-08	7.40463	0.002931	0.98499	UPF1Chhelicase(786)-UPF1Chhelicase(743)/	Intra-Protein	8	1	19	10	1	1	4	4	7.40463	UPF1Chhelicase	786	UPF1Chhelicase	743
352	J_Schwarz_Manjeera_280619_030719_L2_A_rep1.21604.21604.5.0.dta	5	5456.94	FTAQGLPDLNHSQVYAVKTVLQRPLSLIQGPPGTGK(18)-KLDCFLVYFQR(1)	Cross-Linked	BS3	5456.92	Carbamidomethyl[C](43)	1	3.98517e-08	7.39955	0.016582	3.03871	UPF1Chhelicase(389)-UPF2 (182)/	Inter-Protein	1	1	31	10	1	1	21	21	7.39955	UPF1Chhelicase	389	UPF2	182
353	J_Schwarz_Manjeera_280619_030719_L2_A_rep1.17097.17097.4.0.dta	4	3810.9	SSVGAPVEVTHNFQVDFVWKSTSFDR(20)-LCAKSR(4)	Cross-Linked	BS3	3810.89	Carbamidomethyl[C](31)	1	4.11106e-08	7.38605	0.004906	1.28736	UPF1Chhelicase(325)-UPF1Chhelicase(456)/	Intra-Protein	1	1	44	8	1	1	40	40	7.38605	UPF1Chhelicase	325	UPF1Chhelicase	456
354	J_Schwarz_Manjeera_280619_030719_L2_A_rep1.21123.21123.4.0.dta	4	3440.87	TEAANVEKITTKLLK(12)-RKLDCFLVYFQR(2)	Cross-Linked	BS3	3440.9	Carbamidomethyl[C](23)	1	4.18782e-08	7.37801	-0.02745	-7.97757	UPF1Chhelicase(688)-UPF2 (182)/	Inter-Protein	1	1	10	11	1	1	1	1	7.37801	UPF1Chhelicase	688	UPF2	182
355	J_Schwarz_Manjeera_280619_030719_L2_A_rep2.8268.8268.4.0.dta	4	2142.24	TEAANVEKITTK(8)-LLKAGAK(3)	Cross-Linked	BS3	2142.24	null	1	4.33742e-08	7.36277	0.001288	0.60124	UPF1Chhelicase(684)-UPF1Chhelicase(691)/	Intra-Protein	2	1	15.5	6.5	1	1	35	35	7.36277	UPF1Chhelicase	684	UPF1Chhelicase	691
356	J_Schwarz_Manjeera_280619_030719_L2_A_rep1.21311.21311.5.0.dta	5	5745.93	SYLVQYMQFSGSLHTKLYQEVEIASVDAFQGR(16)-AGAKPDQIGIITPYEGQR(4)	Cross-Linked	BS3	5745.89	null	1	4.49327e-08	7.34744	0.035545	6.18616	UPF1Chhelicase(725)-UPF1Chhelicase(695)/	Intra-Protein	1	1	18	16	1	1	10	10	7.34744	UPF1Chhelicase	725	UPF1Chhelicase	695
357	J_Schwarz_Manjeera_280619_030719_L2_B_rep2.16277.16277.3.1.dta	3	2442.39	KLDCFLVYFQR(1)-ITTKLLK(4)	Cross-Linked	BS3	2442.38	Carbamidomethyl[C](4)	1	4.69633e-08	7.32824	0.003022	1.23732	UPF2 (182)-UPF1Chhelicase(688)/	Inter-Protein	5	1	12	7	1	1	12	12	7.32824	UPF2	182	UPF1Chhelicase	688
358	J_Schwarz_Manjeera_280619_030719_L2_C_rep2.8780.8780.4.0.dta	4	3018.55	LGMEVNQPKFNQR(9)-TEAANVEKITTK(8)	Cross-Linked	BS3	3018.56	Oxidation[M](3)	1	4.76063e-08	7.32234	-0.00087	-0.288217	UPF2 (104)-UPF1Chhelicase(684)/	Inter-Protein	8	1	16	9	1	1	24	24	7.32234	UPF2	104	UPF1Chhelicase	684
359	J_Schwarz_Manjeera_280619_030719_L2_B_rep3.10209.10209.3.0.dta	3	2621.33	LGMEVNQPKFNQRR(9)-MEKTVK(3)	Cross-Linked	BS3	2621.35	Oxidation[M](3);Oxidation[M](18)	1	4.76206e-08	7.3222	-0.022467	-8.57076	UPF2 (104)-UPF2 (3)/	Intra-Protein	6	1	23	7	1	1	14	45	7.3222	UPF2	104	UPF2	3
360	J_Schwarz_Manjeera_280619_030719_L2_A_rep2.7984.7984.3.0.dta	3	2918.49	LQQLKDETGELSSADEKR(5)-LCAKSR(4)	Cross-Linked	BS3	2918.49	Carbamidomethyl[C](23)	1	4.77064e-08	7.32142	0.003242	1.11085	UPF1Chhelicase(490)-UPF1Chhelicase(456)/	Intra-Protein	2	1	27	7	1	1	41	61	7.32142	UPF1Chhelicase	490	UPF1Chhelicase	456
361	J_Schwarz_Manjeera_280619_030719_L2_A_rep1.23170.23170.4.1.dta	4	3894.09	LLKAGAKPDQIGIITPYEGQR(7)-KLDCFLVYFQR(1)	Cross-Linked	BS3	3894.1	Carbamidomethyl[C](28)	1	5.18609e-08	7.28516	-0.010346	-2.65684	UPF1Chhelicase(695)-UPF2 (182)/	Inter-Protein	1	1	17	16	1	1	1	3	7.28516	UPF1Chhelicase	695	UPF2	182
362	J_Schwarz_Manjeera_280619_030719_L2_C_rep2.7669.7669.4.1.dta	4	2515.29	LGMEVNQPKFNQR(9)-CQLPKR(5)	Cross-Linked	BS3	2515.29	Oxidation[M](3);Carbamidomethyl[C](17)	1	5.54658e-08	7.25598	0.000963	0.382858	UPF2 (104)-UPF1Chhelicase(370)/	Inter-Protein	8	1	23.5	7.5	1	1	22	22	7.25598	UPF2	104	UPF1Chhelicase	370
363	J_Schwarz_Manjeera_280619_030719_L2_C_rep2.11682.11682.5.0.dta	5	3982.12	LLKAGAKPDQIGIITPYEGQR(3)-LGMEVNQPKFNQR(9)	Cross-Linked	BS3	3982.12	Oxidation[M](27)	1	5.57048e-08	7.25411	0.002046	0.513796	UPF1Chhelicase(691)-UPF2 (104)/	Inter-Protein	8	1	12	16	1	1	13	13	7.25411	UPF1Chhelicase	691	UPF2	104
364	J_Schwarz_Manjeera_280619_030719_L2_B_rep2.12915.12915.4.0.dta	4	3387.67	IAYFTLPKTDSDMR(8)-LGMEVNQPKFNQR(9)	Cross-Linked	BS3	3387.67	Oxidation[M](13);Oxidation[M](20)	1	5.57493e-08	7.25376	0.001627	0.480271	UPF1Chhelicase(258)-UPF2 (104)/	Inter-Protein	5	1	12	21	1	1	6	6	7.25376	UPF1Chhelicase	258	UPF2	104
365	J_Schwarz_Manjeera_280619_030719_L2_A_rep1.19201.19201.5.0.dta	5	6166	KGFDFQWPQPDKPMFFYVTQGQEEIASSGTSYLNR(1)-AGAKPDQIGIITPYEGQR(4)	Cross-Linked	BS3	6166	Oxidation[M](14)	1	5.69495e-08	7.24451	-2.7e-05	-0.004379	UPF1Chhelicase(642)-UPF1Chhelicase(695)/	Intra-Protein	1	1	20.5	13.5	1	1	6	6	7.24451	UPF1Chhelicase	642	UPF1Chhelicase	695
366	J_Schwarz_Manjeera_280619_030719_L2_B_rep3.8428.8428.3.0.dta	3	2483.21	DETGELSSADEKR(12)-LAKMQFR(3)	Cross-Linked	BS3	2483.21	Oxidation[M](20)	1	5.74472e-08	7.24073	0.002278	0.917362	UPF1Chhelicase(502)-UPF1Chhelicase(536)/	Intra-Protein	6	1	14.5	4.5	1	1	11	25	7.24073	UPF1Chhelicase	502	UPF1Chhelicase	536
367	J_Schwarz_Manjeera_280619_030719_L2_A_rep1.17058.17058.4.0.dta	4	3810.9	SSVGAPVEVTHNFQVDFVWKSTSFDR(20)-LCAKSR(4)	Cross-Linked	BS3	3810.89	Carbamidomethyl[C](31)	1	5.87368e-08	7.23109	0.005053	1.32594	UPF1Chhelicase(325)-UPF1Chhelicase(456)/	Intra-Protein	1	1	37	8	1	1	40	40	7.23109	UPF1Chhelicase	325	UPF1Chhelicase	456
368	J_Schwarz_Manjeera_280619_030719_L2_A_rep2.10732.10732.5.1.dta	5	3693.82	KGPPLGGGEGEAESADTMPFVMLTR(1)-KGNKQQFK(4)	Cross-Linked	BS3	3693.82	Oxidation[M](18);Oxidation[M](22)	1	5.96125e-08	7.22466	-0.005342	-1.4462	UPF2 (393)-UPF2 (421)/	Intra-Protein	2	1	35	9	1	1	11	11	7.22466	UPF2	393	UPF2	421
369	J_Schwarz_Manjeera_280619_030719_L2_B_rep2.13824.13824.5.0.dta	5	4242.04	HVPCVEDEDFIQALDKMMLENLQQR(16)-CKEVTLHK(2)	Cross-Linked	BS3	4242.03	Carbamidomethyl[C](4);Oxidation[M](17);Oxidation[M](18);Carbamidomethyl[C](29)	1	6.07681e-08	7.21632	0.010748	2.53369	UPF2 (360)-UPF1Chhelicase(75)/	Inter-Protein	5	1	29	9	1	1	26	26	7.21632	UPF2	360	UPF1Chhelicase	75
370	J_Schwarz_Manjeera_280619_030719_L2_A_rep2.7042.7042.3.0.dta	3	2465.25	LGMEVNQPKFNQR(9)-MEKTVK(3)	Cross-Linked	BS3	2465.25	Oxidation[M](3);Oxidation[M](17)	1	6.59743e-08	7.18063	0.000352	0.142785	UPF2 (104)-UPF2 (3)/	Intra-Protein	2	1	31	8	1	1	30	45	7.18063	UPF2	104	UPF2	3
371	J_Schwarz_Manjeera_280619_030719_L2_C_rep2.14652.14652.5.0.dta	5	4683.43	KGPPLGGGEGEAESADTMPFVMLTR(1)-VHQLDVAIPLHLKSQLR(13)	Cross-Linked	BS3	4683.43	Oxidation[M](18);Oxidation[M](22)	1	6.92599e-08	7.15952	0.004872	1.04026	UPF2 (393)-UPF2 (388)/	Intra-Protein	8	1	30.5	17.5	1	1	31	31	7.15952	UPF2	393	UPF2	388
372	J_Schwarz_Manjeera_280619_030719_L2_B_rep2.15766.15766.6.1.dta	6	5443.67	ENPSATLEDLEKPGVDEEPQHVLLR(12)-MQSALKTFAVDETSVSGYIYHK(6)	Cross-Linked	BS3	5443.69	Oxidation[M](29)	1	6.93361e-08	7.15904	-0.016077	-2.95333	UPF1Chhelicase(191)-UPF1Chhelicase(337)/	Intra-Protein	5	1	24	31	1	1	1	1	7.15904	UPF1Chhelicase	191	UPF1Chhelicase	337
373	J_Schwarz_Manjeera_280619_030719_L2_B_rep1.17018.17018.4.0.dta	4	2896.51	KLDCFLVYFQR(1)-KLPWQDQEVK(1)	Cross-Linked	BS3	2896.51	Carbamidomethyl[C](4)	1	7.22235e-08	7.14132	0.003877	1.33851	UPF2 (182)-UPF2 (38)/	Intra-Protein	4	1	12.5	11.5	1	1	7	7	7.14132	UPF2	182	UPF2	38
374	J_Schwarz_Manjeera_280619_030719_L2_B_rep2.9934.9934.3.0.dta	3	2190.31	KLLYKDLSK(5)-VTTEKVLR(5)	Cross-Linked	BS3	2190.31	null	1	7.98034e-08	7.09798	0.000715	0.326438	UPF2 (22)-UPF2 (31)/	Intra-Protein	5	1	20	11	1	1	17	40	7.09798	UPF2	22	UPF2	31
375	J_Schwarz_Manjeera_280619_030719_L2_B_rep2.10678.10678.3.0.dta	3	2353.31	KLPWQDQEVK(1)-VTTEKVLR(5)	Cross-Linked	BS3	2353.31	null	1	8.00992e-08	7.09637	0.000378	0.160625	UPF2 (38)-UPF2 (31)/	Intra-Protein	5	1	13	9	1	1	45	73	7.09637	UPF2	38	UPF2	31
376	J_Schwarz_Manjeera_280619_030719_L2_C_rep2.18094.18094.5.1.dta	5	5761.93	SYLVQYMQFSGSLHTKLYQEVEIASVDAFQGR(16)-AGAKPDQIGIITPYEGQR(4)	Cross-Linked	BS3	5761.88	Oxidation[M](7)	1	8.4147e-08	7.07496	0.043835	7.60775	UPF1Chhelicase(725)-UPF1Chhelicase(695)/	Intra-Protein	8	1	22	12	1	1	10	10	7.07496	UPF1Chhelicase	725	UPF1Chhelicase	695
377	J_Schwarz_Manjeera_280619_030719_L2_A_rep2.7332.7332.3.0.dta	3	2174.2	KRPPLQEYVR(1)-MEKTVK(3)	Cross-Linked	BS3	2174.2	Oxidation[M](14)	1	8.62859e-08	7.06406	-0.000683	-0.314139	UPF2 (8)-UPF2 (3)/	Intra-Protein	2	1	8	13	1	1	14	15	7.06406	UPF2	8	UPF2	3
378	J_Schwarz_Manjeera_280619_030719_L2_A_rep2.7903.7903.4.0.dta	4	2918.49	LQQLKDETGELSSADEKR(5)-LCAKSR(4)	Cross-Linked	BS3	2918.49	Carbamidomethyl[C](23)	1	9.12922e-08	7.03957	0.000901	0.308721	UPF1Chhelicase(490)-UPF1Chhelicase(456)/	Intra-Protein	2	1	25.5	7.5	1	1	41	61	7.03957	UPF1Chhelicase	490	UPF1Chhelicase	456
379	J_Schwarz_Manjeera_280619_030719_L2_B_rep2.16050.16050.3.0.dta	3	2646.39	KLDCFLVYFQR(1)-DLSKVTTEK(4)	Cross-Linked	BS3	2646.39	Carbamidomethyl[C](4)	1	9.21729e-08	7.0354	0.001562	0.590239	UPF2 (182)-UPF2 (26)/	Intra-Protein	5	1	13.5	8.5	1	1	21	21	7.0354	UPF2	182	UPF2	26
380	J_Schwarz_Manjeera_280619_030719_L2_A_rep1.21635.21635.6.1.dta	6	5456.94	FTAQGLPDLNHSQVYAVKTVLQRPLSLIQGPPGTGK(18)-KLDCFLVYFQR(1)	Cross-Linked	BS3	5456.92	Carbamidomethyl[C](43)	1	9.28389e-08	7.03227	0.025889	4.74425	UPF1Chhelicase(389)-UPF2 (182)/	Inter-Protein	1	1	24	9	1	1	21	21	7.03227	UPF1Chhelicase	389	UPF2	182
381	J_Schwarz_Manjeera_280619_030719_L2_B_rep1.10920.10920.3.0.dta	3	2844.39	DETGELSSADEKR(12)-KLPWQDQEVK(1)	Cross-Linked	BS3	2844.39	null	1	1.063e-07	6.97347	0.001095	0.384968	UPF1Chhelicase(502)-UPF2 (38)/	Inter-Protein	4	1	21	11	1	1	13	14	6.97347	UPF1Chhelicase	502	UPF2	38
382	J_Schwarz_Manjeera_280619_030719_L2_A_rep2.17819.17819.4.0.dta	4	4769.59	FTAQGLPDLNHSQVYAVKTVLQRPLSLIQGPPGTGK(18)-CQLPKR(5)	Cross-Linked	BS3	4769.59	Carbamidomethyl[C](40)	1	1.0647e-07	6.97277	0.00055	0.115314	UPF1Chhelicase(389)-UPF1Chhelicase(370)/	Intra-Protein	2	1	62	7	1	1	45	56	6.97277	UPF1Chhelicase	389	UPF1Chhelicase	370
383	J_Schwarz_Manjeera_280619_030719_L2_B_rep3.7840.7840.4.1.dta	4	2515.29	LGMEVNQPKFNQR(9)-CQLPKR(5)	Cross-Linked	BS3	2515.29	Oxidation[M](3);Carbamidomethyl[C](17)	1	1.11627e-07	6.95223	0.002762	1.09808	UPF2 (104)-UPF1Chhelicase(370)/	Inter-Protein	6	1	21.5	8.5	1	1	22	22	6.95223	UPF2	104	UPF1Chhelicase	370
384	J_Schwarz_Manjeera_280619_030719_L2_B_rep2.6734.6734.3.0.dta	3	1780.96	LAKMQFR(3)-LCAKSR(4)	Cross-Linked	BS3	1780.96	Oxidation[M](4);Carbamidomethyl[C](12)	1	1.12513e-07	6.9488	0.000354	0.19877	UPF1Chhelicase(536)-UPF1Chhelicase(456)/	Intra-Protein	5	1	12.5	9.5	1	1	57	57	6.9488	UPF1Chhelicase	536	UPF1Chhelicase	456
385	J_Schwarz_Manjeera_280619_030719_L2_C_rep2.7637.7637.3.0.dta	3	2918.49	LQQLKDETGELSSADEKR(5)-LCAKSR(4)	Cross-Linked	BS3	2918.49	Carbamidomethyl[C](23)	1	1.21118e-07	6.91679	0.001406	0.481756	UPF1Chhelicase(490)-UPF1Chhelicase(456)/	Intra-Protein	8	1	21.5	5.5	1	1	41	61	6.91679	UPF1Chhelicase	490	UPF1Chhelicase	456
386	J_Schwarz_Manjeera_280619_030719_L2_C_rep2.8436.8436.3.1.dta	3	2594.27	DETGELSSADEKR(12)-DLSKVTTEK(4)	Cross-Linked	BS3	2594.27	null	1	1.23701e-07	6.90763	0.000949	0.365806	UPF1Chhelicase(502)-UPF2 (26)/	Inter-Protein	8	1	9	8	1	1	4	5	6.90763	UPF1Chhelicase	502	UPF2	26
387	J_Schwarz_Manjeera_280619_030719_L2_C_rep1.9034.9034.3.0.dta	3	3018.56	LGMEVNQPKFNQR(9)-TEAANVEKITTK(8)	Cross-Linked	BS3	3018.56	Oxidation[M](3)	1	1.26124e-07	6.8992	0.002465	0.816616	UPF2 (104)-UPF1Chhelicase(684)/	Inter-Protein	7	1	25	16	1	1	24	24	6.8992	UPF2	104	UPF1Chhelicase	684
388	J_Schwarz_Manjeera_280619_030719_L2_B_rep3.14873.14873.6.1.dta	6	4683.44	KGPPLGGGEGEAESADTMPFVMLTR(1)-VHQLDVAIPLHLKSQLR(13)	Cross-Linked	BS3	4683.43	Oxidation[M](18);Oxidation[M](22)	1	1.34621e-07	6.87089	0.016543	3.53224	UPF2 (393)-UPF2 (388)/	Intra-Protein	6	1	16.5	13.5	1	1	31	31	6.87089	UPF2	393	UPF2	388
389	J_Schwarz_Manjeera_280619_030719_L2_A_rep1.16750.16750.4.0.dta	4	4683.43	KGPPLGGGEGEAESADTMPFVMLTR(1)-VHQLDVAIPLHLKSQLR(13)	Cross-Linked	BS3	4683.43	Oxidation[M](18);Oxidation[M](22)	1	1.36301e-07	6.8655	0.001622	0.346328	UPF2 (393)-UPF2 (388)/	Intra-Protein	1	1	22.5	16.5	1	1	31	31	6.8655	UPF2	393	UPF2	388
390	J_Schwarz_Manjeera_280619_030719_L2_A_rep2.12494.12494.4.3.dta	4	3710.04	LLKAGAKPDQIGIITPYEGQR(3)-TEAANVEKITTK(8)	Cross-Linked	BS3	3710.04	null	1	1.38763e-07	6.85773	-0.000824	-0.2221	UPF1Chhelicase(691)-UPF1Chhelicase(684)/	Intra-Protein	2	1	17	15	1	1	43	43	6.85773	UPF1Chhelicase	691	UPF1Chhelicase	684
391	J_Schwarz_Manjeera_280619_030719_L2_C_rep2.7565.7565.4.0.dta	4	2918.49	LQQLKDETGELSSADEKR(5)-LCAKSR(4)	Cross-Linked	BS3	2918.49	Carbamidomethyl[C](23)	1	1.57396e-07	6.80301	0.000426	0.145966	UPF1Chhelicase(490)-UPF1Chhelicase(456)/	Intra-Protein	8	1	25	7	1	1	41	61	6.80301	UPF1Chhelicase	490	UPF1Chhelicase	456
392	J_Schwarz_Manjeera_280619_030719_L2_A_rep2.9117.9117.4.0.dta	4	3093.59	LQQLKDETGELSSADEKR(17)-LAKMQFR(3)	Cross-Linked	BS3	3093.59	Oxidation[M](25)	1	1.64756e-07	6.78316	0.000655	0.211728	UPF1Chhelicase(502)-UPF1Chhelicase(536)/	Intra-Protein	2	1	24	7	1	1	14	25	6.78316	UPF1Chhelicase	502	UPF1Chhelicase	536
393	J_Schwarz_Manjeera_280619_030719_L2_A_rep2.7981.7981.4.0.dta	4	2918.49	LQQLKDETGELSSADEKR(5)-LCAKSR(4)	Cross-Linked	BS3	2918.49	Carbamidomethyl[C](23)	1	1.78175e-07	6.74915	0.000873	0.299127	UPF1Chhelicase(490)-UPF1Chhelicase(456)/	Intra-Protein	2	1	27.5	5.5	1	1	41	61	6.74915	UPF1Chhelicase	490	UPF1Chhelicase	456
394	J_Schwarz_Manjeera_280619_030719_L2_A_rep3.15117.15117.4.3.dta	4	4330.22	ENPSATLEDLEKPGVDEEPQHVLLR(12)-AAKAGLSQSLFER(3)	Cross-Linked	BS3	4330.22	null	1	1.7871e-07	6.74785	-3.2e-05	-0.00739	UPF1Chhelicase(191)-UPF1Chhelicase(586)/	Intra-Protein	3	1	33.5	18.5	1	1	17	17	6.74785	UPF1Chhelicase	191	UPF1Chhelicase	586
395	J_Schwarz_Manjeera_280619_030719_L2_A_rep1.7860.7860.3.0.dta	3	1834.04	VTTEKVLR(5)-MEKTVK(3)	Cross-Linked	BS3	1834.04	Oxidation[M](12)	1	1.81284e-07	6.74164	-0.000239	-0.130314	UPF2 (31)-UPF2 (3)/	Intra-Protein	1	1	9	9	1	1	10	10	6.74164	UPF2	31	UPF2	3
396	J_Schwarz_Manjeera_280619_030719_L2_C_rep2.14694.14694.4.0.dta	4	2427.27	KLDCFLVYFQR(1)-CQLPKR(5)	Cross-Linked	BS3	2427.27	Carbamidomethyl[C](4);Carbamidomethyl[C](15)	1	1.87123e-07	6.72787	0.000131	0.05397	UPF2 (182)-UPF1Chhelicase(370)/	Inter-Protein	8	1	12	7	1	1	8	8	6.72787	UPF2	182	UPF1Chhelicase	370
397	J_Schwarz_Manjeera_280619_030719_L2_C_rep2.6331.6331.3.0.dta	3	2403.27	LKESQTQDNITVR(2)-LCAKSR(4)	Cross-Linked	BS3	2403.27	Carbamidomethyl[C](18)	1	1.87142e-07	6.72783	0.000526	0.218869	UPF1Chhelicase(230)-UPF1Chhelicase(456)/	Intra-Protein	8	1	11.5	6.5	1	1	14	14	6.72783	UPF1Chhelicase	230	UPF1Chhelicase	456
398	J_Schwarz_Manjeera_280619_030719_L2_A_rep1.12485.12485.3.0.dta	3	2402.38	KRPPLQEYVR(1)-LLYKDLSK(4)	Cross-Linked	BS3	2402.38	null	1	1.91572e-07	6.71767	0.001141	0.474946	UPF2 (8)-UPF2 (22)/	Intra-Protein	1	1	12	14	1	1	20	52	6.71767	UPF2	8	UPF2	22
399	J_Schwarz_Manjeera_280619_030719_L2_A_rep2.10377.10377.5.0.dta	5	2530.48	KRPPLQEYVR(1)-KLLYKDLSK(5)	Cross-Linked	BS3	2530.47	null	1	1.93924e-07	6.71237	0.000277	0.109466	UPF2 (8)-UPF2 (22)/	Intra-Protein	2	1	9	10	1	1	32	52	6.71237	UPF2	8	UPF2	22
400	J_Schwarz_Manjeera_280619_030719_L2_B_rep3.14871.14871.5.0.dta	5	4683.43	KGPPLGGGEGEAESADTMPFVMLTR(1)-VHQLDVAIPLHLKSQLR(13)	Cross-Linked	BS3	4683.43	Oxidation[M](18);Oxidation[M](22)	1	2.11023e-07	6.67567	0.003939	0.841051	UPF2 (393)-UPF2 (388)/	Intra-Protein	6	1	32.5	17.5	1	1	31	31	6.67567	UPF2	393	UPF2	388
401	J_Schwarz_Manjeera_280619_030719_L2_A_rep1.12412.12412.3.0.dta	3	2062.22	LLYKDLSK(4)-VTTEKVLR(5)	Cross-Linked	BS3	2062.22	null	1	2.13058e-07	6.6715	0.001165	0.564926	UPF2 (22)-UPF2 (31)/	Intra-Protein	1	1	10	10	1	1	23	40	6.6715	UPF2	22	UPF2	31
402	J_Schwarz_Manjeera_280619_030719_L2_A_rep1.22656.22656.4.0.dta	4	4435.56	NVFLLGFIPAKADSVVVLLCR(11)-VHQLDVAIPLHLKSQLR(13)	Cross-Linked	BS3	4435.54	Carbamidomethyl[C](20)	1	2.21842e-07	6.65396	0.019028	4.28989	UPF1Chhelicase(109)-UPF2 (388)/	Inter-Protein	1	1	21	14	1	1	12	12	6.65396	UPF1Chhelicase	109	UPF2	388
403	J_Schwarz_Manjeera_280619_030719_L2_A_rep1.17063.17063.3.0.dta	3	3810.9	SSVGAPVEVTHNFQVDFVWKSTSFDR(20)-LCAKSR(4)	Cross-Linked	BS3	3810.89	Carbamidomethyl[C](31)	1	2.40319e-07	6.61921	0.005762	1.51198	UPF1Chhelicase(325)-UPF1Chhelicase(456)/	Intra-Protein	1	1	48.5	7.5	1	1	40	40	6.61921	UPF1Chhelicase	325	UPF1Chhelicase	456
404	J_Schwarz_Manjeera_280619_030719_L2_C_rep2.8456.8456.3.0.dta	3	1992.13	VTTEKVLR(5)-LAKMQFR(3)	Cross-Linked	BS3	1992.13	Oxidation[M](15)	1	2.42104e-07	6.616	5.6e-05	0.028111	UPF2 (31)-UPF1Chhelicase(536)/	Inter-Protein	8	1	8.5	10.5	1	1	7	7	6.616	UPF2	31	UPF1Chhelicase	536
405	J_Schwarz_Manjeera_280619_030719_L2_A_rep1.14007.14007.3.0.dta	3	3342.69	IAYFTLPKTDSDMR(8)-LKESQTQDNITVR(2)	Cross-Linked	BS3	3342.69	Oxidation[M](13)	1	2.44121e-07	6.61239	-0.002484	-0.743114	UPF1Chhelicase(258)-UPF1Chhelicase(230)/	Intra-Protein	1	1	14.5	9.5	1	1	16	16	6.61239	UPF1Chhelicase	258	UPF1Chhelicase	230
406	J_Schwarz_Manjeera_280619_030719_L2_A_rep2.9090.9090.3.0.dta	3	2067.12	DLSKVTTEK(4)-LAKMQFR(3)	Cross-Linked	BS3	2067.11	Oxidation[M](16)	1	2.49876e-07	6.60228	0.003526	1.70576	UPF2 (26)-UPF1Chhelicase(536)/	Inter-Protein	2	1	10	11	1	1	7	7	6.60228	UPF2	26	UPF1Chhelicase	536
407	J_Schwarz_Manjeera_280619_030719_L2_A_rep2.14008.14008.5.0.dta	5	3013.64	YKGDLAPLWKGIGHVIK(10)-LEADYDKK(7)	Cross-Linked	BS3	3013.64	null	1	2.66791e-07	6.57383	-0.000424	-0.140694	UPF1Chhelicase(284)-UPF1Chhelicase(227)/	Intra-Protein	2	1	21.5	6.5	1	1	17	18	6.57383	UPF1Chhelicase	284	UPF1Chhelicase	227
408	J_Schwarz_Manjeera_280619_030719_L2_A_rep1.8959.8959.3.1.dta	3	1884.07	VTTEKVLR(5)-CQLPKR(5)	Cross-Linked	BS3	1884.07	Carbamidomethyl[C](12)	1	2.66818e-07	6.57379	0.000309	0.164006	UPF2 (31)-UPF1Chhelicase(370)/	Inter-Protein	1	1	8.5	9.5	1	1	9	9	6.57379	UPF2	31	UPF1Chhelicase	370
409	J_Schwarz_Manjeera_280619_030719_L2_C_rep2.15641.15641.4.0.dta	4	4170.27	QGNGPVLVCAPSNIAVDQLTEKIHQTGLK(22)-VTTEKVLR(5)	Cross-Linked	BS3	4170.26	Carbamidomethyl[C](9)	1	2.71175e-07	6.56675	0.012178	2.9202	UPF1Chhelicase(442)-UPF2 (31)/	Inter-Protein	8	1	28	5	1	1	16	16	6.56675	UPF1Chhelicase	442	UPF2	31
410	J_Schwarz_Manjeera_280619_030719_L2_A_rep1.12015.12015.4.1.dta	4	3693.82	KGPPLGGGEGEAESADTMPFVMLTR(1)-KGNKQQFK(4)	Cross-Linked	BS3	3693.82	Oxidation[M](18);Oxidation[M](22)	1	2.78318e-07	6.55546	-0.007753	-2.09891	UPF2 (393)-UPF2 (421)/	Intra-Protein	1	1	37	7	1	1	11	11	6.55546	UPF2	393	UPF2	421
411	J_Schwarz_Manjeera_280619_030719_L2_A_rep2.6667.6667.3.0.dta	3	1780.96	LAKMQFR(3)-LCAKSR(4)	Cross-Linked	BS3	1780.96	Oxidation[M](4);Carbamidomethyl[C](12)	1	2.83062e-07	6.54812	0.000329	0.184732	UPF1Chhelicase(536)-UPF1Chhelicase(456)/	Intra-Protein	2	1	12	8	1	1	57	57	6.54812	UPF1Chhelicase	536	UPF1Chhelicase	456
412	J_Schwarz_Manjeera_280619_030719_L2_A_rep1.15389.15389.3.0.dta	3	3725.95	QLILVGDHCQLGPVVMCKK(18)-AAKAGLSQSLFER(3)	Cross-Linked	BS3	3725.95	Carbamidomethyl[C](9);Carbamidomethyl[C](17);Oxidation[M](16)	1	2.92647e-07	6.53366	-0.003119	-0.837101	UPF1Chhelicase(582)-UPF1Chhelicase(586)/	Intra-Protein	1	1	24.5	13.5	1	1	5	5	6.53366	UPF1Chhelicase	582	UPF1Chhelicase	586
413	J_Schwarz_Manjeera_280619_030719_L2_A_rep1.8606.8606.3.0.dta	3	2174.2	KRPPLQEYVR(1)-MEKTVK(3)	Cross-Linked	BS3	2174.2	Oxidation[M](14)	1	2.94496e-07	6.53092	-0.000615	-0.282863	UPF2 (8)-UPF2 (3)/	Intra-Protein	1	1	13.5	12.5	1	1	14	15	6.53092	UPF2	8	UPF2	3
414	J_Schwarz_Manjeera_280619_030719_L2_A_rep1.20116.20116.7.0.dta	7	5959.25	FTAQGLPDLNHSQVYAVKTVLQRPLSLIQGPPGTGK(18)-LLGHEVEDVIIKCQLPK(12)	Cross-Linked	BS3	5959.25	Carbamidomethyl[C](52)	1	2.97396e-07	6.52666	0.00046	0.077191	UPF1Chhelicase(389)-UPF1Chhelicase(365)/	Intra-Protein	1	1	27.5	18.5	1	1	22	23	6.52666	UPF1Chhelicase	389	UPF1Chhelicase	365
415	J_Schwarz_Manjeera_280619_030719_L2_C_rep2.7404.7404.3.0.dta	3	1884.07	VTTEKVLR(5)-CQLPKR(5)	Cross-Linked	BS3	1884.07	Carbamidomethyl[C](12)	1	2.99875e-07	6.52306	0.000871	0.462296	UPF2 (31)-UPF1Chhelicase(370)/	Inter-Protein	8	1	8.5	6.5	1	1	9	9	6.52306	UPF2	31	UPF1Chhelicase	370
416	J_Schwarz_Manjeera_280619_030719_L2_A_rep2.7349.7349.5.0.dta	5	2174.2	KRPPLQEYVR(1)-MEKTVK(3)	Cross-Linked	BS3	2174.2	Oxidation[M](14)	1	3.06515e-07	6.51355	0.000503	0.231349	UPF2 (8)-UPF2 (3)/	Intra-Protein	2	1	10	5	1	1	14	15	6.51355	UPF2	8	UPF2	3
417	J_Schwarz_Manjeera_280619_030719_L2_C_rep2.8193.8193.4.0.dta	4	2762.39	LQQLKDETGELSSADEK(5)-LCAKSR(4)	Cross-Linked	BS3	2762.39	Carbamidomethyl[C](22)	1	3.10619e-07	6.50777	0.001551	0.561471	UPF1Chhelicase(490)-UPF1Chhelicase(456)/	Intra-Protein	8	1	19	7	1	1	20	61	6.50777	UPF1Chhelicase	490	UPF1Chhelicase	456
418	J_Schwarz_Manjeera_280619_030719_L2_C_rep1.17012.17012.4.0.dta	4	3539.84	AGAKPDQIGIITPYEGQR(4)-KLDCFLVYFQR(1)	Cross-Linked	BS3	3539.84	Carbamidomethyl[C](25)	1	3.27984e-07	6.48415	0.00734	2.07354	UPF1Chhelicase(695)-UPF2 (182)/	Inter-Protein	7	1	14	9	1	1	2	3	6.48415	UPF1Chhelicase	695	UPF2	182
419	J_Schwarz_Manjeera_280619_030719_L2_C_rep2.12979.12979.4.1.dta	4	3563.95	YKGDLAPLWKGIGHVIK(10)-LKESQTQDNITVR(2)	Cross-Linked	BS3	3563.96	null	1	3.35515e-07	6.47429	-0.004288	-1.20316	UPF1Chhelicase(284)-UPF1Chhelicase(230)/	Intra-Protein	8	1	12.5	11.5	1	1	1	1	6.47429	UPF1Chhelicase	284	UPF1Chhelicase	230
420	J_Schwarz_Manjeera_280619_030719_L2_B_rep3.8934.8934.4.0.dta	4	3018.56	LGMEVNQPKFNQR(9)-TEAANVEKITTK(8)	Cross-Linked	BS3	3018.56	Oxidation[M](3)	1	3.43561e-07	6.464	0.000999	0.330953	UPF2 (104)-UPF1Chhelicase(684)/	Inter-Protein	6	1	17	7	1	1	24	24	6.464	UPF2	104	UPF1Chhelicase	684
421	J_Schwarz_Manjeera_280619_030719_L2_A_rep2.6725.6725.3.0.dta	3	2308.11	DETGELSSADEKR(12)-LCAKSR(4)	Cross-Linked	BS3	2308.11	Carbamidomethyl[C](18)	1	3.50993e-07	6.4547	0.000126	0.05459	UPF1Chhelicase(502)-UPF1Chhelicase(456)/	Intra-Protein	2	1	20.5	7.5	1	1	17	34	6.4547	UPF1Chhelicase	502	UPF1Chhelicase	456
422	J_Schwarz_Manjeera_280619_030719_L2_B_rep2.17309.17309.7.0.dta	7	4971.6	SSVGAPVEVTHNFQVDFVWKSTSFDR(20)-YKGDLAPLWKGIGHVIK(10)	Cross-Linked	BS3	4971.58	null	1	3.52611e-07	6.4527	0.017713	3.56285	UPF1Chhelicase(325)-UPF1Chhelicase(284)/	Intra-Protein	5	1	18	19	1	1	43	93	6.4527	UPF1Chhelicase	325	UPF1Chhelicase	284
423	J_Schwarz_Manjeera_280619_030719_L2_A_rep1.10751.10751.3.0.dta	3	2190.31	KLLYKDLSK(1)-VTTEKVLR(5)	Cross-Linked	BS3	2190.31	null	1	3.68472e-07	6.4336	0.001159	0.529149	UPF2 (18)-UPF2 (31)/	Intra-Protein	1	1	9	10	1	1	18	18	6.4336	UPF2	18	UPF2	31
424	J_Schwarz_Manjeera_280619_030719_L2_B_rep3.10602.10602.3.0.dta	3	2693.48	KRPPLQEYVR(1)-KLPWQDQEVK(1)	Cross-Linked	BS3	2693.48	null	1	3.72362e-07	6.42904	0.001009	0.374609	UPF2 (8)-UPF2 (38)/	Intra-Protein	6	1	8	20	1	1	35	35	6.42904	UPF2	8	UPF2	38
425	J_Schwarz_Manjeera_280619_030719_L2_A_rep2.16763.16763.4.1.dta	4	4178.14	KLPWQDQEVKDYVICCMINIWNVK(1)-VTTEKVLR(5)	Cross-Linked	BS3	4178.15	Carbamidomethyl[C](15);Carbamidomethyl[C](16);Oxidation[M](17)	1	3.83127e-07	6.41666	-0.004974	-1.19048	UPF2 (38)-UPF2 (31)/	Intra-Protein	2	1	30	6	1	1	28	73	6.41666	UPF2	38	UPF2	31
426	J_Schwarz_Manjeera_280619_030719_L2_A_rep1.18067.18067.4.0.dta	4	4178.15	KLPWQDQEVKDYVICCMINIWNVK(1)-VTTEKVLR(5)	Cross-Linked	BS3	4178.15	Carbamidomethyl[C](15);Carbamidomethyl[C](16);Oxidation[M](17)	1	3.8845e-07	6.41066	0.002424	0.580161	UPF2 (38)-UPF2 (31)/	Intra-Protein	1	1	33	6	1	1	28	73	6.41066	UPF2	38	UPF2	31
427	J_Schwarz_Manjeera_280619_030719_L2_A_rep2.10840.10840.3.0.dta	3	2353.31	KLPWQDQEVK(1)-VTTEKVLR(5)	Cross-Linked	BS3	2353.31	null	1	4.16616e-07	6.38026	0.001253	0.532441	UPF2 (38)-UPF2 (31)/	Intra-Protein	2	1	13	7	1	1	45	73	6.38026	UPF2	38	UPF2	31
428	J_Schwarz_Manjeera_280619_030719_L2_B_rep3.6664.6664.3.0.dta	3	2308.11	DETGELSSADEKR(12)-LCAKSR(4)	Cross-Linked	BS3	2308.11	Carbamidomethyl[C](18)	1	4.22574e-07	6.3741	-0.00088	-0.381265	UPF1Chhelicase(502)-UPF1Chhelicase(456)/	Intra-Protein	6	1	19.5	6.5	1	1	17	34	6.3741	UPF1Chhelicase	502	UPF1Chhelicase	456
429	J_Schwarz_Manjeera_280619_030719_L2_B_rep3.14876.14876.4.0.dta	4	4683.44	KGPPLGGGEGEAESADTMPFVMLTR(1)-VHQLDVAIPLHLKSQLR(13)	Cross-Linked	BS3	4683.43	Oxidation[M](18);Oxidation[M](22)	1	4.34356e-07	6.36215	0.011809	2.52144	UPF2 (393)-UPF2 (388)/	Intra-Protein	6	1	23.5	13.5	1	1	31	31	6.36215	UPF2	393	UPF2	388
430	J_Schwarz_Manjeera_280619_030719_L2_B_rep2.13640.13640.5.1.dta	5	3013.64	YKGDLAPLWKGIGHVIK(10)-LEADYDKK(7)	Cross-Linked	BS3	3013.64	null	1	4.45575e-07	6.35108	-0.001209	-0.401176	UPF1Chhelicase(284)-UPF1Chhelicase(227)/	Intra-Protein	5	1	21.5	8.5	1	1	17	18	6.35108	UPF1Chhelicase	284	UPF1Chhelicase	227
431	J_Schwarz_Manjeera_280619_030719_L2_B_rep3.19126.19126.5.0.dta	5	4162.16	KLPWQDQEVKDYVICCMINIWNVK(1)-VTTEKVLR(5)	Cross-Linked	BS3	4162.15	Carbamidomethyl[C](15);Carbamidomethyl[C](16)	1	4.55942e-07	6.34109	0.007674	1.84376	UPF2 (38)-UPF2 (31)/	Intra-Protein	6	1	16	6	1	1	28	73	6.34109	UPF2	38	UPF2	31
432	J_Schwarz_Manjeera_280619_030719_L2_C_rep2.17586.17586.5.4.dta	5	4680.44	SSVGAPVEVTHNFQVDFVWKSTSFDR(20)-GDLAPLWKGIGHVIK(8)	Cross-Linked	BS3	4680.43	null	1	4.57586e-07	6.33953	0.017335	3.70372	UPF1Chhelicase(325)-UPF1Chhelicase(284)/	Intra-Protein	8	1	19	17	1	1	50	93	6.33953	UPF1Chhelicase	325	UPF1Chhelicase	284
433	J_Schwarz_Manjeera_280619_030719_L2_B_rep2.8526.8526.3.0.dta	3	1764.96	LAKMQFR(3)-LCAKSR(4)	Cross-Linked	BS3	1764.96	Carbamidomethyl[C](12)	1	4.5965e-07	6.33757	0.000706	0.400009	UPF1Chhelicase(536)-UPF1Chhelicase(456)/	Intra-Protein	5	1	9	7	1	1	57	57	6.33757	UPF1Chhelicase	536	UPF1Chhelicase	456
434	J_Schwarz_Manjeera_280619_030719_L2_B_rep3.10331.10331.3.0.dta	3	2844.39	DETGELSSADEKR(12)-KLPWQDQEVK(1)	Cross-Linked	BS3	2844.39	null	1	4.60755e-07	6.33653	-0.003416	-1.20096	UPF1Chhelicase(502)-UPF2 (38)/	Inter-Protein	6	1	21	8	1	1	13	14	6.33653	UPF1Chhelicase	502	UPF2	38
435	J_Schwarz_Manjeera_280619_030719_L2_B_rep2.15496.15496.3.0.dta	3	3202.62	LGMEVNQPKFNQR(9)-KLDCFLVYFQR(1)	Cross-Linked	BS3	3202.62	Oxidation[M](3);Carbamidomethyl[C](20)	1	4.68748e-07	6.32906	0.003371	1.05258	UPF2 (104)-UPF2 (182)/	Intra-Protein	5	1	20	10	1	1	7	7	6.32906	UPF2	104	UPF2	182
436	J_Schwarz_Manjeera_280619_030719_L2_B_rep3.17021.17021.6.0.dta	6	4769.6	FTAQGLPDLNHSQVYAVKTVLQRPLSLIQGPPGTGK(18)-CQLPKR(5)	Cross-Linked	BS3	4769.59	Carbamidomethyl[C](40)	1	4.86271e-07	6.31312	0.005946	1.24665	UPF1Chhelicase(389)-UPF1Chhelicase(370)/	Intra-Protein	6	1	32	8	1	1	45	56	6.31312	UPF1Chhelicase	389	UPF1Chhelicase	370
437	J_Schwarz_Manjeera_280619_030719_L2_A_rep2.11859.11859.3.0.dta	3	3081.76	VHQLDVAIPLHLKSQLR(13)-KGNKQQFK(4)	Cross-Linked	BS3	3081.77	null	1	4.90324e-07	6.30952	-0.005786	-1.87749	UPF2 (388)-UPF2 (421)/	Intra-Protein	2	1	26	8	1	1	7	25	6.30952	UPF2	388	UPF2	421
438	J_Schwarz_Manjeera_280619_030719_L2_B_rep3.9007.9007.4.0.dta	4	2659.42	LGMEVNQPKFNQR(9)-VTTEKVLR(5)	Cross-Linked	BS3	2659.42	Oxidation[M](3)	1	4.99779e-07	6.30122	0.000486	0.182746	UPF2 (104)-UPF2 (31)/	Intra-Protein	6	1	21.5	4.5	1	1	8	8	6.30122	UPF2	104	UPF2	31
439	J_Schwarz_Manjeera_280619_030719_L2_C_rep2.10403.10403.3.0.dta	3	2984.53	LGMEVNQPKFNQR(9)-KLPWQDQEVK(1)	Cross-Linked	BS3	2984.53	Oxidation[M](3)	1	5.05054e-07	6.29666	0.002083	0.697932	UPF2 (104)-UPF2 (38)/	Intra-Protein	8	1	16	8	1	1	7	7	6.29666	UPF2	104	UPF2	38
440	J_Schwarz_Manjeera_280619_030719_L2_B_rep3.18042.18042.6.0.dta	6	5959.27	FTAQGLPDLNHSQVYAVKTVLQRPLSLIQGPPGTGK(18)-LLGHEVEDVIIKCQLPK(12)	Cross-Linked	BS3	5959.25	Carbamidomethyl[C](52)	1	5.1536e-07	6.28789	0.01709	2.86781	UPF1Chhelicase(389)-UPF1Chhelicase(365)/	Intra-Protein	6	1	25.5	20.5	1	1	22	23	6.28789	UPF1Chhelicase	389	UPF1Chhelicase	365
441	J_Schwarz_Manjeera_280619_030719_L2_C_rep2.7619.7619.5.0.dta	5	2918.49	LQQLKDETGELSSADEKR(5)-LCAKSR(4)	Cross-Linked	BS3	2918.49	Carbamidomethyl[C](23)	1	5.22208e-07	6.28216	0.001073	0.367656	UPF1Chhelicase(490)-UPF1Chhelicase(456)/	Intra-Protein	8	1	21.5	6.5	1	1	41	61	6.28216	UPF1Chhelicase	490	UPF1Chhelicase	456
442	J_Schwarz_Manjeera_280619_030719_L2_A_rep1.9933.9933.3.0.dta	3	2159.14	KLPWQDQEVK(1)-MEKTVK(3)	Cross-Linked	BS3	2159.14	Oxidation[M](14)	1	5.26402e-07	6.27868	0.000614	0.284372	UPF2 (38)-UPF2 (3)/	Intra-Protein	1	1	10	8	1	1	3	3	6.27868	UPF2	38	UPF2	3
443	J_Schwarz_Manjeera_280619_030719_L2_B_rep3.16227.16227.5.1.dta	5	5294.72	QPCASQSSLKDINWDSSQWQPLIQDR(10)-SGESVKVHQLDVAIPLHLK(6)	Cross-Linked	BS3	5294.69	Carbamidomethyl[C](3)	1	5.54721e-07	6.25593	0.025432	4.8033	UPF1Chhelicase(129)-UPF2 (375)/	Inter-Protein	6	1	23	15	1	1	15	15	6.25593	UPF1Chhelicase	129	UPF2	375
444	J_Schwarz_Manjeera_280619_030719_L2_A_rep2.15561.15561.4.3.dta	4	2818.49	ISSAKFLGELYNYR(5)-DLSKVTTEK(4)	Cross-Linked	BS3	2818.49	null	1	5.64401e-07	6.24841	0.003845	1.36421	UPF2 (114)-UPF2 (26)/	Intra-Protein	2	1	14	9	1	1	15	15	6.24841	UPF2	114	UPF2	26
445	J_Schwarz_Manjeera_280619_030719_L2_C_rep1.10424.10424.3.0.dta	3	2844.39	DETGELSSADEKR(12)-KLPWQDQEVK(1)	Cross-Linked	BS3	2844.39	null	1	5.82405e-07	6.23478	0.000181	0.063634	UPF1Chhelicase(502)-UPF2 (38)/	Inter-Protein	7	1	20	12	1	1	13	14	6.23478	UPF1Chhelicase	502	UPF2	38
446	J_Schwarz_Manjeera_280619_030719_L2_B_rep2.17281.17281.4.0.dta	4	4971.59	SSVGAPVEVTHNFQVDFVWKSTSFDR(20)-YKGDLAPLWKGIGHVIK(10)	Cross-Linked	BS3	4971.58	null	1	5.85909e-07	6.23217	0.01062	2.13614	UPF1Chhelicase(325)-UPF1Chhelicase(284)/	Intra-Protein	5	1	31	23	1	1	43	93	6.23217	UPF1Chhelicase	325	UPF1Chhelicase	284
447	J_Schwarz_Manjeera_280619_030719_L2_B_rep3.16257.16257.5.0.dta	5	3894.11	LLKAGAKPDQIGIITPYEGQR(3)-KLDCFLVYFQR(1)	Cross-Linked	BS3	3894.1	Carbamidomethyl[C](28)	1	5.93517e-07	6.22657	0.008128	2.08726	UPF1Chhelicase(691)-UPF2 (182)/	Inter-Protein	6	1	14	9	1	1	2	2	6.22657	UPF1Chhelicase	691	UPF2	182
448	J_Schwarz_Manjeera_280619_030719_L2_C_rep2.14594.14594.4.0.dta	4	2333.35	EKDFIILSCVR(2)-ITTKLLK(4)	Cross-Linked	BS3	2333.35	Carbamidomethyl[C](9)	1	6.12143e-07	6.21315	-0.000366	-0.156856	UPF1Chhelicase(743)-UPF1Chhelicase(688)/	Intra-Protein	8	1	16	6	1	1	7	7	6.21315	UPF1Chhelicase	743	UPF1Chhelicase	688
449	J_Schwarz_Manjeera_280619_030719_L2_B_rep3.12553.12553.4.0.dta	4	4293.06	KGPPLGGGEGEAESADTMPFVMLTR(1)-LGMEVNQPKFNQR(9)	Cross-Linked	BS3	4293.06	Oxidation[M](18);Oxidation[M](22);Oxidation[M](31)	1	6.40959e-07	6.19317	-0.004	-0.931736	UPF2 (393)-UPF2 (104)/	Intra-Protein	6	1	16.5	18.5	1	1	6	6	6.19317	UPF2	393	UPF2	104
450	J_Schwarz_Manjeera_280619_030719_L2_B_rep2.7872.7872.4.0.dta	4	2918.49	LQQLKDETGELSSADEKR(5)-LCAKSR(4)	Cross-Linked	BS3	2918.49	Carbamidomethyl[C](23)	1	6.57053e-07	6.1824	0.001181	0.404662	UPF1Chhelicase(490)-UPF1Chhelicase(456)/	Intra-Protein	5	1	34	6	1	1	41	61	6.1824	UPF1Chhelicase	490	UPF1Chhelicase	456
451	J_Schwarz_Manjeera_280619_030719_L2_C_rep3.15345.15345.3.0.dta	3	2571.4	KLDCFLVYFQR(1)-VTTEKVLR(5)	Cross-Linked	BS3	2571.4	Carbamidomethyl[C](4)	1	6.85237e-07	6.16416	-0.001862	-0.724119	UPF2 (182)-UPF2 (31)/	Intra-Protein	9	1	13.5	9.5	1	1	16	16	6.16416	UPF2	182	UPF2	31
452	J_Schwarz_Manjeera_280619_030719_L2_B_rep3.17237.17237.6.1.dta	6	5544.99	FTAQGLPDLNHSQVYAVKTVLQRPLSLIQGPPGTGK(18)-LGMEVNQPKFNQR(9)	Cross-Linked	BS3	5544.94	Oxidation[M](42)	1	7.11422e-07	6.14787	0.047245	8.52038	UPF1Chhelicase(389)-UPF2 (104)/	Inter-Protein	6	1	19	20	1	1	20	21	6.14787	UPF1Chhelicase	389	UPF2	104
453	J_Schwarz_Manjeera_280619_030719_L2_A_rep1.9629.9629.3.0.dta	3	2064.12	LEADYDKK(7)-VTTEKVLR(5)	Cross-Linked	BS3	2064.12	null	1	7.27246e-07	6.13832	-0.002118	-1.0261	UPF1Chhelicase(227)-UPF2 (31)/	Inter-Protein	1	1	12	8	1	1	1	1	6.13832	UPF1Chhelicase	227	UPF2	31
454	J_Schwarz_Manjeera_280619_030719_L2_A_rep2.7394.7394.5.1.dta	5	2174.2	KRPPLQEYVR(1)-MEKTVK(3)	Cross-Linked	BS3	2174.2	Oxidation[M](14)	1	7.62243e-07	6.11791	0.000503	0.231349	UPF2 (8)-UPF2 (3)/	Intra-Protein	2	1	10	6	1	1	14	15	6.11791	UPF2	8	UPF2	3
455	J_Schwarz_Manjeera_280619_030719_L2_A_rep1.16300.16300.5.0.dta	5	4299.24	FTAQGLPDLNHSQVYAVKTVLQR(18)-LGMEVNQPKFNQR(9)	Cross-Linked	BS3	4299.23	Oxidation[M](29)	1	7.68058e-07	6.11461	0.008653	2.01268	UPF1Chhelicase(389)-UPF2 (104)/	Inter-Protein	1	1	15	18	1	1	1	21	6.11461	UPF1Chhelicase	389	UPF2	104
456	J_Schwarz_Manjeera_280619_030719_L2_A_rep2.18842.18842.7.0.dta	7	5959.26	FTAQGLPDLNHSQVYAVKTVLQRPLSLIQGPPGTGK(18)-LLGHEVEDVIIKCQLPK(12)	Cross-Linked	BS3	5959.25	Carbamidomethyl[C](52)	1	7.75544e-07	6.11039	0.004461	0.748584	UPF1Chhelicase(389)-UPF1Chhelicase(365)/	Intra-Protein	2	1	21.5	19.5	1	1	22	23	6.11039	UPF1Chhelicase	389	UPF1Chhelicase	365
457	J_Schwarz_Manjeera_280619_030719_L2_C_rep2.12702.12702.6.1.dta	6	3784.03	SGESVKVHQLDVAIPLHLK(6)-LGMEVNQPKFNQR(9)	Cross-Linked	BS3	3784.02	Oxidation[M](25)	1	7.91449e-07	6.10158	0.003545	0.936834	UPF2 (375)-UPF2 (104)/	Intra-Protein	8	1	13	15	1	1	3	3	6.10158	UPF2	375	UPF2	104
458	J_Schwarz_Manjeera_280619_030719_L2_B_rep2.10674.10674.4.0.dta	4	2353.31	KLPWQDQEVK(1)-VTTEKVLR(5)	Cross-Linked	BS3	2353.31	null	1	8.02446e-07	6.09558	0.000962	0.408785	UPF2 (38)-UPF2 (31)/	Intra-Protein	5	1	12	7	1	1	45	73	6.09558	UPF2	38	UPF2	31
459	J_Schwarz_Manjeera_280619_030719_L2_C_rep2.9989.9989.3.0.dta	3	2621.33	LGMEVNQPKFNQRR(9)-MEKTVK(3)	Cross-Linked	BS3	2621.35	Oxidation[M](3);Oxidation[M](18)	1	8.3261e-07	6.07956	-0.021219	-8.09467	UPF2 (104)-UPF2 (3)/	Intra-Protein	8	1	29	9	1	1	14	45	6.07956	UPF2	104	UPF2	3
460	J_Schwarz_Manjeera_280619_030719_L2_A_rep2.14230.14230.5.0.dta	5	4242.02	HVPCVEDEDFIQALDKMMLENLQQR(16)-CKEVTLHK(2)	Cross-Linked	BS3	4242.03	Carbamidomethyl[C](4);Oxidation[M](17);Oxidation[M](18);Carbamidomethyl[C](29)	1	8.35529e-07	6.07804	-0.008936	-2.10654	UPF2 (360)-UPF1Chhelicase(75)/	Inter-Protein	2	1	27	9	1	1	26	26	6.07804	UPF2	360	UPF1Chhelicase	75
461	J_Schwarz_Manjeera_280619_030719_L2_A_rep1.15273.15273.5.1.dta	5	3013.64	YKGDLAPLWKGIGHVIK(10)-LEADYDKK(7)	Cross-Linked	BS3	3013.64	null	1	8.52663e-07	6.06922	0.000803	0.266455	UPF1Chhelicase(284)-UPF1Chhelicase(227)/	Intra-Protein	1	1	24.5	7.5	1	1	17	18	6.06922	UPF1Chhelicase	284	UPF1Chhelicase	227
462	J_Schwarz_Manjeera_280619_030719_L2_B_rep3.10853.10853.4.0.dta	4	2062.22	LLYKDLSK(4)-VTTEKVLR(5)	Cross-Linked	BS3	2062.22	null	1	9.97612e-07	6.00104	0.002364	1.14634	UPF2 (22)-UPF2 (31)/	Intra-Protein	6	1	8	8	1	1	23	40	6.00104	UPF2	22	UPF2	31
463	J_Schwarz_Manjeera_280619_030719_L2_C_rep2.17224.17224.5.2.dta	5	5152.59	SYLVQYMQFSGSLHTKLYQEVEIASVDAFQGR(16)-TEAANVEKITTK(8)	Cross-Linked	BS3	5152.58	Oxidation[M](7)	1	9.9931e-07	6.0003	0.007356	1.42763	UPF1Chhelicase(725)-UPF1Chhelicase(684)/	Intra-Protein	8	1	19	10	1	1	1	1	6.0003	UPF1Chhelicase	725	UPF1Chhelicase	684
464	J_Schwarz_Manjeera_280619_030719_L2_A_rep3.16074.16074.5.0.dta	5	4801.48	QGNGPVLVCAPSNIAVDQLTEKIHQTGLK(22)-LGMEVNQPKFNQR(9)	Cross-Linked	BS3	4801.48	Carbamidomethyl[C](9);Oxidation[M](35)	1	1.02379e-06	5.98979	0.005727	1.19276	UPF1Chhelicase(442)-UPF2 (104)/	Inter-Protein	3	1	31	22	1	1	18	18	5.98979	UPF1Chhelicase	442	UPF2	104
465	J_Schwarz_Manjeera_280619_030719_L2_C_rep2.6960.6960.4.0.dta	4	3161.65	LQQLKDETGELSSADEKR(17)-KGNKQQFK(1)	Cross-Linked	BS3	3161.64	null	1	1.09156e-06	5.96195	0.002025	0.64049	UPF1Chhelicase(502)-UPF2 (418)/	Inter-Protein	8	1	21	4	1	1	4	4	5.96195	UPF1Chhelicase	502	UPF2	418
466	J_Schwarz_Manjeera_280619_030719_L2_B_rep2.14098.14098.4.0.dta	4	3817.91	KGPPLGGGEGEAESADTMPFVMLTR(1)-KLTLDINER(1)	Cross-Linked	BS3	3817.9	Oxidation[M](18);Oxidation[M](22)	1	1.12931e-06	5.94719	0.007146	1.87171	UPF2 (393)-UPF2 (455)/	Intra-Protein	5	1	34.5	10.5	1	1	9	9	5.94719	UPF2	393	UPF2	455
467	J_Schwarz_Manjeera_280619_030719_L2_C_rep2.7919.7919.4.0.dta	4	2142.24	TEAANVEKITTK(8)-LLKAGAK(3)	Cross-Linked	BS3	2142.24	null	1	1.13293e-06	5.9458	0.001129	0.527019	UPF1Chhelicase(684)-UPF1Chhelicase(691)/	Intra-Protein	8	1	14.5	6.5	1	1	35	35	5.9458	UPF1Chhelicase	684	UPF1Chhelicase	691
468	J_Schwarz_Manjeera_280619_030719_L2_A_rep2.15570.15570.3.0.dta	3	2818.49	ISSAKFLGELYNYR(5)-DLSKVTTEK(4)	Cross-Linked	BS3	2818.49	null	1	1.21484e-06	5.91548	0.005441	1.93047	UPF2 (114)-UPF2 (26)/	Intra-Protein	2	1	15	10	1	1	15	15	5.91548	UPF2	114	UPF2	26
469	J_Schwarz_Manjeera_280619_030719_L2_B_rep2.7936.7936.3.0.dta	3	2918.49	LQQLKDETGELSSADEKR(5)-LCAKSR(4)	Cross-Linked	BS3	2918.49	Carbamidomethyl[C](23)	1	1.2219e-06	5.91296	0.001998	0.684601	UPF1Chhelicase(490)-UPF1Chhelicase(456)/	Intra-Protein	5	1	24.5	6.5	1	1	41	61	5.91296	UPF1Chhelicase	490	UPF1Chhelicase	456
470	J_Schwarz_Manjeera_280619_030719_L2_C_rep2.7635.7635.4.0.dta	4	2918.49	LQQLKDETGELSSADEKR(5)-LCAKSR(4)	Cross-Linked	BS3	2918.49	Carbamidomethyl[C](23)	1	1.26101e-06	5.89928	0.000452	0.154875	UPF1Chhelicase(490)-UPF1Chhelicase(456)/	Intra-Protein	8	1	25.5	4.5	1	1	41	61	5.89928	UPF1Chhelicase	490	UPF1Chhelicase	456
471	J_Schwarz_Manjeera_280619_030719_L2_B_rep1.17541.17541.4.0.dta	4	3592.98	VHQLDVAIPLHLKSQLR(13)-KLDCFLVYFQR(1)	Cross-Linked	BS3	3592.98	Carbamidomethyl[C](24)	1	1.40524e-06	5.85225	0.000428	0.119121	UPF2 (388)-UPF2 (182)/	Intra-Protein	4	1	26	12	1	1	16	16	5.85225	UPF2	388	UPF2	182
472	J_Schwarz_Manjeera_280619_030719_L2_B_rep2.11640.11640.5.0.dta	5	3081.77	VHQLDVAIPLHLKSQLR(13)-KGNKQQFK(4)	Cross-Linked	BS3	3081.77	null	1	1.41866e-06	5.84812	0.000266	0.086314	UPF2 (388)-UPF2 (421)/	Intra-Protein	5	1	27	6	1	1	7	25	5.84812	UPF2	388	UPF2	421
473	J_Schwarz_Manjeera_280619_030719_L2_A_rep1.12419.12419.4.0.dta	4	2353.31	KLPWQDQEVK(1)-VTTEKVLR(5)	Cross-Linked	BS3	2353.31	null	1	1.4232e-06	5.84673	0.000629	0.267283	UPF2 (38)-UPF2 (31)/	Intra-Protein	1	1	12	7	1	1	45	73	5.84673	UPF2	38	UPF2	31
474	J_Schwarz_Manjeera_280619_030719_L2_B_rep2.11890.11890.3.0.dta	3	3710.04	LLKAGAKPDQIGIITPYEGQR(3)-TEAANVEKITTK(8)	Cross-Linked	BS3	3710.04	null	1	1.43077e-06	5.84443	0.005298	1.42802	UPF1Chhelicase(691)-UPF1Chhelicase(684)/	Intra-Protein	5	1	29	16	1	1	43	43	5.84443	UPF1Chhelicase	691	UPF1Chhelicase	684
475	J_Schwarz_Manjeera_280619_030719_L2_A_rep1.13385.13385.5.0.dta	5	3710.04	LLKAGAKPDQIGIITPYEGQR(3)-TEAANVEKITTK(8)	Cross-Linked	BS3	3710.04	null	1	1.50367e-06	5.82285	0.002278	0.61401	UPF1Chhelicase(691)-UPF1Chhelicase(684)/	Intra-Protein	1	1	25	15	1	1	43	43	5.82285	UPF1Chhelicase	691	UPF1Chhelicase	684
476	J_Schwarz_Manjeera_280619_030719_L2_C_rep2.17038.17038.5.0.dta	5	6166.01	KGFDFQWPQPDKPMFFYVTQGQEEIASSGTSYLNR(12)-AGAKPDQIGIITPYEGQR(4)	Cross-Linked	BS3	6166	Oxidation[M](14)	1	1.50894e-06	5.82133	0.015374	2.49335	UPF1Chhelicase(653)-UPF1Chhelicase(695)/	Intra-Protein	8	1	14.5	10.5	1	1	1	1	5.82133	UPF1Chhelicase	653	UPF1Chhelicase	695
477	J_Schwarz_Manjeera_280619_030719_L2_B_rep3.6965.6965.4.0.dta	4	2465.25	LGMEVNQPKFNQR(9)-MEKTVK(3)	Cross-Linked	BS3	2465.25	Oxidation[M](3);Oxidation[M](17)	1	1.5342e-06	5.81412	0.000353	0.14319	UPF2 (104)-UPF2 (3)/	Intra-Protein	6	1	29	9	1	1	30	45	5.81412	UPF2	104	UPF2	3
478	J_Schwarz_Manjeera_280619_030719_L2_A_rep1.18208.18208.5.1.dta	5	5294.71	QPCASQSSLKDINWDSSQWQPLIQDR(10)-SGESVKVHQLDVAIPLHLK(6)	Cross-Linked	BS3	5294.69	Carbamidomethyl[C](3)	1	1.59075e-06	5.7984	0.016167	3.05344	UPF1Chhelicase(129)-UPF2 (375)/	Inter-Protein	1	1	19	13	1	1	15	15	5.7984	UPF1Chhelicase	129	UPF2	375
479	J_Schwarz_Manjeera_280619_030719_L2_B_rep2.15979.15979.5.0.dta	5	4170.27	QGNGPVLVCAPSNIAVDQLTEKIHQTGLK(22)-VTTEKVLR(5)	Cross-Linked	BS3	4170.26	Carbamidomethyl[C](9)	1	1.6237e-06	5.78949	0.009783	2.3459	UPF1Chhelicase(442)-UPF2 (31)/	Inter-Protein	5	1	31	5	1	1	16	16	5.78949	UPF1Chhelicase	442	UPF2	31
480	J_Schwarz_Manjeera_280619_030719_L2_C_rep2.7894.7894.3.0.dta	3	2142.24	TEAANVEKITTK(8)-LLKAGAK(3)	Cross-Linked	BS3	2142.24	null	1	1.63054e-06	5.78767	-9.3e-05	-0.043413	UPF1Chhelicase(684)-UPF1Chhelicase(691)/	Intra-Protein	8	1	13.5	5.5	1	1	35	35	5.78767	UPF1Chhelicase	684	UPF1Chhelicase	691
481	J_Schwarz_Manjeera_280619_030719_L2_C_rep2.10586.10586.4.0.dta	4	3285.71	LQQLKDETGELSSADEKR(17)-KLTLDINER(1)	Cross-Linked	BS3	3285.72	null	1	1.63576e-06	5.78628	-0.006486	-1.974	UPF1Chhelicase(502)-UPF2 (455)/	Inter-Protein	8	1	20.5	8.5	1	1	1	1	5.78628	UPF1Chhelicase	502	UPF2	455
482	J_Schwarz_Manjeera_280619_030719_L2_C_rep2.14749.14749.4.1.dta	4	2818.49	ISSAKFLGELYNYR(5)-DLSKVTTEK(4)	Cross-Linked	BS3	2818.49	null	1	1.72015e-06	5.76443	0.002435	0.863939	UPF2 (114)-UPF2 (26)/	Intra-Protein	8	1	15	10	1	1	15	15	5.76443	UPF2	114	UPF2	26
483	J_Schwarz_Manjeera_280619_030719_L2_A_rep1.9833.9833.4.0.dta	4	2762.39	LQQLKDETGELSSADEK(5)-LCAKSR(4)	Cross-Linked	BS3	2762.39	Carbamidomethyl[C](22)	1	1.76934e-06	5.75219	-0.001167	-0.422461	UPF1Chhelicase(490)-UPF1Chhelicase(456)/	Intra-Protein	1	1	21	6	1	1	20	61	5.75219	UPF1Chhelicase	490	UPF1Chhelicase	456
484	J_Schwarz_Manjeera_280619_030719_L2_B_rep3.10079.10079.3.0.dta	3	2530.48	KRPPLQEYVR(1)-KLLYKDLSK(5)	Cross-Linked	BS3	2530.47	null	1	1.80148e-06	5.74437	0.002875	1.13615	UPF2 (8)-UPF2 (22)/	Intra-Protein	6	1	9	17	1	1	32	52	5.74437	UPF2	8	UPF2	22
485	J_Schwarz_Manjeera_280619_030719_L2_C_rep2.17050.17050.5.0.dta	5	5544.94	FTAQGLPDLNHSQVYAVKTVLQRPLSLIQGPPGTGK(18)-LGMEVNQPKFNQR(9)	Cross-Linked	BS3	5544.94	Oxidation[M](42)	1	1.88289e-06	5.72517	0.000675	0.121733	UPF1Chhelicase(389)-UPF2 (104)/	Inter-Protein	8	1	19	15	1	1	20	21	5.72517	UPF1Chhelicase	389	UPF2	104
486	J_Schwarz_Manjeera_280619_030719_L2_B_rep2.13637.13637.4.2.dta	4	3013.64	YKGDLAPLWKGIGHVIK(10)-LEADYDKK(7)	Cross-Linked	BS3	3013.64	null	1	1.88346e-06	5.72504	-0.002213	-0.734328	UPF1Chhelicase(284)-UPF1Chhelicase(227)/	Intra-Protein	5	1	22.5	7.5	1	1	17	18	5.72504	UPF1Chhelicase	284	UPF1Chhelicase	227
487	J_Schwarz_Manjeera_280619_030719_L2_A_rep3.17695.17695.4.0.dta	4	4971.58	SSVGAPVEVTHNFQVDFVWKSTSFDR(20)-YKGDLAPLWKGIGHVIK(10)	Cross-Linked	BS3	4971.58	null	1	1.88572e-06	5.72452	0.000883	0.177609	UPF1Chhelicase(325)-UPF1Chhelicase(284)/	Intra-Protein	3	1	40	26	1	1	43	93	5.72452	UPF1Chhelicase	325	UPF1Chhelicase	284
488	J_Schwarz_Manjeera_280619_030719_L2_B_rep2.10984.10984.3.0.dta	3	2062.22	LLYKDLSK(4)-VTTEKVLR(5)	Cross-Linked	BS3	2062.22	null	1	1.91767e-06	5.71723	0.000718	0.348169	UPF2 (22)-UPF2 (31)/	Intra-Protein	5	1	11	10	1	1	23	40	5.71723	UPF2	22	UPF2	31
489	J_Schwarz_Manjeera_280619_030719_L2_A_rep2.12133.12133.4.0.dta	4	3710.04	LLKAGAKPDQIGIITPYEGQR(3)-TEAANVEKITTK(8)	Cross-Linked	BS3	3710.04	null	1	1.91843e-06	5.71705	0.004321	1.16468	UPF1Chhelicase(691)-UPF1Chhelicase(684)/	Intra-Protein	2	1	23	17	1	1	43	43	5.71705	UPF1Chhelicase	691	UPF1Chhelicase	684
490	J_Schwarz_Manjeera_280619_030719_L2_A_rep3.9859.9859.3.0.dta	3	2190.31	KLLYKDLSK(5)-VTTEKVLR(5)	Cross-Linked	BS3	2190.31	null	1	1.9381e-06	5.71262	0.000752	0.34333	UPF2 (22)-UPF2 (31)/	Intra-Protein	3	1	19	12	1	1	17	40	5.71262	UPF2	22	UPF2	31
491	J_Schwarz_Manjeera_280619_030719_L2_B_rep3.11853.11853.5.0.dta	5	3710.04	LLKAGAKPDQIGIITPYEGQR(3)-TEAANVEKITTK(8)	Cross-Linked	BS3	3710.04	null	1	2.10015e-06	5.67775	0.001205	0.324795	UPF1Chhelicase(691)-UPF1Chhelicase(684)/	Intra-Protein	6	1	18	13	1	1	43	43	5.67775	UPF1Chhelicase	691	UPF1Chhelicase	684
492	J_Schwarz_Manjeera_280619_030719_L2_A_rep3.17907.17907.4.0.dta	4	4117.05	MQSALKTFAVDETSVSGYIYHK(6)-KLDCFLVYFQR(1)	Cross-Linked	BS3	4117.05	Oxidation[M](1);Carbamidomethyl[C](29)	1	2.19616e-06	5.65834	0.009121	2.21542	UPF1Chhelicase(337)-UPF2 (182)/	Inter-Protein	3	1	25	10	1	1	5	5	5.65834	UPF1Chhelicase	337	UPF2	182
493	J_Schwarz_Manjeera_280619_030719_L2_C_rep2.11548.11548.5.0.dta	5	3710.04	LLKAGAKPDQIGIITPYEGQR(3)-TEAANVEKITTK(8)	Cross-Linked	BS3	3710.04	null	1	2.20849e-06	5.6559	0.001639	0.441775	UPF1Chhelicase(691)-UPF1Chhelicase(684)/	Intra-Protein	8	1	22	14	1	1	43	43	5.6559	UPF1Chhelicase	691	UPF1Chhelicase	684
494	J_Schwarz_Manjeera_280619_030719_L2_B_rep3.17827.17827.5.0.dta	5	5238.87	FTAQGLPDLNHSQVYAVKTVLQRPLSLIQGPPGTGK(18)-KLPWQDQEVK(1)	Cross-Linked	BS3	5238.83	null	1	2.26825e-06	5.64431	0.040108	7.65591	UPF1Chhelicase(389)-UPF2 (38)/	Inter-Protein	6	1	21.5	8.5	1	1	10	10	5.64431	UPF1Chhelicase	389	UPF2	38
495	J_Schwarz_Manjeera_280619_030719_L2_B_rep3.14941.14941.4.4.dta	4	2818.48	ISSAKFLGELYNYR(5)-DLSKVTTEK(4)	Cross-Linked	BS3	2818.49	null	1	2.27052e-06	5.64387	-0.004713	-1.67217	UPF2 (114)-UPF2 (26)/	Intra-Protein	6	1	13	10	1	1	15	15	5.64387	UPF2	114	UPF2	26
496	J_Schwarz_Manjeera_280619_030719_L2_C_rep3.10486.10486.3.0.dta	3	2353.31	KLPWQDQEVK(1)-VTTEKVLR(5)	Cross-Linked	BS3	2353.31	null	1	2.42446e-06	5.61539	0.001085	0.461052	UPF2 (38)-UPF2 (31)/	Intra-Protein	9	1	15	13	1	1	45	73	5.61539	UPF2	38	UPF2	31
497	J_Schwarz_Manjeera_280619_030719_L2_A_rep1.8601.8601.4.0.dta	4	2174.2	KRPPLQEYVR(1)-MEKTVK(3)	Cross-Linked	BS3	2174.2	Oxidation[M](14)	1	2.66075e-06	5.575	0.00198	0.91068	UPF2 (8)-UPF2 (3)/	Intra-Protein	1	1	12	12	1	1	14	15	5.575	UPF2	8	UPF2	3
498	J_Schwarz_Manjeera_280619_030719_L2_B_rep3.19497.19497.6.0.dta	6	5456.93	FTAQGLPDLNHSQVYAVKTVLQRPLSLIQGPPGTGK(18)-KLDCFLVYFQR(1)	Cross-Linked	BS3	5456.92	Carbamidomethyl[C](43)	1	2.67088e-06	5.57335	0.015252	2.79498	UPF1Chhelicase(389)-UPF2 (182)/	Inter-Protein	6	1	16	9	1	1	21	21	5.57335	UPF1Chhelicase	389	UPF2	182
499	J_Schwarz_Manjeera_280619_030719_L2_B_rep3.8076.8076.4.1.dta	4	2142.24	TEAANVEKITTK(8)-LLKAGAK(3)	Cross-Linked	BS3	2142.24	null	1	2.73111e-06	5.56366	0.000996	0.464934	UPF1Chhelicase(684)-UPF1Chhelicase(691)/	Intra-Protein	6	1	12.5	6.5	1	1	35	35	5.56366	UPF1Chhelicase	684	UPF1Chhelicase	691
500	J_Schwarz_Manjeera_280619_030719_L2_B_rep2.11887.11887.4.0.dta	4	3710.04	LLKAGAKPDQIGIITPYEGQR(3)-TEAANVEKITTK(8)	Cross-Linked	BS3	3710.04	null	1	2.75966e-06	5.55914	0.002612	0.704036	UPF1Chhelicase(691)-UPF1Chhelicase(684)/	Intra-Protein	5	1	36	22	1	1	43	43	5.55914	UPF1Chhelicase	691	UPF1Chhelicase	684
501	J_Schwarz_Manjeera_280619_030719_L2_C_rep3.14380.14380.4.3.dta	4	3205.85	VHQLDVAIPLHLKSQLR(13)-KLTLDINER(1)	Cross-Linked	BS3	3205.84	null	1	2.77932e-06	5.55606	0.005585	1.74213	UPF2 (388)-UPF2 (455)/	Intra-Protein	9	1	20	8	1	1	13	13	5.55606	UPF2	388	UPF2	455
502	J_Schwarz_Manjeera_280619_030719_L2_B_rep2.7708.7708.3.1.dta	3	1884.07	VTTEKVLR(5)-CQLPKR(5)	Cross-Linked	BS3	1884.07	Carbamidomethyl[C](12)	1	2.81063e-06	5.5512	0.000292	0.154983	UPF2 (31)-UPF1Chhelicase(370)/	Inter-Protein	5	1	9.5	7.5	1	1	9	9	5.5512	UPF2	31	UPF1Chhelicase	370
503	J_Schwarz_Manjeera_280619_030719_L2_C_rep2.10401.10401.4.0.dta	4	2693.48	KRPPLQEYVR(1)-KLPWQDQEVK(1)	Cross-Linked	BS3	2693.48	null	1	2.83405e-06	5.54759	0.001661	0.616675	UPF2 (8)-UPF2 (38)/	Intra-Protein	8	1	10	13	1	1	35	35	5.54759	UPF2	8	UPF2	38
504	J_Schwarz_Manjeera_280619_030719_L2_B_rep2.8208.8208.3.0.dta	3	2142.24	TEAANVEKITTK(8)-LLKAGAK(3)	Cross-Linked	BS3	2142.24	null	1	2.88928e-06	5.53921	-3.9e-05	-0.018205	UPF1Chhelicase(684)-UPF1Chhelicase(691)/	Intra-Protein	5	1	17.5	6.5	1	1	35	35	5.53921	UPF1Chhelicase	684	UPF1Chhelicase	691
505	J_Schwarz_Manjeera_280619_030719_L2_B_rep3.9231.9231.3.0.dta	3	2190.31	KLLYKDLSK(1)-VTTEKVLR(5)	Cross-Linked	BS3	2190.31	null	1	2.96954e-06	5.52731	0.001135	0.518191	UPF2 (18)-UPF2 (31)/	Intra-Protein	6	1	6	10	1	1	18	18	5.52731	UPF2	18	UPF2	31
506	J_Schwarz_Manjeera_280619_030719_L2_B_rep2.8496.8496.4.0.dta	4	2762.39	LQQLKDETGELSSADEK(5)-LCAKSR(4)	Cross-Linked	BS3	2762.39	Carbamidomethyl[C](22)	1	2.98652e-06	5.52484	0.000584	0.211411	UPF1Chhelicase(490)-UPF1Chhelicase(456)/	Intra-Protein	5	1	20	6	1	1	20	61	5.52484	UPF1Chhelicase	490	UPF1Chhelicase	456
507	J_Schwarz_Manjeera_280619_030719_L2_C_rep2.15337.15337.4.0.dta	4	2571.4	KLDCFLVYFQR(1)-VTTEKVLR(5)	Cross-Linked	BS3	2571.4	Carbamidomethyl[C](4)	1	3.00629e-06	5.52197	0.003201	1.24485	UPF2 (182)-UPF2 (31)/	Intra-Protein	8	1	15.5	5.5	1	1	16	16	5.52197	UPF2	182	UPF2	31
508	J_Schwarz_Manjeera_280619_030719_L2_C_rep2.7900.7900.4.0.dta	4	2142.24	TEAANVEKITTK(8)-LLKAGAK(3)	Cross-Linked	BS3	2142.24	null	1	3.16169e-06	5.50008	0.000927	0.432725	UPF1Chhelicase(684)-UPF1Chhelicase(691)/	Intra-Protein	8	1	12.5	6.5	1	1	35	35	5.50008	UPF1Chhelicase	684	UPF1Chhelicase	691
509	J_Schwarz_Manjeera_280619_030719_L2_C_rep2.17825.17825.5.0.dta	5	5959.27	FTAQGLPDLNHSQVYAVKTVLQRPLSLIQGPPGTGK(18)-LLGHEVEDVIIKCQLPK(12)	Cross-Linked	BS3	5959.25	Carbamidomethyl[C](52)	1	3.16296e-06	5.49991	0.021207	3.55867	UPF1Chhelicase(389)-UPF1Chhelicase(365)/	Intra-Protein	8	1	29.5	18.5	1	1	22	23	5.49991	UPF1Chhelicase	389	UPF1Chhelicase	365
510	J_Schwarz_Manjeera_280619_030719_L2_C_rep2.5989.5989.4.1.dta	4	2551.26	DETGELSSADEKR(12)-KGNKQQFK(4)	Cross-Linked	BS3	2551.26	null	1	3.28908e-06	5.48293	0.000198	0.077609	UPF1Chhelicase(502)-UPF2 (421)/	Inter-Protein	8	1	13	5	1	1	3	6	5.48293	UPF1Chhelicase	502	UPF2	421
511	J_Schwarz_Manjeera_280619_030719_L2_B_rep2.18149.18149.6.0.dta	6	5959.27	FTAQGLPDLNHSQVYAVKTVLQRPLSLIQGPPGTGK(18)-LLGHEVEDVIIKCQLPK(12)	Cross-Linked	BS3	5959.25	Carbamidomethyl[C](52)	1	3.55057e-06	5.4497	0.017872	2.99903	UPF1Chhelicase(389)-UPF1Chhelicase(365)/	Intra-Protein	5	1	29.5	21.5	1	1	22	23	5.4497	UPF1Chhelicase	389	UPF1Chhelicase	365
512	J_Schwarz_Manjeera_280619_030719_L2_B_rep2.8999.8999.3.0.dta	3	2067.11	DLSKVTTEK(4)-LAKMQFR(3)	Cross-Linked	BS3	2067.11	Oxidation[M](16)	1	3.56301e-06	5.44818	-4e-06	-0.001935	UPF2 (26)-UPF1Chhelicase(536)/	Inter-Protein	5	1	7	8	1	1	7	7	5.44818	UPF2	26	UPF1Chhelicase	536
513	J_Schwarz_Manjeera_280619_030719_L2_B_rep2.15669.15669.4.1.dta	4	2571.4	KLDCFLVYFQR(1)-VTTEKVLR(5)	Cross-Linked	BS3	2571.4	Carbamidomethyl[C](4)	1	3.73447e-06	5.42777	0.002404	0.934899	UPF2 (182)-UPF2 (31)/	Intra-Protein	5	1	17.5	6.5	1	1	16	16	5.42777	UPF2	182	UPF2	31
514	J_Schwarz_Manjeera_280619_030719_L2_C_rep2.18930.18930.5.0.dta	5	5410.63	YEDAYQYQNIFGPLVKLEADYDK(16)-MQSALKTFAVDETSVSGYIYHK(6)	Cross-Linked	BS3	5410.6	Oxidation[M](27)	1	4.13095e-06	5.38395	0.02476	4.5762	UPF1Chhelicase(220)-UPF1Chhelicase(337)/	Intra-Protein	8	1	20	28	1	1	11	16	5.38395	UPF1Chhelicase	220	UPF1Chhelicase	337
515	J_Schwarz_Manjeera_280619_030719_L2_B_rep2.17005.17005.3.0.dta	3	3356.82	QITAQQINKLEELWK(9)-AAKAGLSQSLFER(3)	Cross-Linked	BS3	3356.82	null	1	4.1917e-06	5.37761	0.004182	1.24582	UPF1Chhelicase(173)-UPF1Chhelicase(586)/	Intra-Protein	5	1	12	13	1	1	11	11	5.37761	UPF1Chhelicase	173	UPF1Chhelicase	586
516	J_Schwarz_Manjeera_280619_030719_L2_C_rep2.14814.14814.4.1.dta	4	4226.01	HVPCVEDEDFIQALDKMMLENLQQR(16)-CKEVTLHK(2)	Cross-Linked	BS3	4226.04	Carbamidomethyl[C](4);Oxidation[M](18);Carbamidomethyl[C](29)	1	4.19212e-06	5.37757	-0.029459	-6.97083	UPF2 (360)-UPF1Chhelicase(75)/	Inter-Protein	8	1	27	7	1	1	26	26	5.37757	UPF2	360	UPF1Chhelicase	75
517	J_Schwarz_Manjeera_280619_030719_L2_B_rep1.9501.9501.3.0.dta	3	3018.56	LGMEVNQPKFNQR(9)-TEAANVEKITTK(8)	Cross-Linked	BS3	3018.56	Oxidation[M](3)	1	4.37194e-06	5.35933	0.000596	0.197445	UPF2 (104)-UPF1Chhelicase(684)/	Inter-Protein	4	1	23	10	1	1	24	24	5.35933	UPF2	104	UPF1Chhelicase	684
518	J_Schwarz_Manjeera_280619_030719_L2_B_rep3.8900.8900.3.0.dta	3	2028.21	VTTEKVLR(5)-VTTEKVLR(5)	Cross-Linked	BS3	2028.21	null	1	4.57362e-06	5.33974	0.000953	0.469873	UPF2 (31)-UPF2 (31)/	Inter-Protein	6	1	4.5	4.5	1	1	5	5	5.33974	UPF2	31	UPF2	31
519	J_Schwarz_Manjeera_280619_030719_L2_C_rep2.10031.10031.3.1.dta	3	2621.33	LGMEVNQPKFNQRR(9)-MEKTVK(3)	Cross-Linked	BS3	2621.35	Oxidation[M](3);Oxidation[M](18)	1	4.59839e-06	5.33739	-0.021219	-8.09467	UPF2 (104)-UPF2 (3)/	Intra-Protein	8	1	31	9	1	1	14	45	5.33739	UPF2	104	UPF2	3
520	J_Schwarz_Manjeera_280619_030719_L2_B_rep2.10724.10724.5.1.dta	5	2693.48	KRPPLQEYVR(1)-KLPWQDQEVK(1)	Cross-Linked	BS3	2693.48	null	1	4.81485e-06	5.31742	0.000986	0.36607	UPF2 (8)-UPF2 (38)/	Intra-Protein	5	1	10.5	13.5	1	1	35	35	5.31742	UPF2	8	UPF2	38
521	J_Schwarz_Manjeera_280619_030719_L2_A_rep2.11227.11227.4.0.dta	4	2402.38	KRPPLQEYVR(1)-LLYKDLSK(4)	Cross-Linked	BS3	2402.38	null	1	4.82498e-06	5.3165	-0.000808	-0.336333	UPF2 (8)-UPF2 (22)/	Intra-Protein	2	1	9	9	1	1	20	52	5.3165	UPF2	8	UPF2	22
522	J_Schwarz_Manjeera_280619_030719_L2_C_rep2.17535.17535.6.0.dta	6	4988.71	FTAQGLPDLNHSQVYAVKTVLQRPLSLIQGPPGTGK(18)-DLSKVTTEK(4)	Cross-Linked	BS3	4988.71	null	1	5.06627e-06	5.29531	0.003919	0.785574	UPF1Chhelicase(389)-UPF2 (26)/	Inter-Protein	8	1	16.5	6.5	1	1	2	2	5.29531	UPF1Chhelicase	389	UPF2	26
523	J_Schwarz_Manjeera_280619_030719_L2_B_rep3.18053.18053.7.0.dta	7	5959.27	FTAQGLPDLNHSQVYAVKTVLQRPLSLIQGPPGTGK(18)-LLGHEVEDVIIKCQLPK(12)	Cross-Linked	BS3	5959.25	Carbamidomethyl[C](52)	1	5.18933e-06	5.28489	0.022949	3.85099	UPF1Chhelicase(389)-UPF1Chhelicase(365)/	Intra-Protein	6	1	20.5	19.5	1	1	22	23	5.28489	UPF1Chhelicase	389	UPF1Chhelicase	365
524	J_Schwarz_Manjeera_280619_030719_L2_C_rep1.17037.17037.4.2.dta	4	3539.84	AGAKPDQIGIITPYEGQR(4)-KLDCFLVYFQR(1)	Cross-Linked	BS3	3539.84	Carbamidomethyl[C](25)	1	5.22579e-06	5.28185	0.00734	2.07354	UPF1Chhelicase(695)-UPF2 (182)/	Inter-Protein	7	1	14	9	1	1	2	3	5.28185	UPF1Chhelicase	695	UPF2	182
525	J_Schwarz_Manjeera_280619_030719_L2_C_rep2.9120.9120.4.0.dta	4	2999.59	LGMEVNQPKFNQR(9)-KRPPLQEYVR(1)	Cross-Linked	BS3	2999.59	Oxidation[M](3)	1	5.2284e-06	5.28163	-0.000604	-0.201361	UPF2 (104)-UPF2 (8)/	Intra-Protein	8	1	24.5	8.5	1	1	6	6	5.28163	UPF2	104	UPF2	8
526	J_Schwarz_Manjeera_280619_030719_L2_B_rep3.9142.9142.4.2.dta	4	2368.37	KRPPLQEYVR(1)-VTTEKVLR(5)	Cross-Linked	BS3	2368.37	null	1	5.4309e-06	5.26513	0.000381	0.16087	UPF2 (8)-UPF2 (31)/	Intra-Protein	6	1	13	9	1	1	28	28	5.26513	UPF2	8	UPF2	31
527	J_Schwarz_Manjeera_280619_030719_L2_C_rep3.6880.6880.3.0.dta	3	2465.25	LGMEVNQPKFNQR(9)-MEKTVK(3)	Cross-Linked	BS3	2465.25	Oxidation[M](3);Oxidation[M](17)	1	5.46796e-06	5.26217	0.000154	0.062468	UPF2 (104)-UPF2 (3)/	Intra-Protein	9	1	36	10	1	1	30	45	5.26217	UPF2	104	UPF2	3
528	J_Schwarz_Manjeera_280619_030719_L2_B_rep1.9372.9372.4.1.dta	4	2623.35	LGMEVNQPKFNQR(9)-LAKMQFR(3)	Cross-Linked	BS3	2623.35	Oxidation[M](3);Oxidation[M](20)	1	5.51077e-06	5.25879	0.000407	0.155145	UPF2 (104)-UPF1Chhelicase(536)/	Inter-Protein	4	1	26	7	1	1	20	20	5.25879	UPF2	104	UPF1Chhelicase	536
529	J_Schwarz_Manjeera_280619_030719_L2_C_rep2.7952.7952.4.1.dta	4	2224.24	KRPPLQEYVR(1)-CQLPKR(5)	Cross-Linked	BS3	2224.24	Carbamidomethyl[C](14)	1	5.53397e-06	5.25696	-0.001841	-0.827699	UPF2 (8)-UPF1Chhelicase(370)/	Inter-Protein	8	1	9.5	8.5	1	1	5	5	5.25696	UPF2	8	UPF1Chhelicase	370
530	J_Schwarz_Manjeera_280619_030719_L2_C_rep2.14335.14335.3.0.dta	3	2743.5	ISSAKFLGELYNYR(5)-VTTEKVLR(5)	Cross-Linked	BS3	2743.5	null	1	5.65763e-06	5.24737	-0.000169	-0.0616	UPF2 (114)-UPF2 (31)/	Intra-Protein	8	1	15	7	1	1	7	7	5.24737	UPF2	114	UPF2	31
531	J_Schwarz_Manjeera_280619_030719_L2_C_rep1.13772.13772.4.0.dta	4	3537.78	MQSALKTFAVDETSVSGYIYHK(6)-LAKMQFR(3)	Cross-Linked	BS3	3537.78	Oxidation[M](1);Oxidation[M](29)	1	5.83926e-06	5.23364	0.003901	1.10267	UPF1Chhelicase(337)-UPF1Chhelicase(536)/	Intra-Protein	7	1	44	9	1	1	21	21	5.23364	UPF1Chhelicase	337	UPF1Chhelicase	536
532	J_Schwarz_Manjeera_280619_030719_L2_C_rep3.17672.17672.4.0.dta	4	4680.42	SSVGAPVEVTHNFQVDFVWKSTSFDR(20)-GDLAPLWKGIGHVIK(8)	Cross-Linked	BS3	4680.43	null	1	6.06967e-06	5.21683	-0.001745	-0.372829	UPF1Chhelicase(325)-UPF1Chhelicase(284)/	Intra-Protein	9	1	45	20	1	1	50	93	5.21683	UPF1Chhelicase	325	UPF1Chhelicase	284
533	J_Schwarz_Manjeera_280619_030719_L2_C_rep3.9660.9660.3.0.dta	3	2190.31	KLLYKDLSK(5)-VTTEKVLR(5)	Cross-Linked	BS3	2190.31	null	1	6.61476e-06	5.17949	0.000924	0.421858	UPF2 (22)-UPF2 (31)/	Intra-Protein	9	1	17	10	1	1	17	40	5.17949	UPF2	22	UPF2	31
534	J_Schwarz_Manjeera_280619_030719_L2_C_rep3.17689.17689.4.0.dta	4	4680.42	SSVGAPVEVTHNFQVDFVWKSTSFDR(20)-GDLAPLWKGIGHVIK(8)	Cross-Linked	BS3	4680.43	null	1	6.64061e-06	5.17779	-0.001745	-0.372829	UPF1Chhelicase(325)-UPF1Chhelicase(284)/	Intra-Protein	9	1	31	18	1	1	50	93	5.17779	UPF1Chhelicase	325	UPF1Chhelicase	284
535	J_Schwarz_Manjeera_280619_030719_L2_B_rep2.12440.12440.4.0.dta	4	3342.69	IAYFTLPKTDSDMR(8)-LKESQTQDNITVR(2)	Cross-Linked	BS3	3342.69	Oxidation[M](13)	1	6.85106e-06	5.16424	0.002675	0.800254	UPF1Chhelicase(258)-UPF1Chhelicase(230)/	Intra-Protein	5	1	17.5	10.5	1	1	16	16	5.16424	UPF1Chhelicase	258	UPF1Chhelicase	230
536	J_Schwarz_Manjeera_280619_030719_L2_A_rep3.14923.14923.5.0.dta	5	3205.84	VHQLDVAIPLHLKSQLR(13)-KLTLDINER(1)	Cross-Linked	BS3	3205.84	null	1	7.14922e-06	5.14574	-0.000566	-0.176553	UPF2 (388)-UPF2 (455)/	Intra-Protein	3	1	16	8	1	1	13	13	5.14574	UPF2	388	UPF2	455
537	J_Schwarz_Manjeera_280619_030719_L2_A_rep1.12474.12474.4.1.dta	4	2402.38	KRPPLQEYVR(1)-LLYKDLSK(4)	Cross-Linked	BS3	2402.38	null	1	7.21241e-06	5.14192	0.002339	0.973618	UPF2 (8)-UPF2 (22)/	Intra-Protein	1	1	11	9	1	1	20	52	5.14192	UPF2	8	UPF2	22
538	J_Schwarz_Manjeera_280619_030719_L2_B_rep3.17147.17147.5.0.dta	5	4971.6	SSVGAPVEVTHNFQVDFVWKSTSFDR(20)-YKGDLAPLWKGIGHVIK(10)	Cross-Linked	BS3	4971.58	null	1	7.2283e-06	5.14096	0.022211	4.46759	UPF1Chhelicase(325)-UPF1Chhelicase(284)/	Intra-Protein	6	1	19	20	1	1	43	93	5.14096	UPF1Chhelicase	325	UPF1Chhelicase	284
539	J_Schwarz_Manjeera_280619_030719_L2_A_rep1.17103.17103.5.0.dta	5	3810.89	SSVGAPVEVTHNFQVDFVWKSTSFDR(20)-LCAKSR(4)	Cross-Linked	BS3	3810.89	Carbamidomethyl[C](31)	1	7.2638e-06	5.13884	0.002464	0.646568	UPF1Chhelicase(325)-UPF1Chhelicase(456)/	Intra-Protein	1	1	34.5	5.5	1	1	40	40	5.13884	UPF1Chhelicase	325	UPF1Chhelicase	456
540	J_Schwarz_Manjeera_280619_030719_L2_B_rep1.16244.16244.5.1.dta	5	4801.48	QGNGPVLVCAPSNIAVDQLTEKIHQTGLK(22)-LGMEVNQPKFNQR(9)	Cross-Linked	BS3	4801.48	Carbamidomethyl[C](9);Oxidation[M](35)	1	7.29e-06	5.13727	0.003908	0.813916	UPF1Chhelicase(442)-UPF2 (104)/	Inter-Protein	4	1	30	22	1	1	18	18	5.13727	UPF1Chhelicase	442	UPF2	104
541	J_Schwarz_Manjeera_280619_030719_L2_A_rep1.16850.16850.3.1.dta	3	2818.49	ISSAKFLGELYNYR(5)-DLSKVTTEK(4)	Cross-Linked	BS3	2818.49	null	1	7.43578e-06	5.12867	0.000921	0.326771	UPF2 (114)-UPF2 (26)/	Intra-Protein	1	1	14	11	1	1	15	15	5.12867	UPF2	114	UPF2	26
542	J_Schwarz_Manjeera_280619_030719_L2_A_rep1.16723.16723.5.0.dta	5	4683.43	KGPPLGGGEGEAESADTMPFVMLTR(1)-VHQLDVAIPLHLKSQLR(13)	Cross-Linked	BS3	4683.43	Oxidation[M](18);Oxidation[M](22)	1	7.57083e-06	5.12086	0.007244	1.54673	UPF2 (393)-UPF2 (388)/	Intra-Protein	1	1	18.5	13.5	1	1	31	31	5.12086	UPF2	393	UPF2	388
543	J_Schwarz_Manjeera_280619_030719_L2_C_rep3.15180.15180.4.0.dta	4	3202.62	LGMEVNQPKFNQR(9)-KLDCFLVYFQR(1)	Cross-Linked	BS3	3202.62	Oxidation[M](3);Carbamidomethyl[C](20)	1	7.58599e-06	5.11999	-3e-06	-0.000937	UPF2 (104)-UPF2 (182)/	Intra-Protein	9	1	20	10	1	1	7	7	5.11999	UPF2	104	UPF2	182
544	J_Schwarz_Manjeera_280619_030719_L2_B_rep2.19619.19619.5.0.dta	5	5456.94	FTAQGLPDLNHSQVYAVKTVLQRPLSLIQGPPGTGK(18)-KLDCFLVYFQR(1)	Cross-Linked	BS3	5456.92	Carbamidomethyl[C](43)	1	7.67373e-06	5.11499	0.025572	4.68616	UPF1Chhelicase(389)-UPF2 (182)/	Inter-Protein	5	1	27	11	1	1	21	21	5.11499	UPF1Chhelicase	389	UPF2	182
545	J_Schwarz_Manjeera_280619_030719_L2_C_rep2.19304.19304.6.0.dta	6	5456.96	FTAQGLPDLNHSQVYAVKTVLQRPLSLIQGPPGTGK(18)-KLDCFLVYFQR(1)	Cross-Linked	BS3	5456.92	Carbamidomethyl[C](43)	1	7.82171e-06	5.1067	0.037561	6.88319	UPF1Chhelicase(389)-UPF2 (182)/	Inter-Protein	8	1	19	9	1	1	21	21	5.1067	UPF1Chhelicase	389	UPF2	182
546	J_Schwarz_Manjeera_280619_030719_L2_A_rep1.22798.22798.4.0.dta	4	3413.95	NVFLLGFIPAKADSVVVLLCR(11)-VTTEKVLR(5)	Cross-Linked	BS3	3413.96	Carbamidomethyl[C](20)	1	8.03657e-06	5.09493	-0.003702	-1.08437	UPF1Chhelicase(109)-UPF2 (31)/	Inter-Protein	1	1	16.5	4.5	1	1	1	1	5.09493	UPF1Chhelicase	109	UPF2	31
547	J_Schwarz_Manjeera_280619_030719_L2_A_rep3.10954.10954.3.0.dta	3	2062.22	LLYKDLSK(4)-VTTEKVLR(5)	Cross-Linked	BS3	2062.22	null	1	8.14254e-06	5.08924	0.000347	0.168266	UPF2 (22)-UPF2 (31)/	Intra-Protein	3	1	10	12	1	1	23	40	5.08924	UPF2	22	UPF2	31
548	J_Schwarz_Manjeera_280619_030719_L2_C_rep1.7075.7075.3.0.dta	3	2465.25	LGMEVNQPKFNQR(9)-MEKTVK(3)	Cross-Linked	BS3	2465.25	Oxidation[M](3);Oxidation[M](17)	1	8.27801e-06	5.08207	-0.000309	-0.125342	UPF2 (104)-UPF2 (3)/	Intra-Protein	7	1	33	8	1	1	30	45	5.08207	UPF2	104	UPF2	3
549	J_Schwarz_Manjeera_280619_030719_L2_B_rep3.8696.8696.4.2.dta	4	3150.5	LGMEVNQPKFNQR(9)-DETGELSSADEKR(12)	Cross-Linked	BS3	3150.5	Oxidation[M](3)	1	8.29209e-06	5.08134	0.000495	0.157118	UPF2 (104)-UPF1Chhelicase(502)/	Inter-Protein	6	1	17.5	5.5	1	1	13	13	5.08134	UPF2	104	UPF1Chhelicase	502
550	J_Schwarz_Manjeera_280619_030719_L2_B_rep2.10219.10219.4.0.dta	4	2530.47	KRPPLQEYVR(1)-KLLYKDLSK(5)	Cross-Linked	BS3	2530.47	null	1	8.34116e-06	5.07877	-0.003144	-1.24245	UPF2 (8)-UPF2 (22)/	Intra-Protein	5	1	14	17	1	1	32	52	5.07877	UPF2	8	UPF2	22
551	J_Schwarz_Manjeera_280619_030719_L2_C_rep2.7513.7513.3.0.dta	3	2243.21	TEAANVEKITTK(8)-CQLPKR(5)	Cross-Linked	BS3	2243.21	Carbamidomethyl[C](16)	1	8.34283e-06	5.07869	0.0002	0.089158	UPF1Chhelicase(684)-UPF1Chhelicase(370)/	Intra-Protein	8	1	14	4	1	1	2	2	5.07869	UPF1Chhelicase	684	UPF1Chhelicase	370
552	J_Schwarz_Manjeera_280619_030719_L2_B_rep3.19186.19186.4.0.dta	4	4162.15	KLPWQDQEVKDYVICCMINIWNVK(1)-VTTEKVLR(5)	Cross-Linked	BS3	4162.15	Carbamidomethyl[C](15);Carbamidomethyl[C](16)	1	8.4503e-06	5.07313	0.00115	0.276299	UPF2 (38)-UPF2 (31)/	Intra-Protein	6	1	10	5	1	1	28	73	5.07313	UPF2	38	UPF2	31
553	J_Schwarz_Manjeera_280619_030719_L2_A_rep1.8321.8321.4.1.dta	4	2465.25	LGMEVNQPKFNQR(9)-MEKTVK(3)	Cross-Linked	BS3	2465.25	Oxidation[M](3);Oxidation[M](17)	1	8.64432e-06	5.06327	-0.001262	-0.511915	UPF2 (104)-UPF2 (3)/	Intra-Protein	1	1	20	7	1	1	30	45	5.06327	UPF2	104	UPF2	3
554	J_Schwarz_Manjeera_280619_030719_L2_C_rep1.14685.14685.4.0.dta	4	3521.78	MQSALKTFAVDETSVSGYIYHK(6)-LAKMQFR(3)	Cross-Linked	BS3	3521.78	Oxidation[M](1)	1	8.86314e-06	5.05241	-0.001951	-0.553981	UPF1Chhelicase(337)-UPF1Chhelicase(536)/	Intra-Protein	7	1	30	7	1	1	21	21	5.05241	UPF1Chhelicase	337	UPF1Chhelicase	536
555	J_Schwarz_Manjeera_280619_030719_L2_A_rep1.19200.19200.4.2.dta	4	4971.58	SSVGAPVEVTHNFQVDFVWKSTSFDR(20)-YKGDLAPLWKGIGHVIK(10)	Cross-Linked	BS3	4971.58	null	1	8.90312e-06	5.05046	-0.004688	-0.942959	UPF1Chhelicase(325)-UPF1Chhelicase(284)/	Intra-Protein	1	1	25	19	1	1	43	93	5.05046	UPF1Chhelicase	325	UPF1Chhelicase	284
556	J_Schwarz_Manjeera_280619_030719_L2_B_rep2.7919.7919.4.0.dta	4	2918.49	LQQLKDETGELSSADEKR(5)-LCAKSR(4)	Cross-Linked	BS3	2918.49	Carbamidomethyl[C](23)	1	8.94417e-06	5.04846	0.001148	0.393354	UPF1Chhelicase(490)-UPF1Chhelicase(456)/	Intra-Protein	5	1	26.5	6.5	1	1	41	61	5.04846	UPF1Chhelicase	490	UPF1Chhelicase	456
557	J_Schwarz_Manjeera_280619_030719_L2_C_rep1.15919.15919.4.1.dta	4	3430.81	AGAKPDQIGIITPYEGQR(4)-EKDFIILSCVR(2)	Cross-Linked	BS3	3430.8	Carbamidomethyl[C](30)	1	9.06483e-06	5.04264	0.004617	1.34575	UPF1Chhelicase(695)-UPF1Chhelicase(743)/	Intra-Protein	7	1	19.5	10.5	1	1	3	3	5.04264	UPF1Chhelicase	695	UPF1Chhelicase	743
558	J_Schwarz_Manjeera_280619_030719_L2_A_rep3.12520.12520.4.1.dta	4	3342.69	IAYFTLPKTDSDMR(8)-LKESQTQDNITVR(2)	Cross-Linked	BS3	3342.69	Oxidation[M](13)	1	9.17242e-06	5.03752	-0.001656	-0.49541	UPF1Chhelicase(258)-UPF1Chhelicase(230)/	Intra-Protein	3	1	16.5	11.5	1	1	16	16	5.03752	UPF1Chhelicase	258	UPF1Chhelicase	230
559	J_Schwarz_Manjeera_280619_030719_L2_A_rep3.18382.18382.4.0.dta	4	4680.43	SSVGAPVEVTHNFQVDFVWKSTSFDR(20)-GDLAPLWKGIGHVIK(8)	Cross-Linked	BS3	4680.43	null	1	9.24055e-06	5.0343	0.009225	1.97097	UPF1Chhelicase(325)-UPF1Chhelicase(284)/	Intra-Protein	3	1	45	18	1	1	50	93	5.0343	UPF1Chhelicase	325	UPF1Chhelicase	284
560	J_Schwarz_Manjeera_280619_030719_L2_C_rep2.14751.14751.3.1.dta	3	2818.49	ISSAKFLGELYNYR(5)-DLSKVTTEK(4)	Cross-Linked	BS3	2818.49	null	1	9.28223e-06	5.03235	-0.00211	-0.748629	UPF2 (114)-UPF2 (26)/	Intra-Protein	8	1	12	10	1	1	15	15	5.03235	UPF2	114	UPF2	26
561	J_Schwarz_Manjeera_280619_030719_L2_B_rep2.8598.8598.3.0.dta	3	2159.14	KLPWQDQEVK(1)-MEKTVK(3)	Cross-Linked	BS3	2159.14	Oxidation[M](14)	1	9.29895e-06	5.03157	0.00293	1.35702	UPF2 (38)-UPF2 (3)/	Intra-Protein	5	1	9	7	1	1	3	3	5.03157	UPF2	38	UPF2	3
562	J_Schwarz_Manjeera_280619_030719_L2_A_rep2.15497.15497.4.0.dta	4	4683.43	KGPPLGGGEGEAESADTMPFVMLTR(1)-VHQLDVAIPLHLKSQLR(13)	Cross-Linked	BS3	4683.43	Oxidation[M](18);Oxidation[M](22)	1	9.33062e-06	5.03009	0.00496	1.05905	UPF2 (393)-UPF2 (388)/	Intra-Protein	2	1	25.5	18.5	1	1	31	31	5.03009	UPF2	393	UPF2	388
563	J_Schwarz_Manjeera_280619_030719_L2_B_rep2.8241.8241.3.0.dta	3	2142.24	TEAANVEKITTK(8)-LLKAGAK(3)	Cross-Linked	BS3	2142.24	null	1	9.34649e-06	5.02935	-3.9e-05	-0.018205	UPF1Chhelicase(684)-UPF1Chhelicase(691)/	Intra-Protein	5	1	13.5	7.5	1	1	35	35	5.02935	UPF1Chhelicase	684	UPF1Chhelicase	691
564	J_Schwarz_Manjeera_280619_030719_L2_A_rep2.10330.10330.3.1.dta	3	2530.48	KRPPLQEYVR(1)-KLLYKDLSK(5)	Cross-Linked	BS3	2530.47	null	1	9.40744e-06	5.02653	0.003729	1.47364	UPF2 (8)-UPF2 (22)/	Intra-Protein	2	1	10	18	1	1	32	52	5.02653	UPF2	8	UPF2	22
565	J_Schwarz_Manjeera_280619_030719_L2_C_rep2.12359.12359.4.0.dta	4	4293.07	KGPPLGGGEGEAESADTMPFVMLTR(1)-LGMEVNQPKFNQR(9)	Cross-Linked	BS3	4293.06	Oxidation[M](18);Oxidation[M](22);Oxidation[M](31)	1	9.76985e-06	5.01011	0.005859	1.36476	UPF2 (393)-UPF2 (104)/	Intra-Protein	8	1	16.5	18.5	1	1	6	6	5.01011	UPF2	393	UPF2	104
566	J_Schwarz_Manjeera_280619_030719_L2_C_rep2.9061.9061.3.2.dta	3	2190.31	KLLYKDLSK(5)-VTTEKVLR(5)	Cross-Linked	BS3	2190.31	null	1	9.8957e-06	5.00455	0.002366	1.08021	UPF2 (22)-UPF2 (31)/	Intra-Protein	8	1	7	9	1	1	17	40	5.00455	UPF2	22	UPF2	31
567	J_Schwarz_Manjeera_280619_030719_L2_A_rep1.18234.18234.5.0.dta	5	3894.1	LLKAGAKPDQIGIITPYEGQR(3)-KLDCFLVYFQR(1)	Cross-Linked	BS3	3894.1	Carbamidomethyl[C](28)	1	1.09037e-05	4.96243	-0.000901	-0.231376	UPF1Chhelicase(691)-UPF2 (182)/	Inter-Protein	1	1	21	11	1	1	2	2	4.96243	UPF1Chhelicase	691	UPF2	182
568	J_Schwarz_Manjeera_280619_030719_L2_C_rep2.6483.6483.3.0.dta	3	2308.11	DETGELSSADEKR(12)-LCAKSR(4)	Cross-Linked	BS3	2308.11	Carbamidomethyl[C](18)	1	1.10188e-05	4.95787	-0.000881	-0.381698	UPF1Chhelicase(502)-UPF1Chhelicase(456)/	Intra-Protein	8	1	16.5	6.5	1	1	17	34	4.95787	UPF1Chhelicase	502	UPF1Chhelicase	456
569	J_Schwarz_Manjeera_280619_030719_L2_B_rep2.19185.19185.5.1.dta	5	5410.63	YEDAYQYQNIFGPLVKLEADYDK(16)-MQSALKTFAVDETSVSGYIYHK(6)	Cross-Linked	BS3	5410.6	Oxidation[M](27)	1	1.10862e-05	4.95522	0.023932	4.42317	UPF1Chhelicase(220)-UPF1Chhelicase(337)/	Intra-Protein	5	1	20	29	1	1	11	16	4.95522	UPF1Chhelicase	220	UPF1Chhelicase	337
570	J_Schwarz_Manjeera_280619_030719_L2_B_rep2.14738.14738.5.1.dta	5	3205.84	VHQLDVAIPLHLKSQLR(13)-KLTLDINER(1)	Cross-Linked	BS3	3205.84	null	1	1.12582e-05	4.94853	0.000214	0.066753	UPF2 (388)-UPF2 (455)/	Intra-Protein	5	1	11.5	7.5	1	1	13	13	4.94853	UPF2	388	UPF2	455
571	J_Schwarz_Manjeera_280619_030719_L2_B_rep2.17915.17915.6.0.dta	6	4680.43	SSVGAPVEVTHNFQVDFVWKSTSFDR(20)-GDLAPLWKGIGHVIK(8)	Cross-Linked	BS3	4680.43	null	1	1.15907e-05	4.93589	0.005181	1.10695	UPF1Chhelicase(325)-UPF1Chhelicase(284)/	Intra-Protein	5	1	18	17	1	1	50	93	4.93589	UPF1Chhelicase	325	UPF1Chhelicase	284
572	J_Schwarz_Manjeera_280619_030719_L2_C_rep1.15610.15610.3.0.dta	3	2571.4	KLDCFLVYFQR(1)-VTTEKVLR(5)	Cross-Linked	BS3	2571.4	Carbamidomethyl[C](4)	1	1.16092e-05	4.9352	-0.001351	-0.525395	UPF2 (182)-UPF2 (31)/	Intra-Protein	7	1	13.5	9.5	1	1	16	16	4.9352	UPF2	182	UPF2	31
573	J_Schwarz_Manjeera_280619_030719_L2_B_rep3.11751.11751.5.0.dta	5	3710.04	LLKAGAKPDQIGIITPYEGQR(3)-TEAANVEKITTK(8)	Cross-Linked	BS3	3710.04	null	1	1.17658e-05	4.92938	0.001205	0.324795	UPF1Chhelicase(691)-UPF1Chhelicase(684)/	Intra-Protein	6	1	18	14	1	1	43	43	4.92938	UPF1Chhelicase	691	UPF1Chhelicase	684
574	J_Schwarz_Manjeera_280619_030719_L2_B_rep3.19120.19120.4.0.dta	4	4162.15	KLPWQDQEVKDYVICCMINIWNVK(1)-VTTEKVLR(5)	Cross-Linked	BS3	4162.15	Carbamidomethyl[C](15);Carbamidomethyl[C](16)	1	1.18319e-05	4.92695	0.00115	0.276299	UPF2 (38)-UPF2 (31)/	Intra-Protein	6	1	14	6	1	1	28	73	4.92695	UPF2	38	UPF2	31
575	J_Schwarz_Manjeera_280619_030719_L2_B_rep2.16273.16273.4.0.dta	4	2442.39	KLDCFLVYFQR(1)-ITTKLLK(4)	Cross-Linked	BS3	2442.38	Carbamidomethyl[C](4)	1	1.19915e-05	4.92113	0.002659	1.08869	UPF2 (182)-UPF1Chhelicase(688)/	Inter-Protein	5	1	14	6	1	1	12	12	4.92113	UPF2	182	UPF1Chhelicase	688
576	J_Schwarz_Manjeera_280619_030719_L2_B_rep2.15059.15059.4.2.dta	4	2818.49	ISSAKFLGELYNYR(5)-DLSKVTTEK(4)	Cross-Linked	BS3	2818.49	null	1	1.22938e-05	4.91031	-0.000808	-0.286679	UPF2 (114)-UPF2 (26)/	Intra-Protein	5	1	14	9	1	1	15	15	4.91031	UPF2	114	UPF2	26
577	J_Schwarz_Manjeera_280619_030719_L2_A_rep2.9483.9483.3.0.dta	3	2190.31	KLLYKDLSK(5)-VTTEKVLR(5)	Cross-Linked	BS3	2190.31	null	1	1.23975e-05	4.90666	-0.002289	-1.04506	UPF2 (22)-UPF2 (31)/	Intra-Protein	2	1	7	10	1	1	17	40	4.90666	UPF2	22	UPF2	31
578	J_Schwarz_Manjeera_280619_030719_L2_C_rep2.14605.14605.3.0.dta	3	2333.35	EKDFIILSCVR(2)-ITTKLLK(4)	Cross-Linked	BS3	2333.35	Carbamidomethyl[C](9)	1	1.25084e-05	4.9028	-0.0005	-0.214284	UPF1Chhelicase(743)-UPF1Chhelicase(688)/	Intra-Protein	8	1	11	6	1	1	7	7	4.9028	UPF1Chhelicase	743	UPF1Chhelicase	688
579	J_Schwarz_Manjeera_280619_030719_L2_C_rep1.6793.6793.3.0.dta	3	1780.96	LAKMQFR(3)-LCAKSR(4)	Cross-Linked	BS3	1780.96	Oxidation[M](4);Carbamidomethyl[C](12)	1	1.25384e-05	4.90176	0.000225	0.126337	UPF1Chhelicase(536)-UPF1Chhelicase(456)/	Intra-Protein	7	1	11	8	1	1	57	57	4.90176	UPF1Chhelicase	536	UPF1Chhelicase	456
580	J_Schwarz_Manjeera_280619_030719_L2_B_rep2.8193.8193.3.0.dta	3	2142.24	TEAANVEKITTK(8)-LLKAGAK(3)	Cross-Linked	BS3	2142.24	null	1	1.26518e-05	4.89785	-3.9e-05	-0.018205	UPF1Chhelicase(684)-UPF1Chhelicase(691)/	Intra-Protein	5	1	13.5	6.5	1	1	35	35	4.89785	UPF1Chhelicase	684	UPF1Chhelicase	691
581	J_Schwarz_Manjeera_280619_030719_L2_C_rep2.10155.10155.3.0.dta	3	2844.39	DETGELSSADEKR(12)-KLPWQDQEVK(1)	Cross-Linked	BS3	2844.39	null	1	1.38488e-05	4.85859	-0.003725	-1.3096	UPF1Chhelicase(502)-UPF2 (38)/	Inter-Protein	8	1	19	8	1	1	13	14	4.85859	UPF1Chhelicase	502	UPF2	38
582	J_Schwarz_Manjeera_280619_030719_L2_A_rep2.12132.12132.5.0.dta	5	3710.04	LLKAGAKPDQIGIITPYEGQR(3)-TEAANVEKITTK(8)	Cross-Linked	BS3	3710.04	null	1	1.40609e-05	4.85199	0.003876	1.04473	UPF1Chhelicase(691)-UPF1Chhelicase(684)/	Intra-Protein	2	1	23	16	1	1	43	43	4.85199	UPF1Chhelicase	691	UPF1Chhelicase	684
583	J_Schwarz_Manjeera_280619_030719_L2_C_rep1.9231.9231.3.0.dta	3	2734.41	LGMEVNQPKFNQR(9)-DLSKVTTEK(4)	Cross-Linked	BS3	2734.41	Oxidation[M](3)	1	1.43378e-05	4.84352	0.001469	0.537228	UPF2 (104)-UPF2 (26)/	Intra-Protein	7	1	24	7	1	1	9	9	4.84352	UPF2	104	UPF2	26
584	J_Schwarz_Manjeera_280619_030719_L2_C_rep1.15709.15709.5.0.dta	5	4801.49	QGNGPVLVCAPSNIAVDQLTEKIHQTGLK(22)-LGMEVNQPKFNQR(9)	Cross-Linked	BS3	4801.48	Carbamidomethyl[C](9);Oxidation[M](35)	1	1.44183e-05	4.84109	0.012232	2.54755	UPF1Chhelicase(442)-UPF2 (104)/	Inter-Protein	7	1	24	22	1	1	18	18	4.84109	UPF1Chhelicase	442	UPF2	104
585	J_Schwarz_Manjeera_280619_030719_L2_B_rep3.7569.7569.4.0.dta	4	2918.49	LQQLKDETGELSSADEKR(17)-LCAKSR(4)	Cross-Linked	BS3	2918.49	Carbamidomethyl[C](23)	1	1.47995e-05	4.82975	0.001173	0.40192	UPF1Chhelicase(502)-UPF1Chhelicase(456)/	Intra-Protein	6	1	26	5	1	1	17	34	4.82975	UPF1Chhelicase	502	UPF1Chhelicase	456
586	J_Schwarz_Manjeera_280619_030719_L2_C_rep1.15602.15602.3.0.dta	3	2571.4	KLDCFLVYFQR(1)-VTTEKVLR(5)	Cross-Linked	BS3	2571.4	Carbamidomethyl[C](4)	1	1.49184e-05	4.82628	-0.001351	-0.525395	UPF2 (182)-UPF2 (31)/	Intra-Protein	7	1	11.5	9.5	1	1	16	16	4.82628	UPF2	182	UPF2	31
587	J_Schwarz_Manjeera_280619_030719_L2_B_rep1.18393.18393.4.0.dta	4	4680.44	SSVGAPVEVTHNFQVDFVWKSTSFDR(20)-GDLAPLWKGIGHVIK(8)	Cross-Linked	BS3	4680.43	null	1	1.5732e-05	4.80322	0.010426	2.22758	UPF1Chhelicase(325)-UPF1Chhelicase(284)/	Intra-Protein	4	1	35	17	1	1	50	93	4.80322	UPF1Chhelicase	325	UPF1Chhelicase	284
588	J_Schwarz_Manjeera_280619_030719_L2_A_rep2.11164.11164.4.0.dta	4	2062.22	LLYKDLSK(4)-VTTEKVLR(5)	Cross-Linked	BS3	2062.22	null	1	1.61544e-05	4.79171	0.002214	1.0736	UPF2 (22)-UPF2 (31)/	Intra-Protein	2	1	8.5	8.5	1	1	23	40	4.79171	UPF2	22	UPF2	31
589	J_Schwarz_Manjeera_280619_030719_L2_A_rep3.17697.17697.7.0.dta	7	4971.59	SSVGAPVEVTHNFQVDFVWKSTSFDR(20)-YKGDLAPLWKGIGHVIK(10)	Cross-Linked	BS3	4971.58	null	1	1.63838e-05	4.78558	0.004673	0.939942	UPF1Chhelicase(325)-UPF1Chhelicase(284)/	Intra-Protein	3	1	19	23	1	1	43	93	4.78558	UPF1Chhelicase	325	UPF1Chhelicase	284
590	J_Schwarz_Manjeera_280619_030719_L2_A_rep2.17816.17816.6.0.dta	6	4769.6	FTAQGLPDLNHSQVYAVKTVLQRPLSLIQGPPGTGK(18)-CQLPKR(5)	Cross-Linked	BS3	4769.59	Carbamidomethyl[C](40)	1	1.64248e-05	4.7845	0.002969	0.622485	UPF1Chhelicase(389)-UPF1Chhelicase(370)/	Intra-Protein	2	1	35	9	1	1	45	56	4.7845	UPF1Chhelicase	389	UPF1Chhelicase	370
591	J_Schwarz_Manjeera_280619_030719_L2_A_rep2.19894.19894.6.1.dta	6	5628.89	SLEVWTKDHPFPIDIDYMISDTLELLRPK(7)-GSSKRKLDCFLVYFQR(4)	Cross-Linked	BS3	5628.89	Oxidation[M](18);Carbamidomethyl[C](41)	1	1.67115e-05	4.77699	-0.000432	-0.076747	UPF2 (205)-UPF2 (180)/	Intra-Protein	2	1	14	8	1	1	1	1	4.77699	UPF2	205	UPF2	180
592	J_Schwarz_Manjeera_280619_030719_L2_B_rep1.16510.16510.3.0.dta	3	2646.39	KLDCFLVYFQR(1)-DLSKVTTEK(4)	Cross-Linked	BS3	2646.39	Carbamidomethyl[C](4)	1	1.69725e-05	4.77025	0.002387	0.901985	UPF2 (182)-UPF2 (26)/	Intra-Protein	4	1	15	12	1	1	21	21	4.77025	UPF2	182	UPF2	26
593	J_Schwarz_Manjeera_280619_030719_L2_A_rep3.8825.8825.4.0.dta	4	2623.35	LGMEVNQPKFNQR(9)-LAKMQFR(3)	Cross-Linked	BS3	2623.35	Oxidation[M](3);Oxidation[M](20)	1	1.74335e-05	4.75862	0.001404	0.535194	UPF2 (104)-UPF1Chhelicase(536)/	Inter-Protein	3	1	27.5	7.5	1	1	20	20	4.75862	UPF2	104	UPF1Chhelicase	536
594	J_Schwarz_Manjeera_280619_030719_L2_C_rep1.12693.12693.4.0.dta	4	3172.72	LGMEVNQPKFNQR(9)-YGVIIVGNPKALSK(10)	Cross-Linked	BS3	3172.72	Oxidation[M](3)	1	1.79357e-05	4.74628	0.00196	0.617767	UPF2 (104)-UPF1Chhelicase(786)/	Inter-Protein	7	1	21	13	1	1	4	4	4.74628	UPF2	104	UPF1Chhelicase	786
595	J_Schwarz_Manjeera_280619_030719_L2_C_rep3.15341.15341.3.0.dta	3	2571.4	KLDCFLVYFQR(1)-VTTEKVLR(5)	Cross-Linked	BS3	2571.4	Carbamidomethyl[C](4)	1	1.84893e-05	4.73308	-0.001862	-0.724119	UPF2 (182)-UPF2 (31)/	Intra-Protein	9	1	13.5	9.5	1	1	16	16	4.73308	UPF2	182	UPF2	31
596	J_Schwarz_Manjeera_280619_030719_L2_B_rep2.8410.8410.4.1.dta	4	2216.24	KLTLDINER(1)-KGNKQQFK(4)	Cross-Linked	BS3	2216.24	null	1	1.88251e-05	4.72526	0.000698	0.314948	UPF2 (455)-UPF2 (421)/	Intra-Protein	5	1	12	9	1	1	9	9	4.72526	UPF2	455	UPF2	421
597	J_Schwarz_Manjeera_280619_030719_L2_C_rep1.12034.12034.4.0.dta	4	3157.64	LQQLKDETGELSSADEKR(5)-WDLGLNKK(7)	Cross-Linked	BS3	3157.64	null	1	1.90657e-05	4.71975	-0.002028	-0.642252	UPF1Chhelicase(490)-UPF1Chhelicase(248)/	Intra-Protein	7	1	28	10	1	1	2	2	4.71975	UPF1Chhelicase	490	UPF1Chhelicase	248
598	J_Schwarz_Manjeera_280619_030719_L2_B_rep3.14054.14054.4.2.dta	4	3523.89	FTAQGLPDLNHSQVYAVKTVLQR(18)-CQLPKR(5)	Cross-Linked	BS3	3523.88	Carbamidomethyl[C](27)	1	1.90962e-05	4.71905	0.002541	0.721079	UPF1Chhelicase(389)-UPF1Chhelicase(370)/	Intra-Protein	6	1	27.5	3.5	1	1	11	56	4.71905	UPF1Chhelicase	389	UPF1Chhelicase	370
599	J_Schwarz_Manjeera_280619_030719_L2_B_rep1.17276.17276.3.0.dta	3	2605.41	KLDCFLVYFQR(1)-LLYKDLSK(4)	Cross-Linked	BS3	2605.41	Carbamidomethyl[C](4)	1	1.91977e-05	4.71675	0.001171	0.449449	UPF2 (182)-UPF2 (22)/	Intra-Protein	4	1	12	7	1	1	6	6	4.71675	UPF2	182	UPF2	22
600	J_Schwarz_Manjeera_280619_030719_L2_B_rep1.16433.16433.5.1.dta	5	4170.27	QGNGPVLVCAPSNIAVDQLTEKIHQTGLK(22)-VTTEKVLR(5)	Cross-Linked	BS3	4170.26	Carbamidomethyl[C](9)	1	1.94703e-05	4.71063	0.008511	2.04088	UPF1Chhelicase(442)-UPF2 (31)/	Inter-Protein	4	1	33	5	1	1	16	16	4.71063	UPF1Chhelicase	442	UPF2	31
601	J_Schwarz_Manjeera_280619_030719_L2_C_rep2.12108.12108.3.0.dta	3	3342.7	IAYFTLPKTDSDMR(8)-LKESQTQDNITVR(2)	Cross-Linked	BS3	3342.69	Oxidation[M](13)	1	1.98041e-05	4.70324	0.008646	2.58654	UPF1Chhelicase(258)-UPF1Chhelicase(230)/	Intra-Protein	8	1	14.5	10.5	1	1	16	16	4.70324	UPF1Chhelicase	258	UPF1Chhelicase	230
602	J_Schwarz_Manjeera_280619_030719_L2_A_rep1.11465.11465.3.0.dta	3	2389.23	KLPWQDQEVK(1)-LEADYDKK(7)	Cross-Linked	BS3	2389.23	null	1	2.02446e-05	4.69369	0.001318	0.551643	UPF2 (38)-UPF1Chhelicase(227)/	Inter-Protein	1	1	8.5	6.5	1	1	2	2	4.69369	UPF2	38	UPF1Chhelicase	227
603	J_Schwarz_Manjeera_280619_030719_L2_A_rep3.17490.17490.5.0.dta	5	3592.99	VHQLDVAIPLHLKSQLR(13)-KLDCFLVYFQR(1)	Cross-Linked	BS3	3592.98	Carbamidomethyl[C](24)	1	2.03481e-05	4.69148	0.002261	0.629282	UPF2 (388)-UPF2 (182)/	Intra-Protein	3	1	16.5	12.5	1	1	16	16	4.69148	UPF2	388	UPF2	182
604	J_Schwarz_Manjeera_280619_030719_L2_C_rep1.8881.8881.4.0.dta	4	2623.35	LGMEVNQPKFNQR(9)-LAKMQFR(3)	Cross-Linked	BS3	2623.35	Oxidation[M](3);Oxidation[M](20)	1	2.10414e-05	4.67693	0.002393	0.912193	UPF2 (104)-UPF1Chhelicase(536)/	Inter-Protein	7	1	27.5	7.5	1	1	20	20	4.67693	UPF2	104	UPF1Chhelicase	536
605	J_Schwarz_Manjeera_280619_030719_L2_C_rep1.15703.15703.5.0.dta	5	4801.49	QGNGPVLVCAPSNIAVDQLTEKIHQTGLK(22)-LGMEVNQPKFNQR(9)	Cross-Linked	BS3	4801.48	Carbamidomethyl[C](9);Oxidation[M](35)	1	2.11278e-05	4.67515	0.012232	2.54755	UPF1Chhelicase(442)-UPF2 (104)/	Inter-Protein	7	1	21	22	1	1	18	18	4.67515	UPF1Chhelicase	442	UPF2	104
606	J_Schwarz_Manjeera_280619_030719_L2_B_rep2.17036.17036.4.0.dta	4	4794.48	ENPSATLEDLEKPGVDEEPQHVLLR(12)-QITAQQINKLEELWK(9)	Cross-Linked	BS3	4794.48	null	1	2.24342e-05	4.64909	-0.003381	-0.705185	UPF1Chhelicase(191)-UPF1Chhelicase(173)/	Intra-Protein	5	1	26	15	1	1	23	23	4.64909	UPF1Chhelicase	191	UPF1Chhelicase	173
607	J_Schwarz_Manjeera_280619_030719_L2_C_rep1.17050.17050.4.2.dta	4	3593.01	VHQLDVAIPLHLKSQLR(13)-KLDCFLVYFQR(1)	Cross-Linked	BS3	3592.98	Carbamidomethyl[C](24)	1	2.25016e-05	4.64779	0.024709	6.87702	UPF2 (388)-UPF2 (182)/	Intra-Protein	7	1	22.5	9.5	1	1	16	16	4.64779	UPF2	388	UPF2	182
608	J_Schwarz_Manjeera_280619_030719_L2_C_rep1.14807.14807.4.0.dta	4	4330.21	ENPSATLEDLEKPGVDEEPQHVLLR(12)-AAKAGLSQSLFER(3)	Cross-Linked	BS3	4330.22	null	1	2.26167e-05	4.64557	-0.006118	-1.41286	UPF1Chhelicase(191)-UPF1Chhelicase(586)/	Intra-Protein	7	1	32.5	14.5	1	1	17	17	4.64557	UPF1Chhelicase	191	UPF1Chhelicase	586
609	J_Schwarz_Manjeera_280619_030719_L2_A_rep2.21385.21385.6.0.dta	6	4435.55	NVFLLGFIPAKADSVVVLLCR(11)-VHQLDVAIPLHLKSQLR(13)	Cross-Linked	BS3	4435.54	Carbamidomethyl[C](20)	1	2.3173e-05	4.63502	0.00966	2.17786	UPF1Chhelicase(109)-UPF2 (388)/	Inter-Protein	2	1	17	11	1	1	12	12	4.63502	UPF1Chhelicase	109	UPF2	388
610	J_Schwarz_Manjeera_280619_030719_L2_C_rep1.14623.14623.5.0.dta	5	3205.84	VHQLDVAIPLHLKSQLR(13)-KLTLDINER(1)	Cross-Linked	BS3	3205.84	null	1	2.32426e-05	4.63372	-0.002188	-0.682504	UPF2 (388)-UPF2 (455)/	Intra-Protein	7	1	19	12	1	1	13	13	4.63372	UPF2	388	UPF2	455
611	J_Schwarz_Manjeera_280619_030719_L2_B_rep2.11059.11059.4.0.dta	4	2402.38	KRPPLQEYVR(1)-LLYKDLSK(4)	Cross-Linked	BS3	2402.38	null	1	2.33194e-05	4.63228	0.000782	0.32551	UPF2 (8)-UPF2 (22)/	Intra-Protein	5	1	10	11	1	1	20	52	4.63228	UPF2	8	UPF2	22
612	J_Schwarz_Manjeera_280619_030719_L2_A_rep2.10892.10892.3.0.dta	3	2693.48	KRPPLQEYVR(1)-KLPWQDQEVK(1)	Cross-Linked	BS3	2693.48	null	1	2.33521e-05	4.63167	0.001297	0.481534	UPF2 (8)-UPF2 (38)/	Intra-Protein	2	1	9	20	1	1	35	35	4.63167	UPF2	8	UPF2	38
613	J_Schwarz_Manjeera_280619_030719_L2_C_rep3.12127.12127.4.0.dta	4	3342.69	IAYFTLPKTDSDMR(8)-LKESQTQDNITVR(2)	Cross-Linked	BS3	3342.69	Oxidation[M](13)	1	2.42517e-05	4.61526	0.000342	0.102313	UPF1Chhelicase(258)-UPF1Chhelicase(230)/	Intra-Protein	9	1	17.5	10.5	1	1	16	16	4.61526	UPF1Chhelicase	258	UPF1Chhelicase	230
614	J_Schwarz_Manjeera_280619_030719_L2_A_rep2.17909.17909.5.0.dta	5	4971.6	SSVGAPVEVTHNFQVDFVWKSTSFDR(20)-YKGDLAPLWKGIGHVIK(10)	Cross-Linked	BS3	4971.58	null	1	2.42638e-05	4.61504	0.012052	2.42418	UPF1Chhelicase(325)-UPF1Chhelicase(284)/	Intra-Protein	2	1	19	21	1	1	43	93	4.61504	UPF1Chhelicase	325	UPF1Chhelicase	284
615	J_Schwarz_Manjeera_280619_030719_L2_A_rep3.8725.8725.3.0.dta	3	3150.5	LGMEVNQPKFNQR(9)-DETGELSSADEKR(12)	Cross-Linked	BS3	3150.5	Oxidation[M](3)	1	2.44563e-05	4.61161	-0.00229	-0.726869	UPF2 (104)-UPF1Chhelicase(502)/	Inter-Protein	3	1	25.5	13.5	1	1	13	13	4.61161	UPF2	104	UPF1Chhelicase	502
616	J_Schwarz_Manjeera_280619_030719_L2_A_rep1.19893.19893.5.0.dta	5	5238.84	FTAQGLPDLNHSQVYAVKTVLQRPLSLIQGPPGTGK(18)-KLPWQDQEVK(1)	Cross-Linked	BS3	5238.83	null	1	2.49054e-05	4.60371	0.011697	2.23275	UPF1Chhelicase(389)-UPF2 (38)/	Inter-Protein	1	1	28	10	1	1	10	10	4.60371	UPF1Chhelicase	389	UPF2	38
617	J_Schwarz_Manjeera_280619_030719_L2_A_rep3.18416.18416.4.0.dta	4	4680.43	SSVGAPVEVTHNFQVDFVWKSTSFDR(20)-GDLAPLWKGIGHVIK(8)	Cross-Linked	BS3	4680.43	null	1	2.49578e-05	4.60279	0.009225	1.97097	UPF1Chhelicase(325)-UPF1Chhelicase(284)/	Intra-Protein	3	1	37	19	1	1	50	93	4.60279	UPF1Chhelicase	325	UPF1Chhelicase	284
618	J_Schwarz_Manjeera_280619_030719_L2_A_rep3.12855.12855.4.0.dta	4	3172.72	LGMEVNQPKFNQR(9)-YGVIIVGNPKALSK(10)	Cross-Linked	BS3	3172.72	Oxidation[M](3)	1	2.53248e-05	4.59645	0.003806	1.1996	UPF2 (104)-UPF1Chhelicase(786)/	Inter-Protein	3	1	26	14	1	1	4	4	4.59645	UPF2	104	UPF1Chhelicase	786
619	J_Schwarz_Manjeera_280619_030719_L2_C_rep1.17049.17049.5.0.dta	5	3592.98	VHQLDVAIPLHLKSQLR(13)-KLDCFLVYFQR(1)	Cross-Linked	BS3	3592.98	Carbamidomethyl[C](24)	1	2.54314e-05	4.59463	-0.002965	-0.82522	UPF2 (388)-UPF2 (182)/	Intra-Protein	7	1	14.5	14.5	1	1	16	16	4.59463	UPF2	388	UPF2	182
620	J_Schwarz_Manjeera_280619_030719_L2_C_rep2.8273.8273.3.0.dta	3	2483.21	DETGELSSADEKR(12)-LAKMQFR(3)	Cross-Linked	BS3	2483.21	Oxidation[M](20)	1	2.56434e-05	4.59102	-0.000232	-0.093428	UPF1Chhelicase(502)-UPF1Chhelicase(536)/	Intra-Protein	8	1	14.5	4.5	1	1	11	25	4.59102	UPF1Chhelicase	502	UPF1Chhelicase	536
621	J_Schwarz_Manjeera_280619_030719_L2_C_rep3.14442.14442.4.0.dta	4	3521.78	MQSALKTFAVDETSVSGYIYHK(6)-LAKMQFR(3)	Cross-Linked	BS3	3521.78	Oxidation[M](1)	1	2.63399e-05	4.57939	-0.003431	-0.974223	UPF1Chhelicase(337)-UPF1Chhelicase(536)/	Intra-Protein	9	1	30	7	1	1	21	21	4.57939	UPF1Chhelicase	337	UPF1Chhelicase	536
622	J_Schwarz_Manjeera_280619_030719_L2_C_rep3.15736.15736.3.2.dta	3	2646.39	KLDCFLVYFQR(1)-DLSKVTTEK(4)	Cross-Linked	BS3	2646.39	Carbamidomethyl[C](4)	1	2.63504e-05	4.57921	0.001932	0.730053	UPF2 (182)-UPF2 (26)/	Intra-Protein	9	1	14	10	1	1	21	21	4.57921	UPF2	182	UPF2	26
623	J_Schwarz_Manjeera_280619_030719_L2_B_rep2.8497.8497.3.0.dta	3	2762.39	LQQLKDETGELSSADEK(5)-LCAKSR(4)	Cross-Linked	BS3	2762.39	Carbamidomethyl[C](22)	1	2.65196e-05	4.57643	0.000519	0.187881	UPF1Chhelicase(490)-UPF1Chhelicase(456)/	Intra-Protein	5	1	20	7	1	1	20	61	4.57643	UPF1Chhelicase	490	UPF1Chhelicase	456
624	J_Schwarz_Manjeera_280619_030719_L2_B_rep3.15644.15644.4.0.dta	4	4801.48	QGNGPVLVCAPSNIAVDQLTEKIHQTGLK(22)-LGMEVNQPKFNQR(9)	Cross-Linked	BS3	4801.48	Carbamidomethyl[C](9);Oxidation[M](35)	1	2.66792e-05	4.57383	0.008133	1.69385	UPF1Chhelicase(442)-UPF2 (104)/	Inter-Protein	6	1	15	13	1	1	18	18	4.57383	UPF1Chhelicase	442	UPF2	104
625	J_Schwarz_Manjeera_280619_030719_L2_C_rep3.6879.6879.3.0.dta	3	2465.25	LGMEVNQPKFNQR(9)-MEKTVK(3)	Cross-Linked	BS3	2465.25	Oxidation[M](3);Oxidation[M](17)	1	2.70391e-05	4.56801	0.000154	0.062468	UPF2 (104)-UPF2 (3)/	Intra-Protein	9	1	36	10	1	1	30	45	4.56801	UPF2	104	UPF2	3
626	J_Schwarz_Manjeera_280619_030719_L2_C_rep2.14655.14655.6.0.dta	6	4683.43	KGPPLGGGEGEAESADTMPFVMLTR(1)-VHQLDVAIPLHLKSQLR(13)	Cross-Linked	BS3	4683.43	Oxidation[M](18);Oxidation[M](22)	1	2.72753e-05	4.56423	0.00643	1.37293	UPF2 (393)-UPF2 (388)/	Intra-Protein	8	1	15.5	14.5	1	1	31	31	4.56423	UPF2	393	UPF2	388
627	J_Schwarz_Manjeera_280619_030719_L2_C_rep2.9054.9054.3.0.dta	3	2190.31	KLLYKDLSK(5)-VTTEKVLR(5)	Cross-Linked	BS3	2190.31	null	1	2.81088e-05	4.55116	0.002366	1.08021	UPF2 (22)-UPF2 (31)/	Intra-Protein	8	1	7	10	1	1	17	40	4.55116	UPF2	22	UPF2	31
628	J_Schwarz_Manjeera_280619_030719_L2_C_rep2.13324.13324.3.0.dta	3	2562.53	EQKVLVEGPLNNLR(3)-ITTKLLK(4)	Cross-Linked	BS3	2562.52	null	1	2.86308e-05	4.54317	0.002052	0.800773	UPF1Chhelicase(805)-UPF1Chhelicase(688)/	Intra-Protein	8	1	13	6	1	1	1	1	4.54317	UPF1Chhelicase	805	UPF1Chhelicase	688
629	J_Schwarz_Manjeera_280619_030719_L2_C_rep1.9870.9870.3.0.dta	3	2190.31	KLLYKDLSK(5)-VTTEKVLR(5)	Cross-Linked	BS3	2190.31	null	1	3.02798e-05	4.51885	0.000398	0.181709	UPF2 (22)-UPF2 (31)/	Intra-Protein	7	1	17	9	1	1	17	40	4.51885	UPF2	22	UPF2	31
630	J_Schwarz_Manjeera_280619_030719_L2_A_rep2.14602.14602.4.0.dta	4	3523.89	FTAQGLPDLNHSQVYAVKTVLQR(18)-CQLPKR(5)	Cross-Linked	BS3	3523.88	Carbamidomethyl[C](27)	1	3.04437e-05	4.5165	0.003642	1.03352	UPF1Chhelicase(389)-UPF1Chhelicase(370)/	Intra-Protein	2	1	36.5	8.5	1	1	11	56	4.5165	UPF1Chhelicase	389	UPF1Chhelicase	370
631	J_Schwarz_Manjeera_280619_030719_L2_A_rep3.10687.10687.4.0.dta	4	2353.31	KLPWQDQEVK(1)-VTTEKVLR(5)	Cross-Linked	BS3	2353.31	null	1	3.07528e-05	4.51212	0.001949	0.828194	UPF2 (38)-UPF2 (31)/	Intra-Protein	3	1	16	12	1	1	45	73	4.51212	UPF2	38	UPF2	31
632	J_Schwarz_Manjeera_280619_030719_L2_B_rep2.14850.14850.5.0.dta	5	4330.22	ENPSATLEDLEKPGVDEEPQHVLLR(12)-AAKAGLSQSLFER(3)	Cross-Linked	BS3	4330.22	null	1	3.10618e-05	4.50777	0.003209	0.741071	UPF1Chhelicase(191)-UPF1Chhelicase(586)/	Intra-Protein	5	1	26.5	15.5	1	1	17	17	4.50777	UPF1Chhelicase	191	UPF1Chhelicase	586
633	J_Schwarz_Manjeera_280619_030719_L2_A_rep1.9180.9180.5.0.dta	5	2918.49	LQQLKDETGELSSADEKR(5)-LCAKSR(4)	Cross-Linked	BS3	2918.49	Carbamidomethyl[C](23)	1	3.1947e-05	4.49557	0.001063	0.36423	UPF1Chhelicase(490)-UPF1Chhelicase(456)/	Intra-Protein	1	1	27.5	6.5	1	1	41	61	4.49557	UPF1Chhelicase	490	UPF1Chhelicase	456
634	J_Schwarz_Manjeera_280619_030719_L2_A_rep2.7708.7708.3.1.dta	3	1884.07	VTTEKVLR(5)-CQLPKR(5)	Cross-Linked	BS3	1884.07	Carbamidomethyl[C](12)	1	3.28771e-05	4.48311	0.00077	0.408689	UPF2 (31)-UPF1Chhelicase(370)/	Inter-Protein	2	1	8.5	7.5	1	1	9	9	4.48311	UPF2	31	UPF1Chhelicase	370
635	J_Schwarz_Manjeera_280619_030719_L2_C_rep1.12362.12362.3.0.dta	3	3342.69	IAYFTLPKTDSDMR(8)-LKESQTQDNITVR(2)	Cross-Linked	BS3	3342.69	Oxidation[M](13)	1	3.29002e-05	4.4828	-0.00032	-0.095731	UPF1Chhelicase(258)-UPF1Chhelicase(230)/	Intra-Protein	7	1	17.5	11.5	1	1	16	16	4.4828	UPF1Chhelicase	258	UPF1Chhelicase	230
636	J_Schwarz_Manjeera_280619_030719_L2_C_rep2.17615.17615.5.0.dta	5	5238.87	FTAQGLPDLNHSQVYAVKTVLQRPLSLIQGPPGTGK(18)-KLPWQDQEVK(1)	Cross-Linked	BS3	5238.83	null	1	3.3344e-05	4.47698	0.037608	7.1787	UPF1Chhelicase(389)-UPF2 (38)/	Inter-Protein	8	1	22	9	1	1	10	10	4.47698	UPF1Chhelicase	389	UPF2	38
637	J_Schwarz_Manjeera_280619_030719_L2_A_rep2.7987.7987.3.1.dta	3	2515.29	LGMEVNQPKFNQR(9)-CQLPKR(5)	Cross-Linked	BS3	2515.29	Oxidation[M](3);Carbamidomethyl[C](17)	1	3.33907e-05	4.47637	-0.000852	-0.338728	UPF2 (104)-UPF1Chhelicase(370)/	Inter-Protein	2	1	26.5	3.5	1	1	22	22	4.47637	UPF2	104	UPF1Chhelicase	370
638	J_Schwarz_Manjeera_280619_030719_L2_A_rep3.14035.14035.4.2.dta	4	3537.77	MQSALKTFAVDETSVSGYIYHK(6)-LAKMQFR(3)	Cross-Linked	BS3	3537.78	Oxidation[M](1);Oxidation[M](29)	1	3.33974e-05	4.47629	-0.004425	-1.25079	UPF1Chhelicase(337)-UPF1Chhelicase(536)/	Intra-Protein	3	1	39.5	9.5	1	1	21	21	4.47629	UPF1Chhelicase	337	UPF1Chhelicase	536
639	J_Schwarz_Manjeera_280619_030719_L2_B_rep1.12353.12353.3.0.dta	3	3710.04	LLKAGAKPDQIGIITPYEGQR(3)-TEAANVEKITTK(8)	Cross-Linked	BS3	3710.04	null	1	3.38039e-05	4.47103	0.004479	1.20727	UPF1Chhelicase(691)-UPF1Chhelicase(684)/	Intra-Protein	4	1	35	23	1	1	43	43	4.47103	UPF1Chhelicase	691	UPF1Chhelicase	684
640	J_Schwarz_Manjeera_280619_030719_L2_C_rep2.12286.12286.3.0.dta	3	2900.64	YGVIIVGNPKALSK(10)-TEAANVEKITTK(8)	Cross-Linked	BS3	2900.63	null	1	3.38648e-05	4.47025	0.002538	0.874981	UPF1Chhelicase(786)-UPF1Chhelicase(684)/	Intra-Protein	8	1	16.5	9.5	1	1	3	3	4.47025	UPF1Chhelicase	786	UPF1Chhelicase	684
641	J_Schwarz_Manjeera_280619_030719_L2_A_rep2.10329.10329.4.2.dta	4	2530.47	KRPPLQEYVR(1)-KLLYKDLSK(5)	Cross-Linked	BS3	2530.47	null	1	3.44489e-05	4.46283	-0.005061	-2.00002	UPF2 (8)-UPF2 (22)/	Intra-Protein	2	1	10	16	1	1	32	52	4.46283	UPF2	8	UPF2	22
642	J_Schwarz_Manjeera_280619_030719_L2_C_rep1.13752.13752.5.0.dta	5	4242.03	HVPCVEDEDFIQALDKMMLENLQQR(16)-CKEVTLHK(2)	Cross-Linked	BS3	4242.03	Carbamidomethyl[C](4);Oxidation[M](17);Oxidation[M](18);Carbamidomethyl[C](29)	1	3.49275e-05	4.45683	0.00133	0.313529	UPF2 (360)-UPF1Chhelicase(75)/	Inter-Protein	7	1	28	9	1	1	26	26	4.45683	UPF2	360	UPF1Chhelicase	75
643	J_Schwarz_Manjeera_280619_030719_L2_B_rep1.10361.10361.3.0.dta	3	2190.31	KLLYKDLSK(5)-VTTEKVLR(5)	Cross-Linked	BS3	2190.31	null	1	3.56688e-05	4.44771	0.000909	0.41501	UPF2 (22)-UPF2 (31)/	Intra-Protein	4	1	19	10	1	1	17	40	4.44771	UPF2	22	UPF2	31
644	J_Schwarz_Manjeera_280619_030719_L2_C_rep3.14560.14560.4.0.dta	4	4330.22	ENPSATLEDLEKPGVDEEPQHVLLR(12)-AAKAGLSQSLFER(3)	Cross-Linked	BS3	4330.22	null	1	3.68138e-05	4.43399	0.002656	0.613364	UPF1Chhelicase(191)-UPF1Chhelicase(586)/	Intra-Protein	9	1	27.5	14.5	1	1	17	17	4.43399	UPF1Chhelicase	191	UPF1Chhelicase	586
645	J_Schwarz_Manjeera_280619_030719_L2_B_rep2.16348.16348.5.0.dta	5	5294.69	QPCASQSSLKDINWDSSQWQPLIQDR(10)-SGESVKVHQLDVAIPLHLK(6)	Cross-Linked	BS3	5294.69	Carbamidomethyl[C](3)	1	3.80109e-05	4.42009	0.002905	0.548663	UPF1Chhelicase(129)-UPF2 (375)/	Inter-Protein	5	1	22	18	1	1	15	15	4.42009	UPF1Chhelicase	129	UPF2	375
646	J_Schwarz_Manjeera_280619_030719_L2_A_rep1.19108.19108.4.0.dta	4	4769.6	FTAQGLPDLNHSQVYAVKTVLQRPLSLIQGPPGTGK(18)-CQLPKR(5)	Cross-Linked	BS3	4769.59	Carbamidomethyl[C](40)	1	3.82587e-05	4.41727	0.003566	0.747653	UPF1Chhelicase(389)-UPF1Chhelicase(370)/	Intra-Protein	1	1	61	5	1	1	45	56	4.41727	UPF1Chhelicase	389	UPF1Chhelicase	370
647	J_Schwarz_Manjeera_280619_030719_L2_C_rep3.13545.13545.4.0.dta	4	3537.78	MQSALKTFAVDETSVSGYIYHK(6)-LAKMQFR(3)	Cross-Linked	BS3	3537.78	Oxidation[M](1);Oxidation[M](29)	1	3.83737e-05	4.41597	0.002409	0.680936	UPF1Chhelicase(337)-UPF1Chhelicase(536)/	Intra-Protein	9	1	41	8	1	1	21	21	4.41597	UPF1Chhelicase	337	UPF1Chhelicase	536
648	J_Schwarz_Manjeera_280619_030719_L2_A_rep2.18835.18835.5.0.dta	5	5959.26	FTAQGLPDLNHSQVYAVKTVLQRPLSLIQGPPGTGK(18)-LLGHEVEDVIIKCQLPK(12)	Cross-Linked	BS3	5959.25	Carbamidomethyl[C](52)	1	3.90355e-05	4.40854	0.004462	0.748752	UPF1Chhelicase(389)-UPF1Chhelicase(365)/	Intra-Protein	2	1	23.5	19.5	1	1	22	23	4.40854	UPF1Chhelicase	389	UPF1Chhelicase	365
649	J_Schwarz_Manjeera_280619_030719_L2_B_rep2.9065.9065.4.0.dta	4	3018.56	LGMEVNQPKFNQR(9)-TEAANVEKITTK(8)	Cross-Linked	BS3	3018.56	Oxidation[M](3)	1	4.03169e-05	4.39451	0.001472	0.48765	UPF2 (104)-UPF1Chhelicase(684)/	Inter-Protein	5	1	21	10	1	1	24	24	4.39451	UPF2	104	UPF1Chhelicase	684
650	J_Schwarz_Manjeera_280619_030719_L2_C_rep1.7074.7074.4.0.dta	4	2465.25	LGMEVNQPKFNQR(9)-MEKTVK(3)	Cross-Linked	BS3	2465.25	Oxidation[M](3);Oxidation[M](17)	1	4.0337e-05	4.3943	0.001112	0.451069	UPF2 (104)-UPF2 (3)/	Intra-Protein	7	1	30	11	1	1	30	45	4.3943	UPF2	104	UPF2	3
651	J_Schwarz_Manjeera_280619_030719_L2_C_rep1.15420.15420.4.2.dta	4	3202.62	LGMEVNQPKFNQR(9)-KLDCFLVYFQR(1)	Cross-Linked	BS3	3202.62	Oxidation[M](3);Carbamidomethyl[C](20)	1	4.03814e-05	4.39382	0.006856	2.14075	UPF2 (104)-UPF2 (182)/	Intra-Protein	7	1	19	11	1	1	7	7	4.39382	UPF2	104	UPF2	182
652	J_Schwarz_Manjeera_280619_030719_L2_A_rep1.17835.17835.4.0.dta	4	4170.27	QGNGPVLVCAPSNIAVDQLTEKIHQTGLK(22)-VTTEKVLR(5)	Cross-Linked	BS3	4170.26	Carbamidomethyl[C](9)	1	4.05838e-05	4.39165	0.009518	2.28235	UPF1Chhelicase(442)-UPF2 (31)/	Inter-Protein	1	1	37	5	1	1	16	16	4.39165	UPF1Chhelicase	442	UPF2	31
653	J_Schwarz_Manjeera_280619_030719_L2_C_rep1.15922.15922.5.1.dta	5	4170.26	QGNGPVLVCAPSNIAVDQLTEKIHQTGLK(22)-VTTEKVLR(5)	Cross-Linked	BS3	4170.26	Carbamidomethyl[C](9)	1	4.13706e-05	4.38331	0.001494	0.358251	UPF1Chhelicase(442)-UPF2 (31)/	Inter-Protein	7	1	32	5	1	1	16	16	4.38331	UPF1Chhelicase	442	UPF2	31
654	J_Schwarz_Manjeera_280619_030719_L2_C_rep2.6324.6324.4.1.dta	4	2403.27	LKESQTQDNITVR(2)-LCAKSR(4)	Cross-Linked	BS3	2403.27	Carbamidomethyl[C](18)	1	4.13706e-05	4.38331	0.000979	0.407362	UPF1Chhelicase(230)-UPF1Chhelicase(456)/	Intra-Protein	8	1	14.5	4.5	1	1	14	14	4.38331	UPF1Chhelicase	230	UPF1Chhelicase	456
655	J_Schwarz_Manjeera_280619_030719_L2_A_rep3.17677.17677.6.0.dta	6	4971.58	SSVGAPVEVTHNFQVDFVWKSTSFDR(20)-YKGDLAPLWKGIGHVIK(10)	Cross-Linked	BS3	4971.58	null	1	4.20882e-05	4.37584	0.000148	0.029769	UPF1Chhelicase(325)-UPF1Chhelicase(284)/	Intra-Protein	3	1	21	20	1	1	43	93	4.37584	UPF1Chhelicase	325	UPF1Chhelicase	284
656	J_Schwarz_Manjeera_280619_030719_L2_A_rep1.17408.17408.5.0.dta	5	4510.42	QGNGPVLVCAPSNIAVDQLTEKIHQTGLK(22)-KRPPLQEYVR(1)	Cross-Linked	BS3	4510.42	Carbamidomethyl[C](9)	1	4.249e-05	4.37171	-0.00089	-0.197321	UPF1Chhelicase(442)-UPF2 (8)/	Inter-Protein	1	1	36	4	1	1	3	3	4.37171	UPF1Chhelicase	442	UPF2	8
657	J_Schwarz_Manjeera_280619_030719_L2_C_rep1.15986.15986.3.1.dta	3	2646.39	KLDCFLVYFQR(1)-DLSKVTTEK(4)	Cross-Linked	BS3	2646.39	Carbamidomethyl[C](4)	1	4.27499e-05	4.36906	0.002886	1.09054	UPF2 (182)-UPF2 (26)/	Intra-Protein	7	1	14	9	1	1	21	21	4.36906	UPF2	182	UPF2	26
658	J_Schwarz_Manjeera_280619_030719_L2_A_rep1.8518.8518.4.1.dta	4	2877.52	LGMEVNQPKFNQRR(9)-MEKTVKKK(7)	Cross-Linked	BS3	2877.54	Oxidation[M](3);Oxidation[M](18)	1	4.31105e-05	4.36542	-0.022609	-7.85705	UPF2 (104)-UPF2 (7)/	Intra-Protein	1	1	32	8	1	1	3	3	4.36542	UPF2	104	UPF2	7
659	J_Schwarz_Manjeera_280619_030719_L2_C_rep1.17885.17885.4.0.dta	4	4680.43	SSVGAPVEVTHNFQVDFVWKSTSFDR(20)-GDLAPLWKGIGHVIK(8)	Cross-Linked	BS3	4680.43	null	1	4.32141e-05	4.36437	0.007828	1.6725	UPF1Chhelicase(325)-UPF1Chhelicase(284)/	Intra-Protein	7	1	39	19	1	1	50	93	4.36437	UPF1Chhelicase	325	UPF1Chhelicase	284
660	J_Schwarz_Manjeera_280619_030719_L2_C_rep3.17643.17643.6.1.dta	6	4680.42	SSVGAPVEVTHNFQVDFVWKSTSFDR(20)-GDLAPLWKGIGHVIK(8)	Cross-Linked	BS3	4680.43	null	1	4.38935e-05	4.3576	-0.001829	-0.390777	UPF1Chhelicase(325)-UPF1Chhelicase(284)/	Intra-Protein	9	1	19	16	1	1	50	93	4.3576	UPF1Chhelicase	325	UPF1Chhelicase	284
661	J_Schwarz_Manjeera_280619_030719_L2_C_rep2.8819.8819.4.0.dta	4	2659.43	LGMEVNQPKFNQR(9)-VTTEKVLR(5)	Cross-Linked	BS3	2659.42	Oxidation[M](3)	1	4.56907e-05	4.34017	0.001354	0.509133	UPF2 (104)-UPF2 (31)/	Intra-Protein	8	1	21.5	4.5	1	1	8	8	4.34017	UPF2	104	UPF2	31
662	J_Schwarz_Manjeera_280619_030719_L2_A_rep3.11649.11649.5.0.dta	5	3081.76	VHQLDVAIPLHLKSQLR(13)-KGNKQQFK(4)	Cross-Linked	BS3	3081.77	null	1	4.58014e-05	4.33912	-0.005031	-1.6325	UPF2 (388)-UPF2 (421)/	Intra-Protein	3	1	29	8	1	1	7	25	4.33912	UPF2	388	UPF2	421
663	J_Schwarz_Manjeera_280619_030719_L2_C_rep1.14258.14258.4.2.dta	4	3521.78	MQSALKTFAVDETSVSGYIYHK(6)-LAKMQFR(3)	Cross-Linked	BS3	3521.78	Oxidation[M](29)	1	4.60475e-05	4.33679	0.002169	0.615882	UPF1Chhelicase(337)-UPF1Chhelicase(536)/	Intra-Protein	7	1	21	8	1	1	21	21	4.33679	UPF1Chhelicase	337	UPF1Chhelicase	536
664	J_Schwarz_Manjeera_280619_030719_L2_C_rep3.11346.11346.5.0.dta	5	3081.77	VHQLDVAIPLHLKSQLR(13)-KGNKQQFK(1)	Cross-Linked	BS3	3081.77	null	1	4.7457e-05	4.3237	-0.001408	-0.456881	UPF2 (388)-UPF2 (418)/	Intra-Protein	9	1	29	5	1	1	2	2	4.3237	UPF2	388	UPF2	418
665	J_Schwarz_Manjeera_280619_030719_L2_B_rep3.7699.7699.3.1.dta	3	1959.06	DLSKVTTEK(4)-CQLPKR(5)	Cross-Linked	BS3	1959.06	Carbamidomethyl[C](13)	1	4.89124e-05	4.31058	-0.000693	-0.353741	UPF2 (26)-UPF1Chhelicase(370)/	Inter-Protein	6	1	9	8	1	1	9	9	4.31058	UPF2	26	UPF1Chhelicase	370
666	J_Schwarz_Manjeera_280619_030719_L2_B_rep2.17258.17258.5.0.dta	5	6166.01	KGFDFQWPQPDKPMFFYVTQGQEEIASSGTSYLNR(1)-AGAKPDQIGIITPYEGQR(4)	Cross-Linked	BS3	6166	Oxidation[M](14)	1	5.14592e-05	4.28854	0.013881	2.25122	UPF1Chhelicase(642)-UPF1Chhelicase(695)/	Intra-Protein	5	1	17.5	16.5	1	1	6	6	4.28854	UPF1Chhelicase	642	UPF1Chhelicase	695
667	J_Schwarz_Manjeera_280619_030719_L2_B_rep2.9369.9369.3.0.dta	3	2190.31	KLLYKDLSK(1)-VTTEKVLR(5)	Cross-Linked	BS3	2190.31	null	1	5.21252e-05	4.28295	0.000952	0.434642	UPF2 (18)-UPF2 (31)/	Intra-Protein	5	1	6	11	1	1	18	18	4.28295	UPF2	18	UPF2	31
668	J_Schwarz_Manjeera_280619_030719_L2_B_rep1.16506.16506.4.0.dta	4	2646.38	KLDCFLVYFQR(1)-DLSKVTTEK(4)	Cross-Linked	BS3	2646.39	Carbamidomethyl[C](4)	1	5.26522e-05	4.27858	-0.001218	-0.460251	UPF2 (182)-UPF2 (26)/	Intra-Protein	4	1	19	11	1	1	21	21	4.27858	UPF2	182	UPF2	26
669	J_Schwarz_Manjeera_280619_030719_L2_B_rep2.8755.8755.3.0.dta	3	2594.27	DETGELSSADEKR(12)-DLSKVTTEK(4)	Cross-Linked	BS3	2594.27	null	1	5.35688e-05	4.27109	0.001391	0.536182	UPF1Chhelicase(502)-UPF2 (26)/	Inter-Protein	5	1	15	6	1	1	4	5	4.27109	UPF1Chhelicase	502	UPF2	26
670	J_Schwarz_Manjeera_280619_030719_L2_C_rep2.14663.14663.4.0.dta	4	4683.43	KGPPLGGGEGEAESADTMPFVMLTR(1)-VHQLDVAIPLHLKSQLR(13)	Cross-Linked	BS3	4683.43	Oxidation[M](18);Oxidation[M](22)	1	5.4025e-05	4.26741	0.006501	1.38809	UPF2 (393)-UPF2 (388)/	Intra-Protein	8	1	20.5	14.5	1	1	31	31	4.26741	UPF2	393	UPF2	388
671	J_Schwarz_Manjeera_280619_030719_L2_C_rep1.14642.14642.5.0.dta	5	3205.84	VHQLDVAIPLHLKSQLR(13)-KLTLDINER(1)	Cross-Linked	BS3	3205.84	null	1	5.43963e-05	4.26443	-0.002188	-0.682504	UPF2 (388)-UPF2 (455)/	Intra-Protein	7	1	13.5	7.5	1	1	13	13	4.26443	UPF2	388	UPF2	455
672	J_Schwarz_Manjeera_280619_030719_L2_C_rep3.16808.16808.5.0.dta	5	3592.99	VHQLDVAIPLHLKSQLR(13)-KLDCFLVYFQR(1)	Cross-Linked	BS3	3592.98	Carbamidomethyl[C](24)	1	5.45505e-05	4.2632	0.003238	0.901201	UPF2 (388)-UPF2 (182)/	Intra-Protein	9	1	13.5	11.5	1	1	16	16	4.2632	UPF2	388	UPF2	182
673	J_Schwarz_Manjeera_280619_030719_L2_C_rep1.16013.16013.3.1.dta	3	2646.39	KLDCFLVYFQR(1)-DLSKVTTEK(4)	Cross-Linked	BS3	2646.39	Carbamidomethyl[C](4)	1	5.49649e-05	4.25991	0.002886	1.09054	UPF2 (182)-UPF2 (26)/	Intra-Protein	7	1	16	13	1	1	21	21	4.25991	UPF2	182	UPF2	26
674	J_Schwarz_Manjeera_280619_030719_L2_A_rep2.8902.8902.4.2.dta	4	3150.5	LGMEVNQPKFNQR(9)-DETGELSSADEKR(12)	Cross-Linked	BS3	3150.5	Oxidation[M](3)	1	5.71497e-05	4.24299	-0.002526	-0.801777	UPF2 (104)-UPF1Chhelicase(502)/	Inter-Protein	2	1	19.5	9.5	1	1	13	13	4.24299	UPF2	104	UPF1Chhelicase	502
675	J_Schwarz_Manjeera_280619_030719_L2_C_rep3.15676.15676.4.1.dta	4	3430.81	AGAKPDQIGIITPYEGQR(4)-EKDFIILSCVR(2)	Cross-Linked	BS3	3430.8	Carbamidomethyl[C](30)	1	5.98063e-05	4.22325	0.00521	1.51859	UPF1Chhelicase(695)-UPF1Chhelicase(743)/	Intra-Protein	9	1	16.5	9.5	1	1	3	3	4.22325	UPF1Chhelicase	695	UPF1Chhelicase	743
676	J_Schwarz_Manjeera_280619_030719_L2_C_rep3.10406.10406.3.0.dta	3	2353.31	KLPWQDQEVK(1)-VTTEKVLR(5)	Cross-Linked	BS3	2353.31	null	1	5.9914e-05	4.22247	0.001079	0.458503	UPF2 (38)-UPF2 (31)/	Intra-Protein	9	1	14	10	1	1	45	73	4.22247	UPF2	38	UPF2	31
677	J_Schwarz_Manjeera_280619_030719_L2_A_rep1.9213.9213.3.0.dta	3	2515.29	LGMEVNQPKFNQR(9)-CQLPKR(5)	Cross-Linked	BS3	2515.29	Oxidation[M](3);Carbamidomethyl[C](17)	1	6.00652e-05	4.22138	-0.000582	-0.231385	UPF2 (104)-UPF1Chhelicase(370)/	Inter-Protein	1	1	24.5	4.5	1	1	22	22	4.22138	UPF2	104	UPF1Chhelicase	370
678	J_Schwarz_Manjeera_280619_030719_L2_C_rep2.10727.10727.3.0.dta	3	2402.38	KRPPLQEYVR(1)-LLYKDLSK(4)	Cross-Linked	BS3	2402.38	null	1	6.18838e-05	4.20842	0.000866	0.360476	UPF2 (8)-UPF2 (22)/	Intra-Protein	8	1	10.5	13.5	1	1	20	52	4.20842	UPF2	8	UPF2	22
679	J_Schwarz_Manjeera_280619_030719_L2_B_rep3.9141.9141.3.0.dta	3	2178.18	DLSKVTTEK(4)-DLSKVTTEK(4)	Cross-Linked	BS3	2178.18	null	1	6.19984e-05	4.20762	0.000877	0.402631	UPF2 (26)-UPF2 (26)/	Inter-Protein	6	1	7.5	7.5	1	1	5	5	4.20762	UPF2	26	UPF2	26
680	J_Schwarz_Manjeera_280619_030719_L2_A_rep2.18023.18023.5.0.dta	5	5544.95	FTAQGLPDLNHSQVYAVKTVLQRPLSLIQGPPGTGK(18)-LGMEVNQPKFNQR(9)	Cross-Linked	BS3	5544.94	Oxidation[M](42)	1	6.36938e-05	4.1959	0.012848	2.31707	UPF1Chhelicase(389)-UPF2 (104)/	Inter-Protein	2	1	28	22	1	1	20	21	4.1959	UPF1Chhelicase	389	UPF2	104
681	J_Schwarz_Manjeera_280619_030719_L2_B_rep3.6667.6667.4.1.dta	4	2308.11	DETGELSSADEKR(12)-LCAKSR(4)	Cross-Linked	BS3	2308.11	Carbamidomethyl[C](18)	1	6.3732e-05	4.19564	-0.000567	-0.245656	UPF1Chhelicase(502)-UPF1Chhelicase(456)/	Intra-Protein	6	1	13.5	5.5	1	1	17	34	4.19564	UPF1Chhelicase	502	UPF1Chhelicase	456
682	J_Schwarz_Manjeera_280619_030719_L2_B_rep1.13006.13006.5.0.dta	5	2953.68	VHQLDVAIPLHLKSQLR(13)-GNKQQFK(3)	Cross-Linked	BS3	2953.67	null	1	6.45265e-05	4.19026	0.002081	0.704546	UPF2 (388)-UPF2 (421)/	Intra-Protein	4	1	25	6	1	1	18	25	4.19026	UPF2	388	UPF2	421
683	J_Schwarz_Manjeera_280619_030719_L2_B_rep2.18414.18414.5.0.dta	5	5761.94	SYLVQYMQFSGSLHTKLYQEVEIASVDAFQGR(16)-AGAKPDQIGIITPYEGQR(4)	Cross-Linked	BS3	5761.88	Oxidation[M](7)	1	6.59571e-05	4.18074	0.057214	9.92974	UPF1Chhelicase(725)-UPF1Chhelicase(695)/	Intra-Protein	5	1	21	13	1	1	10	10	4.18074	UPF1Chhelicase	725	UPF1Chhelicase	695
684	J_Schwarz_Manjeera_280619_030719_L2_B_rep2.8196.8196.4.0.dta	4	2142.24	TEAANVEKITTK(8)-LLKAGAK(3)	Cross-Linked	BS3	2142.24	null	1	6.84218e-05	4.16481	0.002099	0.979816	UPF1Chhelicase(684)-UPF1Chhelicase(691)/	Intra-Protein	5	1	15.5	6.5	1	1	35	35	4.16481	UPF1Chhelicase	684	UPF1Chhelicase	691
685	J_Schwarz_Manjeera_280619_030719_L2_C_rep1.10653.10653.4.2.dta	4	2984.53	LGMEVNQPKFNQR(9)-KLPWQDQEVK(1)	Cross-Linked	BS3	2984.53	Oxidation[M](3)	1	6.90936e-05	4.16056	-0.001781	-0.596744	UPF2 (104)-UPF2 (38)/	Intra-Protein	7	1	19	10	1	1	7	7	4.16056	UPF2	104	UPF2	38
686	J_Schwarz_Manjeera_280619_030719_L2_B_rep2.17279.17279.6.0.dta	6	4971.6	SSVGAPVEVTHNFQVDFVWKSTSFDR(20)-YKGDLAPLWKGIGHVIK(10)	Cross-Linked	BS3	4971.58	null	1	7.03935e-05	4.15247	0.021058	4.23567	UPF1Chhelicase(325)-UPF1Chhelicase(284)/	Intra-Protein	5	1	21	23	1	1	43	93	4.15247	UPF1Chhelicase	325	UPF1Chhelicase	284
687	J_Schwarz_Manjeera_280619_030719_L2_C_rep1.11944.11944.4.0.dta	4	3982.13	LLKAGAKPDQIGIITPYEGQR(3)-LGMEVNQPKFNQR(9)	Cross-Linked	BS3	3982.12	Oxidation[M](27)	1	7.15123e-05	4.14562	0.004278	1.0743	UPF1Chhelicase(691)-UPF2 (104)/	Inter-Protein	7	1	16	23	1	1	13	13	4.14562	UPF1Chhelicase	691	UPF2	104
688	J_Schwarz_Manjeera_280619_030719_L2_C_rep2.16965.16965.5.0.dta	5	4794.47	ENPSATLEDLEKPGVDEEPQHVLLR(12)-QITAQQINKLEELWK(9)	Cross-Linked	BS3	4794.48	null	1	7.15301e-05	4.14551	-0.016562	-3.45439	UPF1Chhelicase(191)-UPF1Chhelicase(173)/	Intra-Protein	8	1	20	10	1	1	23	23	4.14551	UPF1Chhelicase	191	UPF1Chhelicase	173
689	J_Schwarz_Manjeera_280619_030719_L2_C_rep1.17266.17266.4.1.dta	4	4971.58	SSVGAPVEVTHNFQVDFVWKSTSFDR(20)-YKGDLAPLWKGIGHVIK(10)	Cross-Linked	BS3	4971.58	null	1	7.35928e-05	4.13316	0.000119	0.023936	UPF1Chhelicase(325)-UPF1Chhelicase(284)/	Intra-Protein	7	1	26	19	1	1	43	93	4.13316	UPF1Chhelicase	325	UPF1Chhelicase	284
690	J_Schwarz_Manjeera_280619_030719_L2_C_rep3.14559.14559.5.0.dta	5	4330.22	ENPSATLEDLEKPGVDEEPQHVLLR(12)-AAKAGLSQSLFER(3)	Cross-Linked	BS3	4330.22	null	1	7.43658e-05	4.12863	-0.001966	-0.454019	UPF1Chhelicase(191)-UPF1Chhelicase(586)/	Intra-Protein	9	1	28.5	15.5	1	1	17	17	4.12863	UPF1Chhelicase	191	UPF1Chhelicase	586
691	J_Schwarz_Manjeera_280619_030719_L2_C_rep1.7045.7045.3.0.dta	3	2465.25	LGMEVNQPKFNQR(9)-MEKTVK(3)	Cross-Linked	BS3	2465.25	Oxidation[M](3);Oxidation[M](17)	1	7.4859e-05	4.12576	-0.000241	-0.097759	UPF2 (104)-UPF2 (3)/	Intra-Protein	7	1	32	8	1	1	30	45	4.12576	UPF2	104	UPF2	3
692	J_Schwarz_Manjeera_280619_030719_L2_A_rep2.6698.6698.4.0.dta	4	1780.96	LAKMQFR(3)-LCAKSR(4)	Cross-Linked	BS3	1780.96	Oxidation[M](4);Carbamidomethyl[C](12)	1	7.56763e-05	4.12104	-0.00021	-0.117914	UPF1Chhelicase(536)-UPF1Chhelicase(456)/	Intra-Protein	2	1	7.5	4.5	1	1	57	57	4.12104	UPF1Chhelicase	536	UPF1Chhelicase	456
693	J_Schwarz_Manjeera_280619_030719_L2_C_rep1.14706.14706.3.0.dta	3	2475.29	KLDCFLVYFQR(1)-GNKQQFK(3)	Cross-Linked	BS3	2475.28	Carbamidomethyl[C](4)	1	7.58718e-05	4.11992	0.006594	2.66393	UPF2 (182)-UPF2 (421)/	Intra-Protein	7	1	15	7	1	1	5	9	4.11992	UPF2	182	UPF2	421
694	J_Schwarz_Manjeera_280619_030719_L2_B_rep1.14295.14295.5.0.dta	5	4242.03	HVPCVEDEDFIQALDKMMLENLQQR(16)-CKEVTLHK(2)	Cross-Linked	BS3	4242.03	Carbamidomethyl[C](4);Oxidation[M](17);Oxidation[M](18);Carbamidomethyl[C](29)	1	7.64398e-05	4.11668	-0.003336	-0.786415	UPF2 (360)-UPF1Chhelicase(75)/	Inter-Protein	4	1	29	9	1	1	26	26	4.11668	UPF2	360	UPF1Chhelicase	75
695	J_Schwarz_Manjeera_280619_030719_L2_A_rep3.13788.13788.5.2.dta	5	3013.64	YKGDLAPLWKGIGHVIK(10)-LEADYDKK(7)	Cross-Linked	BS3	3013.64	null	1	8.19639e-05	4.08638	-0.001128	-0.374298	UPF1Chhelicase(284)-UPF1Chhelicase(227)/	Intra-Protein	3	1	24.5	9.5	1	1	17	18	4.08638	UPF1Chhelicase	284	UPF1Chhelicase	227
696	J_Schwarz_Manjeera_280619_030719_L2_C_rep2.7648.7648.3.0.dta	3	2515.3	LGMEVNQPKFNQR(9)-CQLPKR(5)	Cross-Linked	BS3	2515.29	Oxidation[M](3);Carbamidomethyl[C](17)	1	8.20762e-05	4.08578	0.005201	2.06775	UPF2 (104)-UPF1Chhelicase(370)/	Inter-Protein	8	1	21.5	3.5	1	1	22	22	4.08578	UPF2	104	UPF1Chhelicase	370
697	J_Schwarz_Manjeera_280619_030719_L2_C_rep3.11660.11660.3.0.dta	3	2460.38	AAKAGLSQSLFER(3)-VTTEKVLR(5)	Cross-Linked	BS3	2460.38	null	1	8.2742e-05	4.08227	-0.000611	-0.248335	UPF1Chhelicase(586)-UPF2 (31)/	Inter-Protein	9	1	15.5	9.5	1	1	10	10	4.08227	UPF1Chhelicase	586	UPF2	31
698	J_Schwarz_Manjeera_280619_030719_L2_B_rep3.15670.15670.3.2.dta	3	3062.48	KLDCFLVYFQR(1)-DETGELSSADEKR(12)	Cross-Linked	BS3	3062.48	Carbamidomethyl[C](4)	1	8.32849e-05	4.07943	0.000444	0.144981	UPF2 (182)-UPF1Chhelicase(502)/	Inter-Protein	6	1	7.5	14.5	1	1	5	5	4.07943	UPF2	182	UPF1Chhelicase	502
699	J_Schwarz_Manjeera_280619_030719_L2_B_rep1.12397.12397.3.0.dta	3	2460.38	AAKAGLSQSLFER(3)-VTTEKVLR(5)	Cross-Linked	BS3	2460.38	null	1	8.34091e-05	4.07879	0.000581	0.236142	UPF1Chhelicase(586)-UPF2 (31)/	Inter-Protein	4	1	17.5	9.5	1	1	10	10	4.07879	UPF1Chhelicase	586	UPF2	31
700	J_Schwarz_Manjeera_280619_030719_L2_B_rep2.6783.6783.3.0.dta	3	2308.11	DETGELSSADEKR(12)-LCAKSR(4)	Cross-Linked	BS3	2308.11	Carbamidomethyl[C](18)	1	8.4233e-05	4.07452	-4.5e-05	-0.019496	UPF1Chhelicase(502)-UPF1Chhelicase(456)/	Intra-Protein	5	1	18.5	7.5	1	1	17	34	4.07452	UPF1Chhelicase	502	UPF1Chhelicase	456
701	J_Schwarz_Manjeera_280619_030719_L2_C_rep2.7527.7527.3.1.dta	3	1959.06	DLSKVTTEK(4)-CQLPKR(5)	Cross-Linked	BS3	1959.06	Carbamidomethyl[C](13)	1	8.44843e-05	4.07322	0.000483	0.246547	UPF2 (26)-UPF1Chhelicase(370)/	Inter-Protein	8	1	8	10	1	1	9	9	4.07322	UPF2	26	UPF1Chhelicase	370
702	J_Schwarz_Manjeera_280619_030719_L2_B_rep2.15070.15070.3.0.dta	3	2818.49	ISSAKFLGELYNYR(5)-DLSKVTTEK(4)	Cross-Linked	BS3	2818.49	null	1	8.46154e-05	4.07255	-0.002104	-0.7465	UPF2 (114)-UPF2 (26)/	Intra-Protein	5	1	15	10	1	1	15	15	4.07255	UPF2	114	UPF2	26
703	J_Schwarz_Manjeera_280619_030719_L2_C_rep1.13771.13771.5.2.dta	5	4242.03	HVPCVEDEDFIQALDKMMLENLQQR(16)-CKEVTLHK(2)	Cross-Linked	BS3	4242.03	Carbamidomethyl[C](4);Oxidation[M](17);Oxidation[M](18);Carbamidomethyl[C](29)	1	8.47254e-05	4.07199	0.00133	0.313529	UPF2 (360)-UPF1Chhelicase(75)/	Inter-Protein	7	1	28	8	1	1	26	26	4.07199	UPF2	360	UPF1Chhelicase	75
704	J_Schwarz_Manjeera_280619_030719_L2_C_rep1.10634.10634.4.0.dta	4	2353.31	KLPWQDQEVK(1)-VTTEKVLR(5)	Cross-Linked	BS3	2353.31	null	1	8.52361e-05	4.06938	0.001483	0.630176	UPF2 (38)-UPF2 (31)/	Intra-Protein	7	1	14	7	1	1	45	73	4.06938	UPF2	38	UPF2	31
705	J_Schwarz_Manjeera_280619_030719_L2_B_rep1.15941.15941.4.3.dta	4	3202.62	LGMEVNQPKFNQR(9)-KLDCFLVYFQR(1)	Cross-Linked	BS3	3202.62	Oxidation[M](3);Carbamidomethyl[C](20)	1	8.66619e-05	4.06217	-0.001384	-0.432147	UPF2 (104)-UPF2 (182)/	Intra-Protein	4	1	21	10	1	1	7	7	4.06217	UPF2	104	UPF2	182
706	J_Schwarz_Manjeera_280619_030719_L2_C_rep1.15988.15988.4.0.dta	4	2646.39	KLDCFLVYFQR(1)-DLSKVTTEK(4)	Cross-Linked	BS3	2646.39	Carbamidomethyl[C](4)	1	8.79548e-05	4.05574	0.002473	0.934482	UPF2 (182)-UPF2 (26)/	Intra-Protein	7	1	15	11	1	1	21	21	4.05574	UPF2	182	UPF2	26
707	J_Schwarz_Manjeera_280619_030719_L2_B_rep2.12443.12443.3.0.dta	3	3342.7	IAYFTLPKTDSDMR(8)-LKESQTQDNITVR(2)	Cross-Linked	BS3	3342.69	Oxidation[M](13)	1	8.89889e-05	4.05066	0.007446	2.22755	UPF1Chhelicase(258)-UPF1Chhelicase(230)/	Intra-Protein	5	1	15.5	9.5	1	1	16	16	4.05066	UPF1Chhelicase	258	UPF1Chhelicase	230
708	J_Schwarz_Manjeera_280619_030719_L2_B_rep2.8412.8412.3.3.dta	3	2216.24	KLTLDINER(1)-KGNKQQFK(4)	Cross-Linked	BS3	2216.24	null	1	8.94984e-05	4.04818	0.000712	0.321265	UPF2 (455)-UPF2 (421)/	Intra-Protein	5	1	10	8	1	1	9	9	4.04818	UPF2	455	UPF2	421
709	J_Schwarz_Manjeera_280619_030719_L2_A_rep3.8865.8865.3.0.dta	3	2623.35	LGMEVNQPKFNQR(9)-LAKMQFR(3)	Cross-Linked	BS3	2623.35	Oxidation[M](3);Oxidation[M](20)	1	8.97808e-05	4.04682	-0.000585	-0.222997	UPF2 (104)-UPF1Chhelicase(536)/	Inter-Protein	3	1	30.5	5.5	1	1	20	20	4.04682	UPF2	104	UPF1Chhelicase	536
710	J_Schwarz_Manjeera_280619_030719_L2_C_rep3.16269.16269.3.0.dta	3	2896.51	KLDCFLVYFQR(1)-KLPWQDQEVK(1)	Cross-Linked	BS3	2896.51	Carbamidomethyl[C](4)	1	9.08845e-05	4.04151	0.003416	1.17935	UPF2 (182)-UPF2 (38)/	Intra-Protein	9	1	12	9	1	1	7	7	4.04151	UPF2	182	UPF2	38
711	J_Schwarz_Manjeera_280619_030719_L2_B_rep2.16046.16046.5.2.dta	5	4801.48	QGNGPVLVCAPSNIAVDQLTEKIHQTGLK(22)-LGMEVNQPKFNQR(9)	Cross-Linked	BS3	4801.48	Carbamidomethyl[C](9);Oxidation[M](35)	1	9.11366e-05	4.04031	0.004481	0.933255	UPF1Chhelicase(442)-UPF2 (104)/	Inter-Protein	5	1	14	22	1	1	18	18	4.04031	UPF1Chhelicase	442	UPF2	104
712	J_Schwarz_Manjeera_280619_030719_L2_A_rep1.21606.21606.6.0.dta	6	5456.94	FTAQGLPDLNHSQVYAVKTVLQRPLSLIQGPPGTGK(18)-KLDCFLVYFQR(1)	Cross-Linked	BS3	5456.92	Carbamidomethyl[C](43)	1	9.21556e-05	4.03548	0.025889	4.74425	UPF1Chhelicase(389)-UPF2 (182)/	Inter-Protein	1	1	23	9	1	1	21	21	4.03548	UPF1Chhelicase	389	UPF2	182
713	J_Schwarz_Manjeera_280619_030719_L2_B_rep2.17029.17029.5.0.dta	5	4794.48	ENPSATLEDLEKPGVDEEPQHVLLR(12)-QITAQQINKLEELWK(9)	Cross-Linked	BS3	4794.48	null	1	9.2599e-05	4.03339	0.000504	0.105121	UPF1Chhelicase(191)-UPF1Chhelicase(173)/	Intra-Protein	5	1	30	15	1	1	23	23	4.03339	UPF1Chhelicase	191	UPF1Chhelicase	173
714	J_Schwarz_Manjeera_280619_030719_L2_C_rep3.15978.15978.3.0.dta	3	2442.38	KLDCFLVYFQR(1)-ITTKLLK(4)	Cross-Linked	BS3	2442.38	Carbamidomethyl[C](4)	1	9.44392e-05	4.02485	6.1e-05	0.024976	UPF2 (182)-UPF1Chhelicase(688)/	Inter-Protein	9	1	14	6	1	1	12	12	4.02485	UPF2	182	UPF1Chhelicase	688
715	J_Schwarz_Manjeera_280619_030719_L2_B_rep1.14297.14297.4.2.dta	4	3537.78	MQSALKTFAVDETSVSGYIYHK(6)-LAKMQFR(3)	Cross-Linked	BS3	3537.78	Oxidation[M](1);Oxidation[M](29)	1	9.65764e-05	4.01513	0.006632	1.87462	UPF1Chhelicase(337)-UPF1Chhelicase(536)/	Intra-Protein	4	1	37	8	1	1	21	21	4.01513	UPF1Chhelicase	337	UPF1Chhelicase	536
716	J_Schwarz_Manjeera_280619_030719_L2_A_rep2.18618.18618.5.0.dta	5	5238.84	FTAQGLPDLNHSQVYAVKTVLQRPLSLIQGPPGTGK(18)-KLPWQDQEVK(1)	Cross-Linked	BS3	5238.83	null	1	9.7316e-05	4.01182	0.00586	1.11857	UPF1Chhelicase(389)-UPF2 (38)/	Inter-Protein	2	1	24	11	1	1	10	10	4.01182	UPF1Chhelicase	389	UPF2	38
717	J_Schwarz_Manjeera_280619_030719_L2_C_rep2.10238.10238.4.0.dta	4	3693.82	KGPPLGGGEGEAESADTMPFVMLTR(1)-KGNKQQFK(4)	Cross-Linked	BS3	3693.82	Oxidation[M](18);Oxidation[M](22)	1	0.000100262	3.99886	-0.000565	-0.152958	UPF2 (393)-UPF2 (421)/	Intra-Protein	8	1	36	7	1	1	11	11	3.99886	UPF2	393	UPF2	421
718	J_Schwarz_Manjeera_280619_030719_L2_A_rep3.18383.18383.6.4.dta	6	4680.42	SSVGAPVEVTHNFQVDFVWKSTSFDR(20)-GDLAPLWKGIGHVIK(8)	Cross-Linked	BS3	4680.43	null	1	0.000101224	3.99472	-0.001425	-0.30446	UPF1Chhelicase(325)-UPF1Chhelicase(284)/	Intra-Protein	3	1	23	19	1	1	50	93	3.99472	UPF1Chhelicase	325	UPF1Chhelicase	284
719	J_Schwarz_Manjeera_280619_030719_L2_A_rep2.9334.9334.4.1.dta	4	2859.45	DETGELSSADEKR(12)-KRPPLQEYVR(1)	Cross-Linked	BS3	2859.45	null	1	0.000108711	3.96373	-0.002219	-0.776024	UPF1Chhelicase(502)-UPF2 (8)/	Inter-Protein	2	1	16.5	8.5	1	1	4	4	3.96373	UPF1Chhelicase	502	UPF2	8
720	J_Schwarz_Manjeera_280619_030719_L2_A_rep3.17727.17727.7.0.dta	7	4971.59	SSVGAPVEVTHNFQVDFVWKSTSFDR(20)-YKGDLAPLWKGIGHVIK(10)	Cross-Linked	BS3	4971.58	null	1	0.000110408	3.957	0.004856	0.976751	UPF1Chhelicase(325)-UPF1Chhelicase(284)/	Intra-Protein	3	1	16	25	1	1	43	93	3.957	UPF1Chhelicase	325	UPF1Chhelicase	284
721	J_Schwarz_Manjeera_280619_030719_L2_A_rep1.9132.9132.4.0.dta	4	2918.49	LQQLKDETGELSSADEKR(5)-LCAKSR(4)	Cross-Linked	BS3	2918.49	Carbamidomethyl[C](23)	1	0.000112117	3.95033	0.000364	0.124722	UPF1Chhelicase(490)-UPF1Chhelicase(456)/	Intra-Protein	1	1	26.5	8.5	1	1	41	61	3.95033	UPF1Chhelicase	490	UPF1Chhelicase	456
722	J_Schwarz_Manjeera_280619_030719_L2_C_rep3.16671.16671.4.0.dta	4	3356.82	QITAQQINKLEELWK(9)-AAKAGLSQSLFER(3)	Cross-Linked	BS3	3356.82	null	1	0.000113822	3.94377	-0.002544	-0.75786	UPF1Chhelicase(173)-UPF1Chhelicase(586)/	Intra-Protein	9	1	17	13	1	1	11	11	3.94377	UPF1Chhelicase	173	UPF1Chhelicase	586
723	J_Schwarz_Manjeera_280619_030719_L2_C_rep2.12361.12361.5.0.dta	5	4254.27	SGESVKVHQLDVAIPLHLK(6)-LQQLKDETGELSSADEKR(17)	Cross-Linked	BS3	4254.26	null	1	0.00011476	3.94021	0.005842	1.37321	UPF2 (375)-UPF1Chhelicase(502)/	Inter-Protein	8	1	15	10	1	1	2	2	3.94021	UPF2	375	UPF1Chhelicase	502
724	J_Schwarz_Manjeera_280619_030719_L2_B_rep2.17991.17991.5.0.dta	5	4680.44	SSVGAPVEVTHNFQVDFVWKSTSFDR(20)-GDLAPLWKGIGHVIK(8)	Cross-Linked	BS3	4680.43	null	1	0.000116807	3.93253	0.01697	3.62574	UPF1Chhelicase(325)-UPF1Chhelicase(284)/	Intra-Protein	5	1	21	20	1	1	50	93	3.93253	UPF1Chhelicase	325	UPF1Chhelicase	284
725	J_Schwarz_Manjeera_280619_030719_L2_C_rep1.11817.11817.3.0.dta	3	3710.04	LLKAGAKPDQIGIITPYEGQR(3)-TEAANVEKITTK(8)	Cross-Linked	BS3	3710.04	null	1	0.00012229	3.91261	0.002506	0.675465	UPF1Chhelicase(691)-UPF1Chhelicase(684)/	Intra-Protein	7	1	26	17	1	1	43	43	3.91261	UPF1Chhelicase	691	UPF1Chhelicase	684
726	J_Schwarz_Manjeera_280619_030719_L2_B_rep1.11209.11209.4.0.dta	4	2353.31	KLPWQDQEVK(1)-VTTEKVLR(5)	Cross-Linked	BS3	2353.31	null	1	0.0001225	3.91187	0.001452	0.617003	UPF2 (38)-UPF2 (31)/	Intra-Protein	4	1	13	6	1	1	45	73	3.91187	UPF2	38	UPF2	31
727	J_Schwarz_Manjeera_280619_030719_L2_A_rep3.11939.11939.3.0.dta	3	3710.04	LLKAGAKPDQIGIITPYEGQR(3)-TEAANVEKITTK(8)	Cross-Linked	BS3	3710.04	null	1	0.000123501	3.90833	0.001442	0.388675	UPF1Chhelicase(691)-UPF1Chhelicase(684)/	Intra-Protein	3	1	31	18	1	1	43	43	3.90833	UPF1Chhelicase	691	UPF1Chhelicase	684
728	J_Schwarz_Manjeera_280619_030719_L2_C_rep2.11768.11768.4.0.dta	4	3157.63	LQQLKDETGELSSADEKR(5)-WDLGLNKK(7)	Cross-Linked	BS3	3157.64	null	1	0.000123884	3.90698	-0.005357	-1.69652	UPF1Chhelicase(490)-UPF1Chhelicase(248)/	Intra-Protein	8	1	22	6	1	1	2	2	3.90698	UPF1Chhelicase	490	UPF1Chhelicase	248
729	J_Schwarz_Manjeera_280619_030719_L2_C_rep2.8967.8967.4.0.dta	4	2734.41	LGMEVNQPKFNQR(9)-DLSKVTTEK(4)	Cross-Linked	BS3	2734.41	Oxidation[M](3)	1	0.0001244	3.90518	0.00052	0.190169	UPF2 (104)-UPF2 (26)/	Intra-Protein	8	1	23	8	1	1	9	9	3.90518	UPF2	104	UPF2	26
730	J_Schwarz_Manjeera_280619_030719_L2_C_rep1.16231.16231.3.0.dta	3	2442.39	KLDCFLVYFQR(1)-ITTKLLK(4)	Cross-Linked	BS3	2442.38	Carbamidomethyl[C](4)	1	0.00012505	3.90292	0.002663	1.09033	UPF2 (182)-UPF1Chhelicase(688)/	Inter-Protein	7	1	14	6	1	1	12	12	3.90292	UPF2	182	UPF1Chhelicase	688
731	J_Schwarz_Manjeera_280619_030719_L2_A_rep2.9215.9215.4.2.dta	4	2332.3	KRPPLQEYVR(1)-LAKMQFR(3)	Cross-Linked	BS3	2332.3	Oxidation[M](17)	1	0.000125844	3.90017	0.001583	0.67873	UPF2 (8)-UPF1Chhelicase(536)/	Inter-Protein	2	1	7.5	10.5	1	1	4	4	3.90017	UPF2	8	UPF1Chhelicase	536
732	J_Schwarz_Manjeera_280619_030719_L2_A_rep2.9480.9480.4.0.dta	4	2190.31	KLLYKDLSK(1)-VTTEKVLR(5)	Cross-Linked	BS3	2190.31	null	1	0.000127899	3.89313	0.001139	0.520018	UPF2 (18)-UPF2 (31)/	Intra-Protein	2	1	7	8	1	1	18	18	3.89313	UPF2	18	UPF2	31
733	J_Schwarz_Manjeera_280619_030719_L2_A_rep3.16480.16480.5.0.dta	5	4713.55	FTAQGLPDLNHSQVYAVKTVLQR(18)-LLGHEVEDVIIKCQLPK(12)	Cross-Linked	BS3	4713.54	Carbamidomethyl[C](39)	1	0.000129556	3.88754	0.003912	0.829949	UPF1Chhelicase(389)-UPF1Chhelicase(365)/	Intra-Protein	3	1	18	19	1	1	1	23	3.88754	UPF1Chhelicase	389	UPF1Chhelicase	365
734	J_Schwarz_Manjeera_280619_030719_L2_C_rep1.10692.10692.4.0.dta	4	2353.31	KLPWQDQEVK(1)-VTTEKVLR(5)	Cross-Linked	BS3	2353.31	null	1	0.00012997	3.88616	0.001478	0.628051	UPF2 (38)-UPF2 (31)/	Intra-Protein	7	1	12	6	1	1	45	73	3.88616	UPF2	38	UPF2	31
735	J_Schwarz_Manjeera_280619_030719_L2_B_rep2.10341.10341.3.0.dta	3	2621.33	LGMEVNQPKFNQRR(9)-MEKTVK(3)	Cross-Linked	BS3	2621.35	Oxidation[M](3);Oxidation[M](18)	1	0.000130382	3.88478	-0.02274	-8.67491	UPF2 (104)-UPF2 (3)/	Intra-Protein	5	1	27	8	1	1	14	45	3.88478	UPF2	104	UPF2	3
736	J_Schwarz_Manjeera_280619_030719_L2_B_rep1.14757.14757.4.1.dta	4	3398.84	LLGHEVEDVIIKCQLPK(12)-KLPWQDQEVK(1)	Cross-Linked	BS3	3398.84	Carbamidomethyl[C](13)	1	0.00013153	3.88097	0.002719	0.799979	UPF1Chhelicase(365)-UPF2 (38)/	Inter-Protein	4	1	16.5	9.5	1	1	4	4	3.88097	UPF1Chhelicase	365	UPF2	38
737	J_Schwarz_Manjeera_280619_030719_L2_C_rep3.8663.8663.4.0.dta	4	2623.35	LGMEVNQPKFNQR(9)-LAKMQFR(3)	Cross-Linked	BS3	2623.35	Oxidation[M](3);Oxidation[M](20)	1	0.000132957	3.87629	0.001262	0.481065	UPF2 (104)-UPF1Chhelicase(536)/	Inter-Protein	9	1	25.5	6.5	1	1	20	20	3.87629	UPF2	104	UPF1Chhelicase	536
738	J_Schwarz_Manjeera_280619_030719_L2_C_rep1.14040.14040.4.0.dta	4	3817.9	KGPPLGGGEGEAESADTMPFVMLTR(1)-KLTLDINER(1)	Cross-Linked	BS3	3817.9	Oxidation[M](18);Oxidation[M](22)	1	0.000136028	3.86637	0.002935	0.768748	UPF2 (393)-UPF2 (455)/	Intra-Protein	7	1	36.5	11.5	1	1	9	9	3.86637	UPF2	393	UPF2	455
739	J_Schwarz_Manjeera_280619_030719_L2_B_rep2.14304.14304.4.0.dta	4	3398.84	LLGHEVEDVIIKCQLPK(12)-KLPWQDQEVK(1)	Cross-Linked	BS3	3398.84	Carbamidomethyl[C](13)	1	0.000140213	3.85321	0.004066	1.19629	UPF1Chhelicase(365)-UPF2 (38)/	Inter-Protein	5	1	15.5	7.5	1	1	4	4	3.85321	UPF1Chhelicase	365	UPF2	38
740	J_Schwarz_Manjeera_280619_030719_L2_B_rep2.14894.14894.4.2.dta	4	4330.22	ENPSATLEDLEKPGVDEEPQHVLLR(12)-AAKAGLSQSLFER(3)	Cross-Linked	BS3	4330.22	null	1	0.000141188	3.8502	0.002759	0.63715	UPF1Chhelicase(191)-UPF1Chhelicase(586)/	Intra-Protein	5	1	18.5	11.5	1	1	17	17	3.8502	UPF1Chhelicase	191	UPF1Chhelicase	586
741	J_Schwarz_Manjeera_280619_030719_L2_B_rep2.20670.20670.5.0.dta	5	4435.56	NVFLLGFIPAKADSVVVLLCR(11)-VHQLDVAIPLHLKSQLR(13)	Cross-Linked	BS3	4435.54	Carbamidomethyl[C](20)	1	0.000142685	3.84562	0.015825	3.56777	UPF1Chhelicase(109)-UPF2 (388)/	Inter-Protein	5	1	16	13	1	1	12	12	3.84562	UPF1Chhelicase	109	UPF2	388
742	J_Schwarz_Manjeera_280619_030719_L2_C_rep1.7883.7883.4.0.dta	4	2918.49	LQQLKDETGELSSADEKR(5)-LCAKSR(4)	Cross-Linked	BS3	2918.49	Carbamidomethyl[C](23)	1	0.000142738	3.84546	0.000573	0.196334	UPF1Chhelicase(490)-UPF1Chhelicase(456)/	Intra-Protein	7	1	32.5	5.5	1	1	41	61	3.84546	UPF1Chhelicase	490	UPF1Chhelicase	456
743	J_Schwarz_Manjeera_280619_030719_L2_C_rep3.15458.15458.5.0.dta	5	4801.48	QGNGPVLVCAPSNIAVDQLTEKIHQTGLK(22)-LGMEVNQPKFNQR(9)	Cross-Linked	BS3	4801.48	Carbamidomethyl[C](9);Oxidation[M](35)	1	0.000147305	3.83178	0.009308	1.93857	UPF1Chhelicase(442)-UPF2 (104)/	Inter-Protein	9	1	25	21	1	1	18	18	3.83178	UPF1Chhelicase	442	UPF2	104
744	J_Schwarz_Manjeera_280619_030719_L2_C_rep2.16832.16832.5.1.dta	5	3592.98	VHQLDVAIPLHLKSQLR(13)-KLDCFLVYFQR(1)	Cross-Linked	BS3	3592.98	Carbamidomethyl[C](24)	1	0.000157745	3.80204	0.001749	0.486782	UPF2 (388)-UPF2 (182)/	Intra-Protein	8	1	11.5	8.5	1	1	16	16	3.80204	UPF2	388	UPF2	182
745	J_Schwarz_Manjeera_280619_030719_L2_A_rep1.8285.8285.3.0.dta	3	2465.25	LGMEVNQPKFNQR(9)-MEKTVK(3)	Cross-Linked	BS3	2465.25	Oxidation[M](3);Oxidation[M](17)	1	0.000167465	3.77608	-0.001801	-0.730554	UPF2 (104)-UPF2 (3)/	Intra-Protein	1	1	37	7	1	1	30	45	3.77608	UPF2	104	UPF2	3
746	J_Schwarz_Manjeera_280619_030719_L2_C_rep3.13522.13522.3.1.dta	3	2821.51	EKDFIILSCVR(2)-TEAANVEKITTK(8)	Cross-Linked	BS3	2821.5	Carbamidomethyl[C](9)	1	0.000170494	3.76829	0.003519	1.24721	UPF1Chhelicase(743)-UPF1Chhelicase(684)/	Intra-Protein	9	1	11	13	1	1	1	1	3.76829	UPF1Chhelicase	743	UPF1Chhelicase	684
747	J_Schwarz_Manjeera_280619_030719_L2_C_rep1.17271.17271.7.0.dta	7	4971.59	SSVGAPVEVTHNFQVDFVWKSTSFDR(20)-YKGDLAPLWKGIGHVIK(10)	Cross-Linked	BS3	4971.58	null	1	0.000172255	3.76383	0.005756	1.15778	UPF1Chhelicase(325)-UPF1Chhelicase(284)/	Intra-Protein	7	1	15	15	1	1	43	93	3.76383	UPF1Chhelicase	325	UPF1Chhelicase	284
748	J_Schwarz_Manjeera_280619_030719_L2_A_rep2.15469.15469.6.2.dta	6	4683.39	KGPPLGGGEGEAESADTMPFVMLTR(1)-VHQLDVAIPLHLKSQLR(13)	Cross-Linked	BS3	4683.43	Oxidation[M](18);Oxidation[M](22)	1	0.000173223	3.7614	-0.041646	-8.89221	UPF2 (393)-UPF2 (388)/	Intra-Protein	2	1	15.5	14.5	1	1	31	31	3.7614	UPF2	393	UPF2	388
749	J_Schwarz_Manjeera_280619_030719_L2_C_rep2.13282.13282.5.0.dta	5	3013.64	YKGDLAPLWKGIGHVIK(10)-LEADYDKK(7)	Cross-Linked	BS3	3013.64	null	1	0.000174848	3.75734	-0.000599	-0.198763	UPF1Chhelicase(284)-UPF1Chhelicase(227)/	Intra-Protein	8	1	18.5	6.5	1	1	17	18	3.75734	UPF1Chhelicase	284	UPF1Chhelicase	227
750	J_Schwarz_Manjeera_280619_030719_L2_B_rep1.11120.11120.4.0.dta	4	2353.31	KLPWQDQEVK(1)-VTTEKVLR(5)	Cross-Linked	BS3	2353.31	null	1	0.000180731	3.74297	0.001461	0.620827	UPF2 (38)-UPF2 (31)/	Intra-Protein	4	1	13	8	1	1	45	73	3.74297	UPF2	38	UPF2	31
751	J_Schwarz_Manjeera_280619_030719_L2_C_rep1.11814.11814.4.0.dta	4	3710.04	LLKAGAKPDQIGIITPYEGQR(3)-TEAANVEKITTK(8)	Cross-Linked	BS3	3710.04	null	1	0.000185931	3.73065	0.00232	0.625331	UPF1Chhelicase(691)-UPF1Chhelicase(684)/	Intra-Protein	7	1	32	22	1	1	43	43	3.73065	UPF1Chhelicase	691	UPF1Chhelicase	684
752	J_Schwarz_Manjeera_280619_030719_L2_B_rep2.8479.8479.3.0.dta	3	1764.96	LAKMQFR(3)-LCAKSR(4)	Cross-Linked	BS3	1764.96	Carbamidomethyl[C](12)	1	0.000188068	3.72569	0.000706	0.400009	UPF1Chhelicase(536)-UPF1Chhelicase(456)/	Intra-Protein	5	1	8.5	7.5	1	1	57	57	3.72569	UPF1Chhelicase	536	UPF1Chhelicase	456
753	J_Schwarz_Manjeera_280619_030719_L2_A_rep2.10741.10741.5.0.dta	5	3693.82	KGPPLGGGEGEAESADTMPFVMLTR(1)-KGNKQQFK(4)	Cross-Linked	BS3	3693.82	Oxidation[M](18);Oxidation[M](22)	1	0.000189143	3.72321	-0.005342	-1.4462	UPF2 (393)-UPF2 (421)/	Intra-Protein	2	1	24	9	1	1	11	11	3.72321	UPF2	393	UPF2	421
754	J_Schwarz_Manjeera_280619_030719_L2_C_rep3.10405.10405.4.0.dta	4	2353.31	KLPWQDQEVK(1)-VTTEKVLR(5)	Cross-Linked	BS3	2353.31	null	1	0.000194828	3.71035	0.001625	0.690516	UPF2 (38)-UPF2 (31)/	Intra-Protein	9	1	13	7	1	1	45	73	3.71035	UPF2	38	UPF2	31
755	J_Schwarz_Manjeera_280619_030719_L2_C_rep3.13799.13799.4.0.dta	4	3817.9	KGPPLGGGEGEAESADTMPFVMLTR(1)-KLTLDINER(1)	Cross-Linked	BS3	3817.9	Oxidation[M](18);Oxidation[M](22)	1	0.000195556	3.70873	0.001396	0.365646	UPF2 (393)-UPF2 (455)/	Intra-Protein	9	1	30.5	10.5	1	1	9	9	3.70873	UPF2	393	UPF2	455
756	J_Schwarz_Manjeera_280619_030719_L2_A_rep1.11602.11602.3.0.dta	3	2530.41	LGMEVNQPKFNQR(9)-ITTKLLK(4)	Cross-Linked	BS3	2530.41	Oxidation[M](3)	1	0.000196257	3.70718	0.000312	0.1233	UPF2 (104)-UPF1Chhelicase(688)/	Inter-Protein	1	1	21.5	5.5	1	1	12	12	3.70718	UPF2	104	UPF1Chhelicase	688
757	J_Schwarz_Manjeera_280619_030719_L2_B_rep1.9250.9250.3.0.dta	3	3150.5	LGMEVNQPKFNQR(9)-DETGELSSADEKR(12)	Cross-Linked	BS3	3150.5	Oxidation[M](3)	1	0.000196722	3.70615	-0.00175	-0.555467	UPF2 (104)-UPF1Chhelicase(502)/	Inter-Protein	4	1	20.5	10.5	1	1	13	13	3.70615	UPF2	104	UPF1Chhelicase	502
758	J_Schwarz_Manjeera_280619_030719_L2_B_rep1.7159.7159.3.0.dta	3	1780.96	LAKMQFR(3)-LCAKSR(4)	Cross-Linked	BS3	1780.96	Oxidation[M](4);Carbamidomethyl[C](12)	1	0.000199773	3.69946	0.000185	0.103877	UPF1Chhelicase(536)-UPF1Chhelicase(456)/	Intra-Protein	4	1	11	9	1	1	57	57	3.69946	UPF1Chhelicase	536	UPF1Chhelicase	456
759	J_Schwarz_Manjeera_280619_030719_L2_C_rep1.10620.10620.3.0.dta	3	2353.31	KLPWQDQEVK(1)-VTTEKVLR(5)	Cross-Linked	BS3	2353.31	null	1	0.000203702	3.69101	0.001134	0.481874	UPF2 (38)-UPF2 (31)/	Intra-Protein	7	1	15	9	1	1	45	73	3.69101	UPF2	38	UPF2	31
760	J_Schwarz_Manjeera_280619_030719_L2_A_rep3.10683.10683.3.0.dta	3	2353.31	KLPWQDQEVK(1)-VTTEKVLR(5)	Cross-Linked	BS3	2353.31	null	1	0.00020445	3.68941	0.001441	0.612328	UPF2 (38)-UPF2 (31)/	Intra-Protein	3	1	15	10	1	1	45	73	3.68941	UPF2	38	UPF2	31
761	J_Schwarz_Manjeera_280619_030719_L2_C_rep3.12241.12241.5.0.dta	5	2953.67	VHQLDVAIPLHLKSQLR(13)-GNKQQFK(3)	Cross-Linked	BS3	2953.67	null	1	0.000206672	3.68472	0.000735	0.248843	UPF2 (388)-UPF2 (421)/	Intra-Protein	9	1	22	6	1	1	18	25	3.68472	UPF2	388	UPF2	421
762	J_Schwarz_Manjeera_280619_030719_L2_C_rep2.14592.14592.3.0.dta	3	2333.35	EKDFIILSCVR(2)-ITTKLLK(4)	Cross-Linked	BS3	2333.35	Carbamidomethyl[C](9)	1	0.00020726	3.68348	-0.0005	-0.214284	UPF1Chhelicase(743)-UPF1Chhelicase(688)/	Intra-Protein	8	1	11	6	1	1	7	7	3.68348	UPF1Chhelicase	743	UPF1Chhelicase	688
763	J_Schwarz_Manjeera_280619_030719_L2_B_rep1.11207.11207.4.0.dta	4	2353.31	KLPWQDQEVK(1)-VTTEKVLR(5)	Cross-Linked	BS3	2353.31	null	1	0.000210545	3.67665	0.001452	0.617003	UPF2 (38)-UPF2 (31)/	Intra-Protein	4	1	11	6	1	1	45	73	3.67665	UPF2	38	UPF2	31
764	J_Schwarz_Manjeera_280619_030719_L2_B_rep2.12684.12684.4.0.dta	4	4293.06	KGPPLGGGEGEAESADTMPFVMLTR(1)-LGMEVNQPKFNQR(9)	Cross-Linked	BS3	4293.06	Oxidation[M](18);Oxidation[M](22);Oxidation[M](31)	1	0.000211116	3.67548	0.000898	0.209175	UPF2 (393)-UPF2 (104)/	Intra-Protein	5	1	19.5	19.5	1	1	6	6	3.67548	UPF2	393	UPF2	104
765	J_Schwarz_Manjeera_280619_030719_L2_C_rep2.18963.18963.5.0.dta	5	4162.16	KLPWQDQEVKDYVICCMINIWNVK(1)-VTTEKVLR(5)	Cross-Linked	BS3	4162.15	Carbamidomethyl[C](15);Carbamidomethyl[C](16)	1	0.000217921	3.6617	0.009955	2.39179	UPF2 (38)-UPF2 (31)/	Intra-Protein	8	1	15	6	1	1	28	73	3.6617	UPF2	38	UPF2	31
766	J_Schwarz_Manjeera_280619_030719_L2_C_rep3.8791.8791.3.0.dta	3	3018.56	LGMEVNQPKFNQR(9)-TEAANVEKITTK(8)	Cross-Linked	BS3	3018.56	Oxidation[M](3)	1	0.000223235	3.65124	0.001457	0.482681	UPF2 (104)-UPF1Chhelicase(684)/	Inter-Protein	9	1	19	10	1	1	24	24	3.65124	UPF2	104	UPF1Chhelicase	684
767	J_Schwarz_Manjeera_280619_030719_L2_A_rep3.17448.17448.4.0.dta	4	4794.49	ENPSATLEDLEKPGVDEEPQHVLLR(12)-QITAQQINKLEELWK(9)	Cross-Linked	BS3	4794.48	null	1	0.000224936	3.64794	0.00264	0.550633	UPF1Chhelicase(191)-UPF1Chhelicase(173)/	Intra-Protein	3	1	31	18	1	1	23	23	3.64794	UPF1Chhelicase	191	UPF1Chhelicase	173
768	J_Schwarz_Manjeera_280619_030719_L2_A_rep2.20330.20330.6.0.dta	6	5456.94	FTAQGLPDLNHSQVYAVKTVLQRPLSLIQGPPGTGK(18)-KLDCFLVYFQR(1)	Cross-Linked	BS3	5456.92	Carbamidomethyl[C](43)	1	0.00022718	3.64363	0.019764	3.62182	UPF1Chhelicase(389)-UPF2 (182)/	Inter-Protein	2	1	23	9	1	1	21	21	3.64363	UPF1Chhelicase	389	UPF2	182
769	J_Schwarz_Manjeera_280619_030719_L2_C_rep3.11582.11582.4.0.dta	4	3710.04	LLKAGAKPDQIGIITPYEGQR(3)-TEAANVEKITTK(8)	Cross-Linked	BS3	3710.04	null	1	0.00022831	3.64148	0.003203	0.863334	UPF1Chhelicase(691)-UPF1Chhelicase(684)/	Intra-Protein	9	1	32	23	1	1	43	43	3.64148	UPF1Chhelicase	691	UPF1Chhelicase	684
770	J_Schwarz_Manjeera_280619_030719_L2_B_rep2.7883.7883.5.0.dta	5	2918.49	LQQLKDETGELSSADEKR(5)-LCAKSR(4)	Cross-Linked	BS3	2918.49	Carbamidomethyl[C](23)	1	0.000229658	3.63892	0.001737	0.595171	UPF1Chhelicase(490)-UPF1Chhelicase(456)/	Intra-Protein	5	1	25.5	5.5	1	1	41	61	3.63892	UPF1Chhelicase	490	UPF1Chhelicase	456
771	J_Schwarz_Manjeera_280619_030719_L2_A_rep1.15860.15860.4.0.dta	4	3523.89	FTAQGLPDLNHSQVYAVKTVLQR(18)-CQLPKR(5)	Cross-Linked	BS3	3523.88	Carbamidomethyl[C](27)	1	0.000230806	3.63675	0.002848	0.808199	UPF1Chhelicase(389)-UPF1Chhelicase(370)/	Intra-Protein	1	1	35.5	6.5	1	1	11	56	3.63675	UPF1Chhelicase	389	UPF1Chhelicase	370
772	J_Schwarz_Manjeera_280619_030719_L2_B_rep2.10689.10689.4.0.dta	4	2693.48	KRPPLQEYVR(1)-KLPWQDQEVK(1)	Cross-Linked	BS3	2693.48	null	1	0.000232188	3.63416	-0.001183	-0.439209	UPF2 (8)-UPF2 (38)/	Intra-Protein	5	1	10	10	1	1	35	35	3.63416	UPF2	8	UPF2	38
773	J_Schwarz_Manjeera_280619_030719_L2_C_rep1.9032.9032.4.0.dta	4	3018.56	LGMEVNQPKFNQR(9)-TEAANVEKITTK(8)	Cross-Linked	BS3	3018.56	Oxidation[M](3)	1	0.000232225	3.63409	-0.000483	-0.16001	UPF2 (104)-UPF1Chhelicase(684)/	Inter-Protein	7	1	20	11	1	1	24	24	3.63409	UPF2	104	UPF1Chhelicase	684
774	J_Schwarz_Manjeera_280619_030719_L2_C_rep1.8464.8464.4.0.dta	4	2762.39	LQQLKDETGELSSADEK(5)-LCAKSR(4)	Cross-Linked	BS3	2762.39	Carbamidomethyl[C](22)	1	0.000235725	3.62759	0.00081	0.293225	UPF1Chhelicase(490)-UPF1Chhelicase(456)/	Intra-Protein	7	1	18	6	1	1	20	61	3.62759	UPF1Chhelicase	490	UPF1Chhelicase	456
775	J_Schwarz_Manjeera_280619_030719_L2_B_rep2.15286.15286.4.0.dta	4	3810.9	SSVGAPVEVTHNFQVDFVWKSTSFDR(20)-LCAKSR(4)	Cross-Linked	BS3	3810.89	Carbamidomethyl[C](31)	1	0.00023585	3.62736	0.005488	1.44008	UPF1Chhelicase(325)-UPF1Chhelicase(456)/	Intra-Protein	5	1	39	8	1	1	40	40	3.62736	UPF1Chhelicase	325	UPF1Chhelicase	456
776	J_Schwarz_Manjeera_280619_030719_L2_B_rep3.16415.16415.5.1.dta	5	4495.39	QGNGPVLVCAPSNIAVDQLTEKIHQTGLK(22)-KLPWQDQEVK(1)	Cross-Linked	BS3	4495.36	Carbamidomethyl[C](9)	1	0.000237791	3.6238	0.028774	6.40081	UPF1Chhelicase(442)-UPF2 (38)/	Inter-Protein	6	1	14.5	7.5	1	1	1	1	3.6238	UPF1Chhelicase	442	UPF2	38
777	J_Schwarz_Manjeera_280619_030719_L2_C_rep3.11596.11596.3.0.dta	3	3710.04	LLKAGAKPDQIGIITPYEGQR(3)-TEAANVEKITTK(8)	Cross-Linked	BS3	3710.04	null	1	0.000239279	3.6211	0.002002	0.539617	UPF1Chhelicase(691)-UPF1Chhelicase(684)/	Intra-Protein	9	1	32	18	1	1	43	43	3.6211	UPF1Chhelicase	691	UPF1Chhelicase	684
778	J_Schwarz_Manjeera_280619_030719_L2_B_rep3.17781.17781.4.0.dta	4	4680.43	SSVGAPVEVTHNFQVDFVWKSTSFDR(20)-GDLAPLWKGIGHVIK(8)	Cross-Linked	BS3	4680.43	null	1	0.000244139	3.61236	0.007851	1.67741	UPF1Chhelicase(325)-UPF1Chhelicase(284)/	Intra-Protein	6	1	14	10	1	1	50	93	3.61236	UPF1Chhelicase	325	UPF1Chhelicase	284
779	J_Schwarz_Manjeera_280619_030719_L2_C_rep2.6421.6421.3.0.dta	3	1834.04	VTTEKVLR(5)-MEKTVK(3)	Cross-Linked	BS3	1834.04	Oxidation[M](12)	1	0.000251871	3.59882	0.000354	0.193017	UPF2 (31)-UPF2 (3)/	Intra-Protein	8	1	9	8	1	1	10	10	3.59882	UPF2	31	UPF2	3
780	J_Schwarz_Manjeera_280619_030719_L2_A_rep3.8109.8109.3.0.dta	3	2142.24	TEAANVEKITTK(8)-LLKAGAK(3)	Cross-Linked	BS3	2142.24	null	1	0.000257326	3.58952	0.000467	0.217996	UPF1Chhelicase(684)-UPF1Chhelicase(691)/	Intra-Protein	3	1	19.5	7.5	1	1	35	35	3.58952	UPF1Chhelicase	684	UPF1Chhelicase	691
781	J_Schwarz_Manjeera_280619_030719_L2_C_rep3.13514.13514.5.2.dta	5	4242.03	HVPCVEDEDFIQALDKMMLENLQQR(16)-CKEVTLHK(2)	Cross-Linked	BS3	4242.03	Carbamidomethyl[C](4);Oxidation[M](17);Oxidation[M](18);Carbamidomethyl[C](29)	1	0.000260731	3.58381	0.001436	0.338517	UPF2 (360)-UPF1Chhelicase(75)/	Inter-Protein	9	1	31	8	1	1	26	26	3.58381	UPF2	360	UPF1Chhelicase	75
782	J_Schwarz_Manjeera_280619_030719_L2_B_rep2.9201.9201.4.0.dta	4	3290.64	LGMEVNQPKFNQR(9)-LGMEVNQPKFNQR(9)	Cross-Linked	BS3	3290.64	Oxidation[M](3);Oxidation[M](19)	1	0.000261786	3.58205	-0.002354	-0.715362	UPF2 (104)-UPF2 (104)/	Inter-Protein	5	1	11	11	1	1	7	7	3.58205	UPF2	104	UPF2	104
783	J_Schwarz_Manjeera_280619_030719_L2_C_rep1.11201.11201.5.0.dta	5	3184.78	SGESVKVHQLDVAIPLHLK(6)-KGNKQQFK(4)	Cross-Linked	BS3	3184.78	null	1	0.000265636	3.57571	-0.00077	-0.241775	UPF2 (375)-UPF2 (421)/	Intra-Protein	7	1	28.5	6.5	1	1	7	7	3.57571	UPF2	375	UPF2	421
784	J_Schwarz_Manjeera_280619_030719_L2_B_rep1.13959.13959.4.1.dta	4	2603.38	KLDCFLVYFQR(1)-KGNKQQFK(4)	Cross-Linked	BS3	2603.38	Carbamidomethyl[C](4)	1	0.000271244	3.56664	0.001433	0.550438	UPF2 (182)-UPF2 (421)/	Intra-Protein	4	1	17	9	1	1	4	9	3.56664	UPF2	182	UPF2	421
785	J_Schwarz_Manjeera_280619_030719_L2_C_rep2.14428.14428.5.3.dta	5	3521.78	MQSALKTFAVDETSVSGYIYHK(6)-LAKMQFR(3)	Cross-Linked	BS3	3521.78	Oxidation[M](1)	1	0.000276067	3.55899	-0.000118	-0.033506	UPF1Chhelicase(337)-UPF1Chhelicase(536)/	Intra-Protein	8	1	31	7	1	1	21	21	3.55899	UPF1Chhelicase	337	UPF1Chhelicase	536
786	J_Schwarz_Manjeera_280619_030719_L2_A_rep3.10643.10643.3.0.dta	3	2353.31	KLPWQDQEVK(1)-VTTEKVLR(5)	Cross-Linked	BS3	2353.31	null	1	0.000277795	3.55628	0.001472	0.625501	UPF2 (38)-UPF2 (31)/	Intra-Protein	3	1	15	8	1	1	45	73	3.55628	UPF2	38	UPF2	31
787	J_Schwarz_Manjeera_280619_030719_L2_B_rep1.12407.12407.4.0.dta	4	3710.04	LLKAGAKPDQIGIITPYEGQR(3)-TEAANVEKITTK(8)	Cross-Linked	BS3	3710.04	null	1	0.000277967	3.55601	0.00325	0.876002	UPF1Chhelicase(691)-UPF1Chhelicase(684)/	Intra-Protein	4	1	38	22	1	1	43	43	3.55601	UPF1Chhelicase	691	UPF1Chhelicase	684
788	J_Schwarz_Manjeera_280619_030719_L2_A_rep2.11138.11138.4.0.dta	4	2353.31	KLPWQDQEVK(1)-VTTEKVLR(5)	Cross-Linked	BS3	2353.31	null	1	0.000278184	3.55567	0.000326	0.138528	UPF2 (38)-UPF2 (31)/	Intra-Protein	2	1	7	6	1	1	45	73	3.55567	UPF2	38	UPF2	31
789	J_Schwarz_Manjeera_280619_030719_L2_C_rep3.13547.13547.5.3.dta	5	4242.03	HVPCVEDEDFIQALDKMMLENLQQR(16)-CKEVTLHK(2)	Cross-Linked	BS3	4242.03	Carbamidomethyl[C](4);Oxidation[M](17);Oxidation[M](18);Carbamidomethyl[C](29)	1	0.000281147	3.55107	0.001436	0.338517	UPF2 (360)-UPF1Chhelicase(75)/	Inter-Protein	9	1	26	9	1	1	26	26	3.55107	UPF2	360	UPF1Chhelicase	75
790	J_Schwarz_Manjeera_280619_030719_L2_A_rep3.12656.12656.5.0.dta	5	2953.67	VHQLDVAIPLHLKSQLR(13)-GNKQQFK(3)	Cross-Linked	BS3	2953.67	null	1	0.000281502	3.55052	-0.002606	-0.882291	UPF2 (388)-UPF2 (421)/	Intra-Protein	3	1	28	6	1	1	18	25	3.55052	UPF2	388	UPF2	421
791	J_Schwarz_Manjeera_280619_030719_L2_C_rep2.11738.11738.4.1.dta	4	3355.78	AGAKPDQIGIITPYEGQR(4)-TEAANVEKITTK(8)	Cross-Linked	BS3	3355.77	null	1	0.000282026	3.54971	0.000354	0.10549	UPF1Chhelicase(695)-UPF1Chhelicase(684)/	Intra-Protein	8	1	15	11	1	1	6	6	3.54971	UPF1Chhelicase	695	UPF1Chhelicase	684
792	J_Schwarz_Manjeera_280619_030719_L2_A_rep3.10762.10762.4.0.dta	4	2353.31	KLPWQDQEVK(1)-VTTEKVLR(5)	Cross-Linked	BS3	2353.31	null	1	0.000286321	3.54315	0.001962	0.833718	UPF2 (38)-UPF2 (31)/	Intra-Protein	3	1	11	7	1	1	45	73	3.54315	UPF2	38	UPF2	31
793	J_Schwarz_Manjeera_280619_030719_L2_C_rep3.8923.8923.3.0.dta	3	2103.19	DLSKVTTEK(4)-VTTEKVLR(5)	Cross-Linked	BS3	2103.19	null	1	0.000286992	3.54213	0.000806	0.383227	UPF2 (26)-UPF2 (31)/	Intra-Protein	9	1	10.5	10.5	1	1	6	6	3.54213	UPF2	26	UPF2	31
794	J_Schwarz_Manjeera_280619_030719_L2_A_rep3.10642.10642.4.0.dta	4	2353.31	KLPWQDQEVK(1)-VTTEKVLR(5)	Cross-Linked	BS3	2353.31	null	1	0.000287213	3.5418	0.001986	0.843917	UPF2 (38)-UPF2 (31)/	Intra-Protein	3	1	12	7	1	1	45	73	3.5418	UPF2	38	UPF2	31
795	J_Schwarz_Manjeera_280619_030719_L2_C_rep3.17647.17647.4.0.dta	4	4680.42	SSVGAPVEVTHNFQVDFVWKSTSFDR(20)-GDLAPLWKGIGHVIK(8)	Cross-Linked	BS3	4680.43	null	1	0.000288912	3.53923	-0.001745	-0.372829	UPF1Chhelicase(325)-UPF1Chhelicase(284)/	Intra-Protein	9	1	23	16	1	1	50	93	3.53923	UPF1Chhelicase	325	UPF1Chhelicase	284
796	J_Schwarz_Manjeera_280619_030719_L2_B_rep2.16185.16185.5.2.dta	5	4178.16	KLPWQDQEVKDYVICCMINIWNVK(1)-VTTEKVLR(5)	Cross-Linked	BS3	4178.15	Carbamidomethyl[C](15);Carbamidomethyl[C](16);Oxidation[M](17)	1	0.000289264	3.53871	0.009865	2.36109	UPF2 (38)-UPF2 (31)/	Intra-Protein	5	1	17	6	1	1	28	73	3.53871	UPF2	38	UPF2	31
797	J_Schwarz_Manjeera_280619_030719_L2_C_rep3.9107.9107.3.0.dta	3	2190.31	KLLYKDLSK(5)-VTTEKVLR(5)	Cross-Linked	BS3	2190.31	null	1	0.000290627	3.53666	0.00061	0.278499	UPF2 (22)-UPF2 (31)/	Intra-Protein	9	1	8	10	1	1	17	40	3.53666	UPF2	22	UPF2	31
798	J_Schwarz_Manjeera_280619_030719_L2_C_rep1.14259.14259.4.0.dta	4	3308.86	SGESVKVHQLDVAIPLHLK(6)-KLTLDINER(1)	Cross-Linked	BS3	3308.86	null	1	0.000294844	3.53041	0.00384	1.16052	UPF2 (375)-UPF2 (455)/	Intra-Protein	7	1	17	8	1	1	3	3	3.53041	UPF2	375	UPF2	455
799	J_Schwarz_Manjeera_280619_030719_L2_C_rep2.7547.7547.4.0.dta	4	1959.06	DLSKVTTEK(4)-CQLPKR(5)	Cross-Linked	BS3	1959.06	Carbamidomethyl[C](13)	1	0.00029521	3.52987	0.001191	0.607945	UPF2 (26)-UPF1Chhelicase(370)/	Inter-Protein	8	1	7	7	1	1	9	9	3.52987	UPF2	26	UPF1Chhelicase	370
800	J_Schwarz_Manjeera_280619_030719_L2_B_rep2.10707.10707.4.0.dta	4	2693.48	KRPPLQEYVR(1)-KLPWQDQEVK(1)	Cross-Linked	BS3	2693.48	null	1	0.000295431	3.52954	-0.001183	-0.439209	UPF2 (8)-UPF2 (38)/	Intra-Protein	5	1	10	12	1	1	35	35	3.52954	UPF2	8	UPF2	38
801	J_Schwarz_Manjeera_280619_030719_L2_C_rep1.7834.7834.4.0.dta	4	2918.49	LQQLKDETGELSSADEKR(5)-LCAKSR(4)	Cross-Linked	BS3	2918.49	Carbamidomethyl[C](23)	1	0.000302411	3.5194	0.000498	0.170636	UPF1Chhelicase(490)-UPF1Chhelicase(456)/	Intra-Protein	7	1	31.5	6.5	1	1	41	61	3.5194	UPF1Chhelicase	490	UPF1Chhelicase	456
802	J_Schwarz_Manjeera_280619_030719_L2_A_rep3.6930.6930.4.0.dta	4	2465.25	LGMEVNQPKFNQR(9)-MEKTVK(3)	Cross-Linked	BS3	2465.25	Oxidation[M](3);Oxidation[M](17)	1	0.000307499	3.51216	0.000657	0.266504	UPF2 (104)-UPF2 (3)/	Intra-Protein	3	1	24	8	1	1	30	45	3.51216	UPF2	104	UPF2	3
803	J_Schwarz_Manjeera_280619_030719_L2_B_rep3.13484.13484.4.1.dta	4	3013.64	YKGDLAPLWKGIGHVIK(10)-LEADYDKK(7)	Cross-Linked	BS3	3013.64	null	1	0.000315783	3.50061	1.5e-05	0.004977	UPF1Chhelicase(284)-UPF1Chhelicase(227)/	Intra-Protein	6	1	20.5	4.5	1	1	17	18	3.50061	UPF1Chhelicase	284	UPF1Chhelicase	227
804	J_Schwarz_Manjeera_280619_030719_L2_C_rep1.8977.8977.5.0.dta	5	3093.59	LQQLKDETGELSSADEKR(17)-LAKMQFR(3)	Cross-Linked	BS3	3093.59	Oxidation[M](25)	1	0.000316507	3.49962	0.003867	1.25001	UPF1Chhelicase(502)-UPF1Chhelicase(536)/	Intra-Protein	7	1	17.5	7.5	1	1	14	25	3.49962	UPF1Chhelicase	502	UPF1Chhelicase	536
805	J_Schwarz_Manjeera_280619_030719_L2_A_rep3.14340.14340.4.0.dta	4	3817.89	KGPPLGGGEGEAESADTMPFVMLTR(1)-KLTLDINER(1)	Cross-Linked	BS3	3817.9	Oxidation[M](18);Oxidation[M](22)	1	0.000317797	3.49785	-0.006308	-1.65222	UPF2 (393)-UPF2 (455)/	Intra-Protein	3	1	35.5	9.5	1	1	9	9	3.49785	UPF2	393	UPF2	455
806	J_Schwarz_Manjeera_280619_030719_L2_C_rep1.17934.17934.4.0.dta	4	4680.43	SSVGAPVEVTHNFQVDFVWKSTSFDR(20)-GDLAPLWKGIGHVIK(8)	Cross-Linked	BS3	4680.43	null	1	0.000329195	3.48255	0.007828	1.6725	UPF1Chhelicase(325)-UPF1Chhelicase(284)/	Intra-Protein	7	1	25	18	1	1	50	93	3.48255	UPF1Chhelicase	325	UPF1Chhelicase	284
807	J_Schwarz_Manjeera_280619_030719_L2_C_rep2.11774.11774.4.1.dta	4	3355.78	AGAKPDQIGIITPYEGQR(4)-TEAANVEKITTK(8)	Cross-Linked	BS3	3355.77	null	1	0.000330716	3.48054	0.000354	0.10549	UPF1Chhelicase(695)-UPF1Chhelicase(684)/	Intra-Protein	8	1	15	11	1	1	6	6	3.48054	UPF1Chhelicase	695	UPF1Chhelicase	684
808	J_Schwarz_Manjeera_280619_030719_L2_C_rep1.11885.11885.3.0.dta	3	2460.38	AAKAGLSQSLFER(3)-VTTEKVLR(5)	Cross-Linked	BS3	2460.38	null	1	0.00033158	3.47941	-0.000213	-0.086572	UPF1Chhelicase(586)-UPF2 (31)/	Inter-Protein	7	1	16.5	9.5	1	1	10	10	3.47941	UPF1Chhelicase	586	UPF2	31
809	J_Schwarz_Manjeera_280619_030719_L2_C_rep2.9696.9696.3.0.dta	3	2258.32	TEAANVEKITTK(8)-ITTKLLK(4)	Cross-Linked	BS3	2258.32	null	1	0.00034091	3.46736	0.000111	0.049152	UPF1Chhelicase(684)-UPF1Chhelicase(688)/	Intra-Protein	8	1	11.5	5.5	1	1	3	3	3.46736	UPF1Chhelicase	684	UPF1Chhelicase	688
810	J_Schwarz_Manjeera_280619_030719_L2_B_rep2.14991.14991.4.0.dta	4	4683.44	KGPPLGGGEGEAESADTMPFVMLTR(1)-VHQLDVAIPLHLKSQLR(13)	Cross-Linked	BS3	4683.43	Oxidation[M](18);Oxidation[M](22)	1	0.00034146	3.46666	0.007823	1.67036	UPF2 (393)-UPF2 (388)/	Intra-Protein	5	1	24.5	15.5	1	1	31	31	3.46666	UPF2	393	UPF2	388
811	J_Schwarz_Manjeera_280619_030719_L2_A_rep2.6700.6700.4.0.dta	4	1780.96	LAKMQFR(3)-LCAKSR(4)	Cross-Linked	BS3	1780.96	Oxidation[M](4);Carbamidomethyl[C](12)	1	0.000343116	3.46456	-0.00021	-0.117914	UPF1Chhelicase(536)-UPF1Chhelicase(456)/	Intra-Protein	2	1	7.5	4.5	1	1	57	57	3.46456	UPF1Chhelicase	536	UPF1Chhelicase	456
812	J_Schwarz_Manjeera_280619_030719_L2_A_rep1.16724.16724.6.3.dta	6	4683.43	KGPPLGGGEGEAESADTMPFVMLTR(1)-VHQLDVAIPLHLKSQLR(13)	Cross-Linked	BS3	4683.43	Oxidation[M](18);Oxidation[M](22)	1	0.000343936	3.46352	0.000117	0.024982	UPF2 (393)-UPF2 (388)/	Intra-Protein	1	1	14.5	12.5	1	1	31	31	3.46352	UPF2	393	UPF2	388
813	J_Schwarz_Manjeera_280619_030719_L2_A_rep1.9540.9540.4.1.dta	4	2224.24	KRPPLQEYVR(1)-CQLPKR(5)	Cross-Linked	BS3	2224.24	Carbamidomethyl[C](14)	1	0.000345404	3.46167	-0.000616	-0.276949	UPF2 (8)-UPF1Chhelicase(370)/	Inter-Protein	1	1	10.5	9.5	1	1	5	5	3.46167	UPF2	8	UPF1Chhelicase	370
814	J_Schwarz_Manjeera_280619_030719_L2_A_rep3.11269.11269.5.0.dta	5	3184.78	SGESVKVHQLDVAIPLHLK(6)-KGNKQQFK(4)	Cross-Linked	BS3	3184.78	null	1	0.000354839	3.44997	0.001203	0.377734	UPF2 (375)-UPF2 (421)/	Intra-Protein	3	1	26.5	6.5	1	1	7	7	3.44997	UPF2	375	UPF2	421
815	J_Schwarz_Manjeera_280619_030719_L2_B_rep1.15604.15604.5.0.dta	5	4226.02	HVPCVEDEDFIQALDKMMLENLQQR(16)-CKEVTLHK(2)	Cross-Linked	BS3	4226.04	Carbamidomethyl[C](4);Oxidation[M](18);Carbamidomethyl[C](29)	1	0.000355482	3.44918	-0.023678	-5.60288	UPF2 (360)-UPF1Chhelicase(75)/	Inter-Protein	4	1	24	8	1	1	26	26	3.44918	UPF2	360	UPF1Chhelicase	75
816	J_Schwarz_Manjeera_280619_030719_L2_C_rep1.13207.13207.4.0.dta	4	2785.49	AAKAGLSQSLFER(3)-KLPWQDQEVK(1)	Cross-Linked	BS3	2785.49	null	1	0.000362063	3.44122	0.004795	1.72142	UPF1Chhelicase(586)-UPF2 (38)/	Inter-Protein	7	1	15	10	1	1	3	3	3.44122	UPF1Chhelicase	586	UPF2	38
817	J_Schwarz_Manjeera_280619_030719_L2_C_rep3.15767.15767.3.3.dta	3	2646.39	KLDCFLVYFQR(1)-DLSKVTTEK(4)	Cross-Linked	BS3	2646.39	Carbamidomethyl[C](4)	1	0.000364737	3.43802	0.001932	0.730053	UPF2 (182)-UPF2 (26)/	Intra-Protein	9	1	14	9	1	1	21	21	3.43802	UPF2	182	UPF2	26
818	J_Schwarz_Manjeera_280619_030719_L2_B_rep3.9152.9152.3.0.dta	3	2734.41	LGMEVNQPKFNQR(9)-DLSKVTTEK(4)	Cross-Linked	BS3	2734.41	Oxidation[M](3)	1	0.000365584	3.43701	-0.001531	-0.559902	UPF2 (104)-UPF2 (26)/	Intra-Protein	6	1	15	7	1	1	9	9	3.43701	UPF2	104	UPF2	26
819	J_Schwarz_Manjeera_280619_030719_L2_C_rep3.10518.10518.4.0.dta	4	2353.31	KLPWQDQEVK(1)-VTTEKVLR(5)	Cross-Linked	BS3	2353.31	null	1	0.000366337	3.43612	0.001605	0.682017	UPF2 (38)-UPF2 (31)/	Intra-Protein	9	1	13	7	1	1	45	73	3.43612	UPF2	38	UPF2	31
820	J_Schwarz_Manjeera_280619_030719_L2_B_rep1.15150.15150.5.0.dta	5	3205.84	VHQLDVAIPLHLKSQLR(13)-KLTLDINER(1)	Cross-Linked	BS3	3205.84	null	1	0.00037521	3.42573	0.002729	0.851258	UPF2 (388)-UPF2 (455)/	Intra-Protein	4	1	18.5	9.5	1	1	13	13	3.42573	UPF2	388	UPF2	455
821	J_Schwarz_Manjeera_280619_030719_L2_A_rep3.18601.18601.6.0.dta	6	5959.26	FTAQGLPDLNHSQVYAVKTVLQRPLSLIQGPPGTGK(18)-LLGHEVEDVIIKCQLPK(12)	Cross-Linked	BS3	5959.25	Carbamidomethyl[C](52)	1	0.000380756	3.41935	0.007697	1.2916	UPF1Chhelicase(389)-UPF1Chhelicase(365)/	Intra-Protein	3	1	26.5	19.5	1	1	22	23	3.41935	UPF1Chhelicase	389	UPF1Chhelicase	365
822	J_Schwarz_Manjeera_280619_030719_L2_C_rep3.8221.8221.3.0.dta	3	2762.39	LQQLKDETGELSSADEK(5)-LCAKSR(4)	Cross-Linked	BS3	2762.39	Carbamidomethyl[C](22)	1	0.000388189	3.41096	0.000864	0.312773	UPF1Chhelicase(490)-UPF1Chhelicase(456)/	Intra-Protein	9	1	20	6	1	1	20	61	3.41096	UPF1Chhelicase	490	UPF1Chhelicase	456
823	J_Schwarz_Manjeera_280619_030719_L2_B_rep2.6699.6699.3.0.dta	3	1834.04	VTTEKVLR(5)-MEKTVK(3)	Cross-Linked	BS3	1834.04	Oxidation[M](12)	1	0.000390267	3.40864	0.000738	0.402391	UPF2 (31)-UPF2 (3)/	Intra-Protein	5	1	8	8	1	1	10	10	3.40864	UPF2	31	UPF2	3
824	J_Schwarz_Manjeera_280619_030719_L2_B_rep3.16039.16039.5.0.dta	5	4245.25	QGNGPVLVCAPSNIAVDQLTEKIHQTGLK(22)-DLSKVTTEK(4)	Cross-Linked	BS3	4245.24	Carbamidomethyl[C](9)	1	0.000390345	3.40855	0.002864	0.674637	UPF1Chhelicase(442)-UPF2 (26)/	Inter-Protein	6	1	22.5	6.5	1	1	9	9	3.40855	UPF1Chhelicase	442	UPF2	26
825	J_Schwarz_Manjeera_280619_030719_L2_B_rep3.20978.20978.4.0.dta	4	3982.1	LLKAGAKPDQIGIITPYEGQR(3)-LGMEVNQPKFNQR(9)	Cross-Linked	BS3	3982.12	Oxidation[M](27)	1	0.000391717	3.40703	-0.022213	-5.57818	UPF1Chhelicase(691)-UPF2 (104)/	Inter-Protein	6	1	21.5	13.5	1	1	13	13	3.40703	UPF1Chhelicase	691	UPF2	104
826	J_Schwarz_Manjeera_280619_030719_L2_C_rep1.17236.17236.6.0.dta	6	4971.59	SSVGAPVEVTHNFQVDFVWKSTSFDR(20)-YKGDLAPLWKGIGHVIK(10)	Cross-Linked	BS3	4971.58	null	1	0.000394105	3.40439	0.002981	0.599608	UPF1Chhelicase(325)-UPF1Chhelicase(284)/	Intra-Protein	7	1	20	20	1	1	43	93	3.40439	UPF1Chhelicase	325	UPF1Chhelicase	284
827	J_Schwarz_Manjeera_280619_030719_L2_C_rep3.16992.16992.6.0.dta	6	4971.59	SSVGAPVEVTHNFQVDFVWKSTSFDR(20)-YKGDLAPLWKGIGHVIK(10)	Cross-Linked	BS3	4971.58	null	1	0.000395794	3.40253	0.002567	0.516335	UPF1Chhelicase(325)-UPF1Chhelicase(284)/	Intra-Protein	9	1	17	18	1	1	43	93	3.40253	UPF1Chhelicase	325	UPF1Chhelicase	284
828	J_Schwarz_Manjeera_280619_030719_L2_A_rep2.10491.10491.3.0.dta	3	2621.33	LGMEVNQPKFNQRR(9)-MEKTVK(3)	Cross-Linked	BS3	2621.35	Oxidation[M](3);Oxidation[M](18)	1	0.000404955	3.39259	-0.023734	-9.0541	UPF2 (104)-UPF2 (3)/	Intra-Protein	2	1	35	10	1	1	14	45	3.39259	UPF2	104	UPF2	3
829	J_Schwarz_Manjeera_280619_030719_L2_A_rep3.8397.8397.4.0.dta	4	2762.39	LQQLKDETGELSSADEK(5)-LCAKSR(4)	Cross-Linked	BS3	2762.39	Carbamidomethyl[C](22)	1	0.00040917	3.3881	0.000627	0.226978	UPF1Chhelicase(490)-UPF1Chhelicase(456)/	Intra-Protein	3	1	20	6	1	1	20	61	3.3881	UPF1Chhelicase	490	UPF1Chhelicase	456
830	J_Schwarz_Manjeera_280619_030719_L2_C_rep3.13249.13249.4.0.dta	4	2603.38	KLDCFLVYFQR(1)-KGNKQQFK(4)	Cross-Linked	BS3	2603.38	Carbamidomethyl[C](4)	1	0.000409739	3.38749	0.001067	0.409852	UPF2 (182)-UPF2 (421)/	Intra-Protein	9	1	13	9	1	1	4	9	3.38749	UPF2	182	UPF2	421
831	J_Schwarz_Manjeera_280619_030719_L2_B_rep2.11886.11886.5.0.dta	5	3710.04	LLKAGAKPDQIGIITPYEGQR(3)-TEAANVEKITTK(8)	Cross-Linked	BS3	3710.04	null	1	0.000415177	3.38177	0.002231	0.601342	UPF1Chhelicase(691)-UPF1Chhelicase(684)/	Intra-Protein	5	1	23	13	1	1	43	43	3.38177	UPF1Chhelicase	691	UPF1Chhelicase	684
832	J_Schwarz_Manjeera_280619_030719_L2_B_rep3.6510.6510.4.1.dta	4	2403.27	LKESQTQDNITVR(2)-LCAKSR(4)	Cross-Linked	BS3	2403.27	Carbamidomethyl[C](18)	1	0.000415381	3.38155	0.001391	0.578796	UPF1Chhelicase(230)-UPF1Chhelicase(456)/	Intra-Protein	6	1	13.5	4.5	1	1	14	14	3.38155	UPF1Chhelicase	230	UPF1Chhelicase	456
833	J_Schwarz_Manjeera_280619_030719_L2_C_rep1.15600.15600.4.0.dta	4	2571.4	KLDCFLVYFQR(1)-VTTEKVLR(5)	Cross-Linked	BS3	2571.4	Carbamidomethyl[C](4)	1	0.000417487	3.37936	0.000123	0.047834	UPF2 (182)-UPF2 (31)/	Intra-Protein	7	1	12.5	6.5	1	1	16	16	3.37936	UPF2	182	UPF2	31
834	J_Schwarz_Manjeera_280619_030719_L2_B_rep3.8902.8902.5.2.dta	5	3093.59	LQQLKDETGELSSADEKR(17)-LAKMQFR(3)	Cross-Linked	BS3	3093.59	Oxidation[M](25)	1	0.000420536	3.3762	0.002448	0.791314	UPF1Chhelicase(502)-UPF1Chhelicase(536)/	Intra-Protein	6	1	15.5	6.5	1	1	14	25	3.3762	UPF1Chhelicase	502	UPF1Chhelicase	536
835	J_Schwarz_Manjeera_280619_030719_L2_A_rep3.18356.18356.5.0.dta	5	4680.43	SSVGAPVEVTHNFQVDFVWKSTSFDR(20)-GDLAPLWKGIGHVIK(8)	Cross-Linked	BS3	4680.43	null	1	0.00042107	3.37565	0.001876	0.400818	UPF1Chhelicase(325)-UPF1Chhelicase(284)/	Intra-Protein	3	1	17	19	1	1	50	93	3.37565	UPF1Chhelicase	325	UPF1Chhelicase	284
836	J_Schwarz_Manjeera_280619_030719_L2_B_rep1.15232.15232.3.1.dta	3	2475.29	KLDCFLVYFQR(1)-GNKQQFK(3)	Cross-Linked	BS3	2475.28	Carbamidomethyl[C](4)	1	0.00042977	3.36676	0.000613	0.247648	UPF2 (182)-UPF2 (421)/	Intra-Protein	4	1	17	6	1	1	5	9	3.36676	UPF2	182	UPF2	421
837	J_Schwarz_Manjeera_280619_030719_L2_B_rep2.7077.7077.3.0.dta	3	2465.25	LGMEVNQPKFNQR(9)-MEKTVK(3)	Cross-Linked	BS3	2465.25	Oxidation[M](3);Oxidation[M](17)	1	0.000430721	3.3658	-0.00014	-0.056789	UPF2 (104)-UPF2 (3)/	Intra-Protein	5	1	26	7	1	1	30	45	3.3658	UPF2	104	UPF2	3
838	J_Schwarz_Manjeera_280619_030719_L2_A_rep1.16912.16912.4.3.dta	4	4226.01	HVPCVEDEDFIQALDKMMLENLQQR(16)-CKEVTLHK(2)	Cross-Linked	BS3	4226.04	Carbamidomethyl[C](4);Oxidation[M](18);Carbamidomethyl[C](29)	1	0.000445032	3.35161	-0.025958	-6.14239	UPF2 (360)-UPF1Chhelicase(75)/	Inter-Protein	1	1	25	7	1	1	26	26	3.35161	UPF2	360	UPF1Chhelicase	75
839	J_Schwarz_Manjeera_280619_030719_L2_C_rep3.10481.10481.4.0.dta	4	2353.31	KLPWQDQEVK(1)-VTTEKVLR(5)	Cross-Linked	BS3	2353.31	null	1	0.000464785	3.33275	0.001605	0.682017	UPF2 (38)-UPF2 (31)/	Intra-Protein	9	1	11	6	1	1	45	73	3.33275	UPF2	38	UPF2	31
840	J_Schwarz_Manjeera_280619_030719_L2_A_rep2.10398.10398.5.0.dta	5	2530.48	KRPPLQEYVR(1)-KLLYKDLSK(5)	Cross-Linked	BS3	2530.47	null	1	0.000467446	3.33027	0.000277	0.109466	UPF2 (8)-UPF2 (22)/	Intra-Protein	2	1	9	9	1	1	32	52	3.33027	UPF2	8	UPF2	22
841	J_Schwarz_Manjeera_280619_030719_L2_C_rep2.16841.16841.6.0.dta	6	4769.6	FTAQGLPDLNHSQVYAVKTVLQRPLSLIQGPPGTGK(18)-CQLPKR(5)	Cross-Linked	BS3	4769.59	Carbamidomethyl[C](40)	1	0.000482942	3.3161	0.006563	1.37601	UPF1Chhelicase(389)-UPF1Chhelicase(370)/	Intra-Protein	8	1	35	9	1	1	45	56	3.3161	UPF1Chhelicase	389	UPF1Chhelicase	370
842	J_Schwarz_Manjeera_280619_030719_L2_C_rep2.14962.14962.5.0.dta	5	3810.89	SSVGAPVEVTHNFQVDFVWKSTSFDR(20)-LCAKSR(4)	Cross-Linked	BS3	3810.89	Carbamidomethyl[C](31)	1	0.000489117	3.31059	0.001191	0.312525	UPF1Chhelicase(325)-UPF1Chhelicase(456)/	Intra-Protein	8	1	33.5	4.5	1	1	40	40	3.31059	UPF1Chhelicase	325	UPF1Chhelicase	456
843	J_Schwarz_Manjeera_280619_030719_L2_C_rep2.9906.9906.4.0.dta	4	2530.47	KRPPLQEYVR(1)-KLLYKDLSK(5)	Cross-Linked	BS3	2530.47	null	1	0.000489875	3.30991	-0.001823	-0.720418	UPF2 (8)-UPF2 (22)/	Intra-Protein	8	1	10	17	1	1	32	52	3.30991	UPF2	8	UPF2	22
844	J_Schwarz_Manjeera_280619_030719_L2_B_rep1.11121.11121.3.0.dta	3	2353.31	KLPWQDQEVK(1)-VTTEKVLR(5)	Cross-Linked	BS3	2353.31	null	1	0.000492679	3.30744	0.001253	0.532441	UPF2 (38)-UPF2 (31)/	Intra-Protein	4	1	15	7	1	1	45	73	3.30744	UPF2	38	UPF2	31
845	J_Schwarz_Manjeera_280619_030719_L2_C_rep3.8227.8227.3.0.dta	3	1764.96	LAKMQFR(3)-LCAKSR(4)	Cross-Linked	BS3	1764.96	Carbamidomethyl[C](12)	1	0.000498161	3.30263	0.00077	0.43627	UPF1Chhelicase(536)-UPF1Chhelicase(456)/	Intra-Protein	9	1	9	8	1	1	57	57	3.30263	UPF1Chhelicase	536	UPF1Chhelicase	456
846	J_Schwarz_Manjeera_280619_030719_L2_B_rep1.13215.13215.4.0.dta	4	3172.72	LGMEVNQPKFNQR(9)-YGVIIVGNPKALSK(10)	Cross-Linked	BS3	3172.72	Oxidation[M](3)	1	0.000503879	3.29767	0.003846	1.21221	UPF2 (104)-UPF1Chhelicase(786)/	Inter-Protein	4	1	17	14	1	1	4	4	3.29767	UPF2	104	UPF1Chhelicase	786
847	J_Schwarz_Manjeera_280619_030719_L2_C_rep1.8465.8465.3.0.dta	3	2762.39	LQQLKDETGELSSADEK(5)-LCAKSR(4)	Cross-Linked	BS3	2762.39	Carbamidomethyl[C](22)	1	0.000512499	3.29031	0.001441	0.52165	UPF1Chhelicase(490)-UPF1Chhelicase(456)/	Intra-Protein	7	1	21	6	1	1	20	61	3.29031	UPF1Chhelicase	490	UPF1Chhelicase	456
848	J_Schwarz_Manjeera_280619_030719_L2_B_rep1.15746.15746.5.0.dta	5	3810.89	SSVGAPVEVTHNFQVDFVWKSTSFDR(20)-LCAKSR(4)	Cross-Linked	BS3	3810.89	Carbamidomethyl[C](31)	1	0.000513129	3.28977	0.00299	0.784593	UPF1Chhelicase(325)-UPF1Chhelicase(456)/	Intra-Protein	4	1	35.5	7.5	1	1	40	40	3.28977	UPF1Chhelicase	325	UPF1Chhelicase	456
849	J_Schwarz_Manjeera_280619_030719_L2_B_rep1.20083.20083.5.0.dta	5	5456.93	FTAQGLPDLNHSQVYAVKTVLQRPLSLIQGPPGTGK(18)-KLDCFLVYFQR(1)	Cross-Linked	BS3	5456.92	Carbamidomethyl[C](43)	1	0.000517983	3.28568	0.012647	2.31761	UPF1Chhelicase(389)-UPF2 (182)/	Inter-Protein	4	1	29	10	1	1	21	21	3.28568	UPF1Chhelicase	389	UPF2	182
850	J_Schwarz_Manjeera_280619_030719_L2_A_rep3.12014.12014.3.0.dta	3	2460.38	AAKAGLSQSLFER(3)-VTTEKVLR(5)	Cross-Linked	BS3	2460.38	null	1	0.000522972	3.28152	-0.00325	-1.32093	UPF1Chhelicase(586)-UPF2 (31)/	Inter-Protein	3	1	16.5	10.5	1	1	10	10	3.28152	UPF1Chhelicase	586	UPF2	31
851	J_Schwarz_Manjeera_280619_030719_L2_C_rep2.8700.8700.4.0.dta	4	3093.59	LQQLKDETGELSSADEKR(17)-LAKMQFR(3)	Cross-Linked	BS3	3093.59	Oxidation[M](25)	1	0.000529166	3.27641	-0.00153	-0.494571	UPF1Chhelicase(502)-UPF1Chhelicase(536)/	Intra-Protein	8	1	27	7	1	1	14	25	3.27641	UPF1Chhelicase	502	UPF1Chhelicase	536
852	J_Schwarz_Manjeera_280619_030719_L2_B_rep1.17726.17726.5.0.dta	5	6166	KGFDFQWPQPDKPMFFYVTQGQEEIASSGTSYLNR(1)-AGAKPDQIGIITPYEGQR(4)	Cross-Linked	BS3	6166	Oxidation[M](14)	1	0.000529446	3.27618	0.003074	0.498541	UPF1Chhelicase(642)-UPF1Chhelicase(695)/	Intra-Protein	4	1	24.5	17.5	1	1	6	6	3.27618	UPF1Chhelicase	642	UPF1Chhelicase	695
853	J_Schwarz_Manjeera_280619_030719_L2_C_rep3.14446.14446.3.0.dta	3	2475.28	KLDCFLVYFQR(1)-GNKQQFK(3)	Cross-Linked	BS3	2475.28	Carbamidomethyl[C](4)	1	0.000541087	3.26673	-0.003352	-1.35419	UPF2 (182)-UPF2 (421)/	Intra-Protein	9	1	16	5	1	1	5	9	3.26673	UPF2	182	UPF2	421
854	J_Schwarz_Manjeera_280619_030719_L2_B_rep2.7942.7942.3.0.dta	3	2515.29	LGMEVNQPKFNQR(9)-CQLPKR(5)	Cross-Linked	BS3	2515.29	Oxidation[M](3);Carbamidomethyl[C](17)	1	0.000544483	3.26402	-0.00039	-0.155052	UPF2 (104)-UPF1Chhelicase(370)/	Inter-Protein	5	1	19.5	3.5	1	1	22	22	3.26402	UPF2	104	UPF1Chhelicase	370
855	J_Schwarz_Manjeera_280619_030719_L2_C_rep3.17024.17024.7.0.dta	7	4971.59	SSVGAPVEVTHNFQVDFVWKSTSFDR(20)-YKGDLAPLWKGIGHVIK(10)	Cross-Linked	BS3	4971.58	null	1	0.000544945	3.26365	0.005468	1.09985	UPF1Chhelicase(325)-UPF1Chhelicase(284)/	Intra-Protein	9	1	16	14	1	1	43	93	3.26365	UPF1Chhelicase	325	UPF1Chhelicase	284
[truncated: 960 more rows]

## Sheet: pivot unfiltered_U1_U2
Row Labels	Protein1	Protein2	LinkPos1	LinkPos2	Count of Peptide	Max of -logscore2
Inter-Protein	UPF1Chhelicase	UPF1Chhelicase	684	684	3	1.93527
[truncated: 192 more rows]

## Sheet: pLinkoutputfilteredexclude1_B
Order	Title	Charge	Precursor_Mass	Peptide	Peptide_Type	Linker	Peptide_Mass	Modifications	Evalue	Score	-logscore	Precursor_Mass_Error(Da)	Precursor_Mass_Error(ppm)	Proteins	Protein_Type	FileID	LabelID	Alpha_Matched	Beta_Matched	Alpha_Evalue	Beta_Evalue	Count If (protein)	-logscore	Protein1	LinkPos1	Protein2	LinkPos2
[truncated: 1,815 more rows]

[truncated: 2 more sheets: pivot filtered_U1_U2, database pLink_U1_U2]
