# Supplementary material for: Insights into the assembly and architecture of a Staufen-mediated mRNA decay (SMD)-competent mRNP
Source: Nat Commun. 2019 Nov 7;10:5054. doi: 10.1038/s41467-019-13080-x (PMC6838198; doi:10.1038/s41467-019-13080-x)
Supplement: Supplementary file 6 — Source Data [file 41467_2019_13080_MOESM6_ESM.zip]

Archive with 2 entries (2 files):
- 204899_2_supp_4099071_pyyg9w.xlsx
- 204899_2_supp_4099594_pyff0v.pdf
