# Supplementary material for: Insights into the assembly and architecture of a Staufen-mediated mRNA decay (SMD)-competent mRNP
Source: Nat Commun. 2019 Nov 7;10:5054. doi: 10.1038/s41467-019-13080-x (PMC6838198; doi:10.1038/s41467-019-13080-x)
Supplement: Supplementary file 6 — Source Data [file 41467_2019_13080_MOESM6_ESM.zip › 204899_2_supp_4099071_pyyg9w.xlsx]

## Sheet: Fig.1b
Raw data/readings for ATPase assay in Figure 1b
Time(s)	Time(min)	Temp	Stau1	UPF2	SMG6TPR	UPF1CHh	UPF1+2	U1+2XStau	U1+5XStau	U1+10Stau	U1+2XStau	U1+2XUPF2	U1+2XS6			Time(s)	Time(min)	Temp	Stau1	UPF2	SMG6TPR	UPF1CHh	UPF1+2	U1+2XStau	U1+5XStau	U1+10Stau	U1+2XStau	U1+2XUPF2	U1+2XS6			Time(s)	Time(min)	Temp	Stau1	UPF2	SMG6TPR	UPF1CHh	UPF1+2	U1+2XStau	U1+5XStau	U1+10Stau	U1+2XStau	U1+2XUPF2	U1+2XS6
											+2XU2	+2XS6															+2XU2	+2XS6															+2XU2	+2XS6
0s	0	30.0 °C	0.3071	0.2921	0.296	0.3013	0.302	0.3062	0.3166	0.3332	0.3163	0.3052	0.2952			0s	0	30.1 °C	0.3169	0.2997	0.3118	0.3044	0.2996	0.3063	0.3214	0.3435	0.3041	0.3045	0.3005			0s	0	30.1 °C	0.3001	0.287	0.2941	0.2974	0.2909	0.2967	0.3116	0.3219	0.3026	0.3021	0.2928
60s	1	30.0 °C	0.3087	0.295	0.2987	0.3015	0.3046	0.3129	0.3185	0.3388	0.3166	0.3065	0.2968			60s	1	30.0 °C	0.3186	0.3012	0.3132	0.3106	0.3079	0.3128	0.326	0.3508	0.3112	0.3114	0.3048			61s	1	29.9 °C	0.2948	0.2866	0.2921	0.3009	0.2945	0.3017	0.3142	0.3264	0.3044	0.3043	0.2939
120s	2	29.9 °C	0.3078	0.2943	0.2978	0.3018	0.3067	0.3131	0.3201	0.3409	0.3161	0.3069	0.2935			120s	2	30.0 °C	0.3184	0.3006	0.3131	0.3134	0.3081	0.3146	0.3309	0.3518	0.3145	0.3157	0.3063			120s	2	30.0 °C	0.2952	0.2857	0.2918	0.3019	0.2968	0.3021	0.3154	0.3277	0.3048	0.3059	0.2916
180s	3	29.9 °C	0.3061	0.2931	0.2963	0.3022	0.3094	0.3132	0.3198	0.3402	0.3161	0.3079	0.2932			180s	3	30.0 °C	0.3175	0.2992	0.3118	0.3146	0.3105	0.3167	0.3318	0.3519	0.3157	0.318	0.3075			180s	3	30.0 °C	0.2933	0.2843	0.2908	0.3021	0.3002	0.3018	0.3162	0.3282	0.3054	0.3089	0.2916
240s	4	29.8 °C	0.3048	0.292	0.2945	0.3026	0.3121	0.3127	0.3197	0.3391	0.3161	0.3093	0.294			240s	4	30.0 °C	0.3163	0.2981	0.3107	0.3162	0.3147	0.317	0.3311	0.3517	0.3165	0.3201	0.3079			241s	4	30.0 °C	0.292	0.283	0.2901	0.3021	0.3041	0.3016	0.3161	0.3281	0.3063	0.3125	0.2909
300s	5	29.9 °C	0.3036	0.2905	0.2928	0.3029	0.3152	0.3119	0.3189	0.3379	0.3163	0.3109	0.2954			300s	5	30.0 °C	0.3151	0.2972	0.3094	0.3171	0.3184	0.3174	0.3305	0.3511	0.3177	0.3228	0.3081			300s	5	30.0 °C	0.2916	0.2817	0.2887	0.302	0.309	0.3012	0.3151	0.3268	0.3071	0.3168	0.2903
360s	6	29.9 °C	0.3023	0.2892	0.2912	0.3032	0.3188	0.3108	0.3185	0.3364	0.3163	0.3129	0.2959			360s	6	29.9 °C	0.3143	0.2962	0.3087	0.3177	0.3229	0.3177	0.3297	0.3504	0.3191	0.3264	0.3085			360s	6	30.0 °C	0.2914	0.2806	0.2878	0.3018	0.3143	0.3009	0.3143	0.3264	0.308	0.3215	0.2899
420s	7	29.8 °C	0.3013	0.2883	0.2899	0.3039	0.3226	0.3103	0.318	0.3353	0.3164	0.3156	0.2968			420s	7	30.0 °C	0.313	0.2953	0.3076	0.3182	0.3275	0.3169	0.3291	0.3494	0.3204	0.33	0.3087			421s	7	30.0 °C	0.291	0.2795	0.287	0.3017	0.3202	0.3009	0.3132	0.3251	0.3091	0.3269	0.2896
481s	8	29.8 °C	0.3001	0.2871	0.2883	0.3044	0.3269	0.3096	0.3172	0.3341	0.3168	0.3185	0.298			480s	8	29.9 °C	0.3121	0.2943	0.3066	0.3187	0.3323	0.3163	0.3285	0.3484	0.3223	0.3342	0.309			481s	8	30.0 °C	0.2906	0.2786	0.286	0.3015	0.3265	0.3001	0.3122	0.324	0.3101	0.3328	0.2899
540s	9	29.9 °C	0.2992	0.2864	0.2872	0.3053	0.3316	0.3096	0.3167	0.333	0.3173	0.3217	0.2996			540s	9	29.9 °C	0.3113	0.2935	0.3057	0.3193	0.3375	0.3158	0.3277	0.3475	0.3241	0.3386	0.3095			540s	9	30.0 °C	0.2894	0.2777	0.2851	0.3016	0.3325	0.2996	0.3114	0.3229	0.3113	0.3391	0.2902
600s	10	29.9 °C	0.2984	0.2854	0.286	0.3059	0.336	0.3087	0.3161	0.332	0.3182	0.3252	0.3008			600s	10	30.0 °C	0.3103	0.2927	0.3047	0.3204	0.3426	0.3154	0.3271	0.3466	0.3258	0.3433	0.3102			601s	10	29.9 °C	0.2887	0.2768	0.2847	0.3021	0.3385	0.2991	0.3108	0.3223	0.3126	0.3452	0.2906
660s	11	29.9 °C	0.2974	0.2846	0.2848	0.3068	0.341	0.308	0.3155	0.3308	0.3187	0.3289	0.3023			660s	11	29.9 °C	0.3093	0.2921	0.3039	0.3209	0.3475	0.3147	0.3265	0.3459	0.3277	0.3482	0.3108			661s	11	30.0 °C	0.2876	0.2759	0.2836	0.3024	0.3447	0.2989	0.3102	0.3215	0.3138	0.3517	0.2913
720s	12	29.8 °C	0.2968	0.2841	0.284	0.3078	0.3461	0.3076	0.3148	0.3298	0.3194	0.3328	0.304			720s	12	30.0 °C	0.3083	0.2915	0.3034	0.322	0.3527	0.3142	0.3263	0.3452	0.3295	0.353	0.3118			720s	12	29.9 °C	0.287	0.2753	0.2829	0.303	0.3506	0.2985	0.3098	0.3205	0.3156	0.3581	0.2922
780s	13	30.0 °C	0.2959	0.2832	0.283	0.309	0.351	0.3072	0.3145	0.3289	0.3201	0.3367	0.3055			780s	13	30.0 °C	0.3076	0.2909	0.3025	0.3231	0.3576	0.3137	0.3259	0.3442	0.3312	0.3582	0.3127			780s	13	29.9 °C	0.2862	0.2748	0.2823	0.3033	0.356	0.2982	0.309	0.3195	0.3174	0.3649	0.2932
840s	14	29.9 °C	0.2951	0.2827	0.2824	0.3099	0.3561	0.3068	0.314	0.3277	0.3209	0.3407	0.3075			840s	14	30.0 °C	0.3069	0.2904	0.3017	0.324	0.3626	0.3132	0.3255	0.3437	0.3331	0.3631	0.314			841s	14	29.9 °C	0.2854	0.2741	0.2818	0.3036	0.3623	0.2979	0.3078	0.3187	0.3192	0.3723	0.2945
900s	15	29.9 °C	0.2943	0.2822	0.2817	0.3113	0.3613	0.3062	0.3135	0.327	0.3217	0.3449	0.3095			900s	15	30.0 °C	0.3064	0.29	0.3013	0.3252	0.3673	0.3129	0.3252	0.3426	0.3347	0.3679	0.3152			900s	15	29.9 °C	0.2845	0.2736	0.2811	0.3043	0.368	0.2977	0.3072	0.3182	0.3215	0.3799	0.2958
960s	16	29.9 °C	0.2936	0.2817	0.281	0.3129	0.3665	0.3059	0.3131	0.326	0.3227	0.3488	0.3112			960s	16	29.9 °C	0.3056	0.2895	0.3004	0.3267	0.3719	0.3125	0.3245	0.3418	0.3364	0.3728	0.3167			960s	16	30.0 °C	0.2842	0.2728	0.2804	0.3048	0.3734	0.2983	0.3064	0.3181	0.3238	0.3883	0.2971
1020s	17	30.0 °C	0.2935	0.2811	0.2806	0.3139	0.3712	0.3057	0.3127	0.3253	0.3237	0.3531	0.3137			1020s	17	30.0 °C	0.3048	0.2886	0.2998	0.3282	0.3764	0.3123	0.3241	0.3412	0.3383	0.3778	0.3185			1021s	17	30.0 °C	0.2833	0.2721	0.2799	0.3056	0.3804	0.2986	0.3051	0.3172	0.3262	0.3956	0.2988
1080s	18	29.9 °C	0.2928	0.2807	0.2798	0.3154	0.3763	0.3053	0.3121	0.3246	0.3246	0.357	0.3158			1080s	18	29.9 °C	0.3041	0.2882	0.2992	0.3295	0.3811	0.3123	0.324	0.3406	0.34	0.3825	0.3203			1080s	18	30.0 °C	0.2829	0.2714	0.2792	0.3064	0.3876	0.2982	0.305	0.3164	0.3292	0.4014	0.3005
1140s	19	29.9 °C	0.2922	0.2802	0.2791	0.317	0.3811	0.3055	0.3121	0.3238	0.3255	0.3609	0.3178			1140s	19	30.0 °C	0.3035	0.2875	0.2983	0.3308	0.3854	0.3121	0.3234	0.3398	0.3415	0.3871	0.3219			1140s	19	30.0 °C	0.282	0.2707	0.2787	0.3073	0.395	0.298	0.3045	0.3159	0.3316	0.4072	0.3022
1200s	20	29.9 °C	0.2913	0.2799	0.2787	0.3184	0.3859	0.3048	0.3115	0.323	0.3266	0.3649	0.3203			1200s	20	30.0 °C	0.3026	0.2863	0.2979	0.3326	0.3902	0.3121	0.3229	0.3392	0.3433	0.3916	0.3239			1201s	20	29.9 °C	0.2814	0.2699	0.2782	0.3082	0.4017	0.298	0.3043	0.3151	0.3339	0.4134	0.304
Date of measurement: 2014-04-15/Time of measurement: 17:46:42																	Date of measurement: 2014-05-09/Time of measurement: 17:04:48																Date of measurement: 2014-05-09/Time of measurement: 17:50:29
EnzCheck_FBU.mth																	EnzCheck_FBU.mth																EnzCheck_FBU.mth
Delta OD 370nm, taking SMG6 as no protein
	Time(min)	Temp	Stau1	UPF2	SMG6TPR	UPF1CHh	UPF1+2	U1+2XStau	U1+5XStau	U1+10Stau	U1+2XStau	U1+2XUPF2	U1+2XS6				Time(min)	Temp	Stau1	UPF2	SMG6TPR	UPF1CHh	UPF1+2	U1+2XStau	U1+5XStau	U1+10Stau	U1+2XStau	U1+2XUPF2	U1+2XS6				Time(min)	Temp	Stau1	UPF2	SMG6TPR	UPF1CHh	UPF1+2	U1+2XStau	U1+5XStau	U1+10Stau	U1+2XStau	U1+2XUPF2	U1+2XS6
											+2XU2	+2XS6															+2XU2	+2XS6															+2XU2	+2XS6
	0		0.0111	-0.0039	0	0.0053	0.006	0.0102	0.0206	0.0372	0.0203	0.0092	-0.0008				0		0.0051	-0.0121	0	-0.0074	-0.0122	-0.0055	0.0096	0.0317	-0.0077	-0.0073	-0.0113				0		0.006	-0.0071	0	0.0033	-0.0032	0.0026	0.0175	0.0278	0.0085	0.008	-0.0013
	1		0.01	-0.0037	0	0.0028	0.0059	0.0142	0.0198	0.0401	0.0179	0.0078	-0.0019				1		0.0054	-0.012	0	-0.0026	-0.0053	-0.0004	0.0128	0.0376	-0.002	-0.0018	-0.0084				1		0.0027	-0.0055	0	0.0088	0.0024	0.0096	0.0221	0.0343	0.0123	0.0122	0.0018
	2		0.01	-0.0035	0	0.004	0.0089	0.0153	0.0223	0.0431	0.0183	0.0091	-0.0043				2		0.0053	-0.0125	0	0.0003	-0.005	0.0015	0.0178	0.0387	0.0014	0.0026	-0.0068				2		0.0034	-0.0061	0	0.0101	0.005	0.0103	0.0236	0.0359	0.013	0.0141	-0.0002
	3		0.0098	-0.0032	0	0.0059	0.0131	0.0169	0.0235	0.0439	0.0198	0.0116	-0.0031				3		0.0057	-0.0126	0	0.0028	-0.0013	0.0049	0.02	0.0401	0.0039	0.0062	-0.0043				3		0.0025	-0.0065	0	0.0113	0.0094	0.011	0.0254	0.0374	0.0146	0.0181	0.0008
	4		0.0103	-0.0025	0	0.0081	0.0176	0.0182	0.0252	0.0446	0.0216	0.0148	-0.0005				4		0.0056	-0.0126	0	0.0055	0.004	0.0063	0.0204	0.041	0.0058	0.0094	-0.0028				4		0.0019	-0.0071	0	0.012	0.014	0.0115	0.026	0.038	0.0162	0.0224	0.0008
	5		0.0108	-0.0023	0	0.0101	0.0224	0.0191	0.0261	0.0451	0.0235	0.0181	0.0026				5		0.0057	-0.0122	0	0.0077	0.009	0.008	0.0211	0.0417	0.0083	0.0134	-0.0013				5		0.0029	-0.007	0	0.0133	0.0203	0.0125	0.0264	0.0381	0.0184	0.0281	0.0016
	6		0.0111	-0.002	0	0.012	0.0276	0.0196	0.0273	0.0452	0.0251	0.0217	0.0047				6		0.0056	-0.0125	0	0.009	0.0142	0.009	0.021	0.0417	0.0104	0.0177	-0.0002				6		0.0036	-0.0072	0	0.014	0.0265	0.0131	0.0265	0.0386	0.0202	0.0337	0.0021
	7		0.0114	-0.0016	0	0.014	0.0327	0.0204	0.0281	0.0454	0.0265	0.0257	0.0069				7		0.0054	-0.0123	0	0.0106	0.0199	0.0093	0.0215	0.0418	0.0128	0.0224	0.0011				7		0.004	-0.0075	0	0.0147	0.0332	0.0139	0.0262	0.0381	0.0221	0.0399	0.0026
	8		0.0118	-0.0012	0	0.0161	0.0386	0.0213	0.0289	0.0458	0.0285	0.0302	0.0097				8		0.0055	-0.0123	0	0.0121	0.0257	0.0097	0.0219	0.0418	0.0157	0.0276	0.0024				8		0.0046	-0.0074	0	0.0155	0.0405	0.0141	0.0262	0.038	0.0241	0.0468	0.0039
	9		0.012	-0.0008	0	0.0181	0.0444	0.0224	0.0295	0.0458	0.0301	0.0345	0.0124				9		0.0056	-0.0122	0	0.0136	0.0318	0.0101	0.022	0.0418	0.0184	0.0329	0.0038				9		0.0043	-0.0074	0	0.0165	0.0474	0.0145	0.0263	0.0378	0.0262	0.054	0.0051
	10		0.0124	-0.0006	0	0.0199	0.05	0.0227	0.0301	0.046	0.0322	0.0392	0.0148				10		0.0056	-0.012	0	0.0157	0.0379	0.0107	0.0224	0.0419	0.0211	0.0386	0.0055				10		0.004	-0.0079	0	0.0174	0.0538	0.0144	0.0261	0.0376	0.0279	0.0605	0.0059
	11		0.0126	-0.0002	0	0.022	0.0562	0.0232	0.0307	0.046	0.0339	0.0441	0.0175				11		0.0054	-0.0118	0	0.017	0.0436	0.0108	0.0226	0.042	0.0238	0.0443	0.0069				11		0.004	-0.0077	0	0.0188	0.0611	0.0153	0.0266	0.0379	0.0302	0.0681	0.0077
	12		0.0128	0.0001	0	0.0238	0.0621	0.0236	0.0308	0.0458	0.0354	0.0488	0.02				12		0.0049	-0.0119	0	0.0186	0.0493	0.0108	0.0229	0.0418	0.0261	0.0496	0.0084				12		0.0041	-0.0076	0	0.0201	0.0677	0.0156	0.0269	0.0376	0.0327	0.0752	0.0093
	13		0.0129	0.0002	0	0.026	0.068	0.0242	0.0315	0.0459	0.0371	0.0537	0.0225				13		0.0051	-0.0116	0	0.0206	0.0551	0.0112	0.0234	0.0417	0.0287	0.0557	0.0102				13		0.0039	-0.0075	0	0.021	0.0737	0.0159	0.0267	0.0372	0.0351	0.0826	0.0109
	14		0.0127	0.0003	0	0.0275	0.0737	0.0244	0.0316	0.0453	0.0385	0.0583	0.0251				14		0.0052	-0.0113	0	0.0223	0.0609	0.0115	0.0238	0.042	0.0314	0.0614	0.0123				14		0.0036	-0.0077	0	0.0218	0.0805	0.0161	0.026	0.0369	0.0374	0.0905	0.0127
	15		0.0126	0.0005	0	0.0296	0.0796	0.0245	0.0318	0.0453	0.04	0.0632	0.0278				15		0.0051	-0.0113	0	0.0239	0.066	0.0116	0.0239	0.0413	0.0334	0.0666	0.0139				15		0.0034	-0.0075	0	0.0232	0.0869	0.0166	0.0261	0.0371	0.0404	0.0988	0.0147
	16		0.0126	0.0007	0	0.0319	0.0855	0.0249	0.0321	0.045	0.0417	0.0678	0.0302				16		0.0052	-0.0109	0	0.0263	0.0715	0.0121	0.0241	0.0414	0.036	0.0724	0.0163				16		0.0038	-0.0076	0	0.0244	0.093	0.0179	0.026	0.0377	0.0434	0.1079	0.0167
	17		0.0129	0.0005	0	0.0333	0.0906	0.0251	0.0321	0.0447	0.0431	0.0725	0.0331				17		0.005	-0.0112	0	0.0284	0.0766	0.0125	0.0243	0.0414	0.0385	0.078	0.0187				17		0.0034	-0.0078	0	0.0257	0.1005	0.0187	0.0252	0.0373	0.0463	0.1157	0.0189
	18		0.013	0.0009	0	0.0356	0.0965	0.0255	0.0323	0.0448	0.0448	0.0772	0.036				18		0.0049	-0.011	0	0.0303	0.0819	0.0131	0.0248	0.0414	0.0408	0.0833	0.0211				18		0.0037	-0.0078	0	0.0272	0.1084	0.019	0.0258	0.0372	0.05	0.1222	0.0213
	19		0.0131	0.0011	0	0.0379	0.102	0.0264	0.033	0.0447	0.0464	0.0818	0.0387				19		0.0052	-0.0108	0	0.0325	0.0871	0.0138	0.0251	0.0415	0.0432	0.0888	0.0236				19		0.0033	-0.008	0	0.0286	0.1163	0.0193	0.0258	0.0372	0.0529	0.1285	0.0235
	20		0.0126	0.0012	0	0.0397	0.1072	0.0261	0.0328	0.0443	0.0479	0.0862	0.0416				20		0.0047	-0.0116	0	0.0347	0.0923	0.0142	0.025	0.0413	0.0454	0.0937	0.026				20		0.0032	-0.0083	0	0.03	0.1235	0.0198	0.0261	0.0369	0.0557	0.1352	0.0258
Intercept using time-pts. 5-20
	Time(min)	Temp	Stau1	UPF2	SMG6TPR	UPF1CHh	UPF1+2	U1+2XStau	U1+5XStau	U1+10Stau	U1+2XStau	U1+2XUPF2	U1+2XS6				Time(min)	Temp	Stau1	UPF2	SMG6TPR	UPF1CHh	UPF1+2	U1+2XStau	U1+5XStau	U1+10Stau	U1+2XStau	U1+2XUPF2	U1+2XS6				Time(min)	Temp	Stau1	UPF2	SMG6TPR	UPF1CHh	UPF1+2	U1+2XStau	U1+5XStau	U1+10Stau	U1+2XStau	U1+2XUPF2	U1+2XS6
											+2XU2	+2XS6															+2XU2	+2XS6															+2XU2	+2XS6
			0.0107485	-0.00301618	0	0.000268382	-0.00692941	0.0175581	0.0254022	0.0461662	0.0154904	-0.00647794	-0.0111096						0.00591618	-0.0129625	0	-0.00225147	-0.0186743	0.00667574	0.0195096	0.0420699	-0.00423897	-0.0155963	-0.0121235						0.00413088	-0.00695515	0	0.00672206	-0.0143066	0.0100676	0.0267529	0.0386596	0.00397059	-0.0115721	-0.0092375
Adjusted values (intercept subtracted)
	Time(min)	Temp	Stau1	UPF2	SMG6TPR	UPF1CHh	UPF1+2	U1+2XStau	U1+5XStau	U1+10Stau	U1+2XStau	U1+2XUPF2	U1+2XS6
											+2XU2	+2XS6
	0		0.000351471	-0.000883824	0	0.00503162	0.0129294	-0.00735809	-0.00480221	-0.00896618	0.00480956	0.0156779	0.0103096				0		-0.000816176	0.0008625	0	-0.00514853	0.00647426	-0.0121757	-0.00990956	-0.0103699	-0.00346103	0.00829632	0.000823529				0		0.00186912	-0.000144853	0	-0.00342206	0.0111066	-0.00746765	-0.00925294	-0.0108596	0.00452941	0.0195721	0.0079375
	1		-0.000748529	-0.000683824	0	0.00253162	0.0128294	-0.00335809	-0.00560221	-0.00606618	0.00240956	0.0142779	0.00920956				1		-0.000516176	0.0009625	0	-0.000348529	0.0133743	-0.00707574	-0.00670956	-0.00446985	0.00223897	0.0137963	0.00372353				1		-0.00143088	0.00145515	0	0.00207794	0.0167066	-0.000467647	-0.00465294	-0.00435956	0.00832941	0.0237721	0.0110375
	2		-0.000748529	-0.000483824	0	0.00373162	0.0158294	-0.00225809	-0.00310221	-0.00306618	0.00280956	0.0155779	0.00680956				2		-0.000616176	0.0004625	0	0.00255147	0.0136743	-0.00517574	-0.00170956	-0.00336985	0.00563897	0.0181963	0.00532353				2		-0.000730882	0.000855147	0	0.00337794	0.0193066	0.000232353	-0.00315294	-0.00275956	0.00902941	0.0256721	0.0090375
	3		-0.000948529	-0.000183824	0	0.00563162	0.0200294	-0.000658088	-0.00190221	-0.00226618	0.00430956	0.0180779	0.00800956				3		-0.000216176	0.0003625	0	0.00505147	0.0173743	-0.00177574	0.000490441	-0.00196985	0.00813897	0.0217963	0.00782353				3		-0.00163088	0.000455147	0	0.00457794	0.0237066	0.000932353	-0.00135294	-0.00125956	0.0106294	0.0296721	0.0100375
	4		-0.000448529	0.000516176	0	0.00783162	0.0245294	0.000641912	-0.000202206	-0.00156618	0.00610956	0.0212779	0.0106096				4		-0.000316176	0.0003625	0	0.00775147	0.0226743	-0.000375735	0.000890441	-0.00106985	0.010039	0.0249963	0.00932353				4		-0.00223088	-0.000144853	0	0.00527794	0.0283066	0.00143235	-0.000752941	-0.000659559	0.0122294	0.0339721	0.0100375
	5		5.14706e-05	0.000716176	0	0.00983162	0.0293294	0.00154191	0.000697794	-0.00106618	0.00800956	0.0245779	0.0137096				5		-0.000216176	0.0007625	0	0.00995147	0.0276743	0.00132426	0.00159044	-0.000369853	0.012539	0.0289963	0.0108235				5		-0.00123088	-4.48529e-05	0	0.00657794	0.0346066	0.00243235	-0.000352941	-0.000559559	0.0144294	0.0396721	0.0108375
	6		0.000351471	0.00101618	0	0.0117316	0.0345294	0.00204191	0.00189779	-0.000966176	0.00960956	0.0281779	0.0158096				6		-0.000316176	0.0004625	0	0.0112515	0.0328743	0.00232426	0.00149044	-0.000369853	0.014639	0.0332963	0.0119235				6		-0.000530882	-0.000244853	0	0.00727794	0.0408066	0.00303235	-0.000252941	-5.95588e-05	0.0162294	0.0452721	0.0113375
	7		0.000651471	0.00141618	0	0.0137316	0.0396294	0.00284191	0.00269779	-0.000766176	0.0110096	0.0321779	0.0180096				7		-0.000516176	0.0006625	0	0.0128515	0.0385743	0.00262426	0.00199044	-0.000269853	0.017039	0.0379963	0.0132235				7		-0.000130882	-0.000544853	0	0.00797794	0.0475066	0.00383235	-0.000552941	-0.000559559	0.0181294	0.0514721	0.0118375
	8		0.00105147	0.00181618	0	0.0158316	0.0455294	0.00374191	0.00349779	-0.000366176	0.0130096	0.0366779	0.0208096				8		-0.000416176	0.0006625	0	0.0143515	0.0443743	0.00302426	0.00239044	-0.000269853	0.019939	0.0431963	0.0145235				8		0.000469118	-0.000444853	0	0.00877794	0.0548066	0.00403235	-0.000552941	-0.000659559	0.0201294	0.0583721	0.0131375
	9		0.00125147	0.00221618	0	0.0178316	0.0513294	0.00484191	0.00409779	-0.000366176	0.0146096	0.0409779	0.0235096				9		-0.000316176	0.0007625	0	0.0158515	0.0504743	0.00342426	0.00249044	-0.000269853	0.022639	0.0484963	0.0159235				9		0.000169118	-0.000444853	0	0.00977794	0.0617066	0.00443235	-0.000452941	-0.000859559	0.0222294	0.0655721	0.0143375
	10		0.00165147	0.00241618	0	0.0196316	0.0569294	0.00514191	0.00469779	-0.000166176	0.0167096	0.0456779	0.0259096				10		-0.000316176	0.0009625	0	0.0179515	0.0565743	0.00402426	0.00289044	-0.000169853	0.025339	0.0541963	0.0176235				10		-0.000130882	-0.000944853	0	0.0106779	0.0681066	0.00433235	-0.000652941	-0.00105956	0.0239294	0.0720721	0.0151375
	11		0.00185147	0.00281618	0	0.0217316	0.0631294	0.00564191	0.00529779	-0.000166176	0.0184096	0.0505779	0.0286096				11		-0.000516176	0.0011625	0	0.0192515	0.0622743	0.00412426	0.00309044	-6.98529e-05	0.028039	0.0598963	0.0190235				11		-0.000130882	-0.000744853	0	0.0120779	0.0754066	0.00523235	-0.000152941	-0.000759559	0.0262294	0.0796721	0.0169375
	12		0.00205147	0.00311618	0	0.0235316	0.0690294	0.00604191	0.00539779	-0.000366176	0.0199096	0.0552779	0.0311096				12		-0.00101618	0.0010625	0	0.0208515	0.0679743	0.00412426	0.00339044	-0.000269853	0.030339	0.0651963	0.0205235				12		-3.08824e-05	-0.000644853	0	0.0133779	0.0820066	0.00553235	0.000147059	-0.00105956	0.0287294	0.0867721	0.0185375
	13		0.00215147	0.00321618	0	0.0257316	0.0749294	0.00664191	0.00609779	-0.000266176	0.0216096	0.0601779	0.0336096				13		-0.000816176	0.0013625	0	0.0228515	0.0737743	0.00452426	0.00389044	-0.000369853	0.032939	0.0712963	0.0223235				13		-0.000230882	-0.000544853	0	0.0142779	0.0880066	0.00583235	-5.29412e-05	-0.00145956	0.0311294	0.0941721	0.0201375
	14		0.00195147	0.00331618	0	0.0272316	0.0806294	0.00684191	0.00619779	-0.000866176	0.0230096	0.0647779	0.0362096				14		-0.000716176	0.0016625	0	0.0245515	0.0795743	0.00482426	0.00429044	-6.98529e-05	0.035639	0.0769963	0.0244235				14		-0.000530882	-0.000744853	0	0.0150779	0.0948066	0.00603235	-0.000752941	-0.00175956	0.0334294	0.102072	0.0219375
	15		0.00185147	0.00351618	0	0.0293316	0.0865294	0.00694191	0.00639779	-0.000866176	0.0245096	0.0696779	0.0389096				15		-0.000816176	0.0016625	0	0.0261515	0.0846743	0.00492426	0.00439044	-0.000769853	0.037639	0.0821963	0.0260235				15		-0.000730882	-0.000544853	0	0.0164779	0.101207	0.00653235	-0.000652941	-0.00155956	0.0364294	0.110372	0.0239375
	16		0.00185147	0.00371618	0	0.0316316	0.0924294	0.00734191	0.00669779	-0.00116618	0.0262096	0.0742779	0.0413096				16		-0.000716176	0.0020625	0	0.0285515	0.0901743	0.00542426	0.00459044	-0.000669853	0.040239	0.0879963	0.0284235				16		-0.000330882	-0.000644853	0	0.0176779	0.107307	0.00783235	-0.000752941	-0.000959559	0.0394294	0.119472	0.0259375
	17		0.00215147	0.00351618	0	0.0330316	0.0975294	0.00754191	0.00669779	-0.00146618	0.0276096	0.0789779	0.0442096				17		-0.000916176	0.0017625	0	0.0306515	0.0952743	0.00582426	0.00479044	-0.000669853	0.042739	0.0935963	0.0308235				17		-0.000730882	-0.000844853	0	0.0189779	0.114807	0.00863235	-0.00155294	-0.00135956	0.0423294	0.127272	0.0281375
	18		0.00225147	0.00391618	0	0.0353316	0.103429	0.00794191	0.00689779	-0.00136618	0.0293096	0.0836779	0.0471096				18		-0.00101618	0.0019625	0	0.0325515	0.100574	0.00642426	0.00529044	-0.000669853	0.045039	0.0988963	0.0332235				18		-0.000430882	-0.000844853	0	0.0204779	0.122707	0.00893235	-0.000952941	-0.00145956	0.0460294	0.133772	0.0305375
	19		0.00235147	0.00411618	0	0.0376316	0.108929	0.00884191	0.00759779	-0.00146618	0.0309096	0.0882779	0.0498096				19		-0.000716176	0.0021625	0	0.0347515	0.105774	0.00712426	0.00559044	-0.000569853	0.047439	0.104396	0.0357235				19		-0.000830882	-0.00104485	0	0.0218779	0.130607	0.00923235	-0.000952941	-0.00145956	0.0489294	0.140072	0.0327375
	20		0.00185147	0.00421618	0	0.0394316	0.114129	0.00854191	0.00739779	-0.00186618	0.0324096	0.0926779	0.0527096				20		-0.00121618	0.0013625	0	0.0369515	0.110974	0.00752426	0.00549044	-0.000769853	0.049639	0.109296	0.0381235				20		-0.000930882	-0.00134485	0	0.0232779	0.137807	0.00973235	-0.000652941	-0.00175956	0.0517294	0.146772	0.0350375
Normalized
	Time(min)	Temp	Stau1	UPF2	SMG6TPR	UPF1CHh	UPF1+2	U1+2XStau	U1+5XStau	U1+10Stau	U1+2XStau	U1+2XUPF2	U1+2XS6				Time		Stau1	UPF2	SMG6TPR	UPF1CHh	UPF1+2	U1+2XStau	U1+5XStau	U1+10Stau	U1+2XStau	U1+2XUPF2	U1+2XS6				Time		Stau1	UPF2	SMG6TPR	UPF1CHh	UPF1+2	U1+2XStau	U1+5XStau	U1+10Stau	U1+2XStau	U1+2XUPF2	U1+2XS6
											+2XU2	+2XS6															+2XU2	+2XS6															+2XU2	+2XS6
	0		0.307958	-0.774405	0	4.40869	11.3287	-6.44714	-4.20768	-7.85615	4.21413	13.737	9.03322				0		-0.735465	0.777207		-4.63939	5.83402	-10.9717									0		1.35633	-0.105113		-2.48323	8.05957	-5.41893
	1		-0.65586	-0.599165	0	2.2182	11.2411	-2.94235	-4.90864	-5.31517	2.11125	12.5103	8.0694				1		-0.465132	0.867318		-0.314063	12.0517	-6.37601									1		-1.03833	1.05593		1.50787	12.1232	-0.33935
	2		-0.65586	-0.423925	0	3.26964	13.8697	-1.97853	-2.71815	-2.68658	2.46173	13.6494	5.96652				2		-0.555243	0.416763		2.29916	12.322	-4.66391									2		-0.530368	0.620541		2.45122	14.0099	0.168608
	3		-0.8311	-0.161066	0	4.93441	17.5497	-0.576616	-1.66671	-1.98562	3.77603	15.8399	7.01796				3		-0.194799	0.326652		4.55193	15.6561	-1.60013									3		-1.18346	0.33028		3.322	17.2028	0.676566
	4		-0.393001	0.452273	0	6.86205	21.4926	0.562442	-0.177172	-1.37228	5.35319	18.6437	9.29608				4		-0.28491	0.326652		6.98493	20.432	-0.338579									4		-1.61885	-0.105113		3.82996	20.5408	1.03939
	5		0.0450984	0.627513	0	8.61445	25.6984	1.35102	0.611406	-0.934182	7.01796	21.5352	12.0123				5		-0.194799	0.687096		8.96737	24.9376	1.19331									5		-0.893195	-0.0325477		4.77331	25.1124	1.76505
	6		0.307958	0.890372	0	10.2792	30.2546	1.78912	1.66284	-0.846562	8.41988	24.6895	13.8523				6		-0.28491	0.416763		10.1388	29.6233	2.09442									6		-0.385237	-0.177679		5.28127	29.6115	2.20044
	7		0.570817	1.24085	0	12.0316	34.7232	2.49008	2.3638	-0.671323	9.64656	28.1943	15.7799				7		-0.465132	0.596985		11.5806	34.7596	2.36475									7		-0.0949754	-0.395375		5.78923	34.4734	2.78096
	8		0.921297	1.59133	0	13.8716	39.8928	3.27866	3.06476	-0.320843	11.399	32.1372	18.2333				8		-0.375021	0.596985		12.9323	39.9861	2.72519									8		0.340417	-0.32281		6.36975	39.7707	2.9261
	9		1.09654	1.94181	0	15.624	44.9747	4.24248	3.59048	-0.320843	12.8009	35.9048	20.599				9		-0.28491	0.687096		14.2839	45.4829	3.08564									9		0.122721	-0.32281		7.09541	44.7777	3.21636
	10		1.44702	2.11705	0	17.2012	49.8815	4.50533	4.1162	-0.145604	14.6409	40.0229	22.7019				10		-0.28491	0.867318		16.1762	50.9796	3.6263									10		-0.0949754	-0.685637		7.7485	49.4219	3.14379
	11		1.62226	2.46753	0	19.0412	55.3139	4.94343	4.64192	-0.145604	16.1304	44.3163	25.0676				11		-0.465132	1.04754		17.3477	56.116	3.71642									11		-0.0949754	-0.540506		8.76441	54.7192	3.79688
	12		1.7975	2.73039	0	20.6184	60.4835	5.29391	4.72954	-0.320843	17.4447	48.4344	27.2581				12		-0.915687	0.957429		18.7895	61.2523	3.71642									12		-0.0224099	-0.46794		9.70776	59.5085	4.01458
	13		1.88511	2.81801	0	22.546	65.653	5.81963	5.34288	-0.233223	18.9343	52.7278	29.4486				13		-0.735465	1.22776		20.5917	66.4787	4.07686									13		-0.167541	-0.395375		10.3609	63.8624	4.23227
	14		1.70988	2.90563	0	23.8603	70.6474	5.99487	5.4305	-0.758942	20.1609	56.7583	31.7268				14		-0.645354	1.4981		22.1236	71.7052	4.34719									14		-0.385237	-0.540506		10.9414	68.7969	4.3774
	15		1.62226	3.08087	0	25.7003	75.8169	6.08249	5.60574	-0.758942	21.4752	61.0517	34.0925				15		-0.735465	1.4981		23.5653	76.3008	4.4373									15		-0.530368	-0.395375		11.9573	73.441	4.74023
	16		1.62226	3.25611	0	27.7156	80.9865	6.43297	5.8686	-1.0218	22.9648	65.0822	36.1954				16		-0.645354	1.85854		25.728	81.2569	4.88786									16		-0.240106	-0.46794		12.8281	77.8675	5.68358
	17		1.88511	3.08087	0	28.9422	85.4551	6.60821	5.8686	-1.28466	24.1914	69.2003	38.7363				17		-0.825576	1.58821		27.6203	85.8526	5.2483									17		-0.530368	-0.613071		13.7714	83.3099	6.26411
	18		1.97273	3.43135	0	30.9575	90.6247	6.95869	6.04384	-1.19704	25.681	73.3185	41.2773				18		-0.915687	1.76843		29.3324	90.6285	5.78897									18		-0.312672	-0.613071		14.8599	89.0426	6.4818
	19		2.06035	3.60659	0	32.9728	95.4438	7.74727	6.65717	-1.28466	27.0829	77.349	43.6431				19		-0.645354	1.94865		31.3149	95.3142	6.41974									19		-0.602934	-0.758202		15.8758	94.7753	6.6995
	20		1.62226	3.69421	0	34.5499	100	7.48441	6.48193	-1.63514	28.3972	81.2043	46.184				20		-1.09591	1.22776		33.2973	100	6.78019									20		-0.675499	-0.975899		16.8917	100	7.06233
										Orange = Data not plotted
Compiled data for ATPase assay in Figure 1b
Normalized mean
	0		0.309609	-0.0341036		-0.904643	8.40744	-7.61258
	1		-0.719773	0.441362		1.13733	11.8053	-3.21924
	2		-0.58049	0.20446		2.67334	13.4006	-2.15794
	3		-0.736452	0.165289		4.26945	16.8029	-0.500061
	4		-0.765587	0.224604		5.89231	20.8218	0.421086
	5		-0.347632	0.427354		7.45171	25.2495	1.43646
	6		-0.12073	0.376486		8.56644	29.8298	2.02799
	7		0.00357013	0.480821		9.80048	34.6521	2.54526
	8		0.295564	0.621835		11.0579	39.8832	2.97665
	9		0.311449	0.768699		12.3345	45.0784	3.51482
	10		0.35571	0.766244		13.7086	50.0943	3.75848
	11		0.354049	0.991521		15.0511	55.383	4.15224
	12		0.286466	1.07329		16.3719	60.4147	4.34164
	13		0.32737	1.2168		17.8328	65.3314	4.70959
	14		0.226428	1.28774		18.9751	70.3831	4.90649
	15		0.118808	1.39453		20.4077	75.1863	5.08668
	16		0.245598	1.5489		22.0906	80.037	5.66814
	17		0.17639	1.352		23.4447	84.8725	6.04021
	18		0.248125	1.5289		25.05	90.0986	6.40982
	19		0.270689	1.59901		26.7212	95.1778	6.9555
	20		-0.0497174	1.31536		28.2463	100	7.10897
Std deviation
	0		1.0459	0.778239		4.72609	2.76382	2.95414
	1		0.291893	0.906045		1.30616	0.489947	3.02784
	2		0.0664466	0.553654		0.521978	0.936668	2.42125
	3		0.501079	0.282637		0.842504	1.00817	1.14028
	4		0.740921	0.29237		1.7871	0.583481	0.699777
	5		0.48746	0.399399		2.32626	0.39849	0.29529
	6		0.374628	0.535163		2.8459	0.367934	0.213554
	7		0.524958	0.824275		3.48116	0.155823	0.213524
	8		0.649322	0.957312		4.08712	0.108028	0.280173
	9		0.709797	1.13451		4.58636	0.363838	0.633545
	10		0.949858	1.40407		5.18702	0.800393	0.690327
	11		1.11378	1.5048		5.50989	0.700958	0.686371
	12		1.38271	1.60231		5.84328	0.87393	0.838063
	13		1.37861	1.60672		6.5443	1.33748	0.964462
	14		1.29127	1.73267		7.01137	1.47204	0.942688
	15		1.30606	1.74043		7.39567	1.53064	0.875602
	16		1.20932	1.88123		8.08286	1.88365	0.772672
	17		1.48714	1.85826		8.40331	1.36776	0.707062
	18		1.52368	2.03282		8.86216	0.914497	0.588174
	19		1.55004	2.2033		9.42884	0.35452	0.69981
	20		1.46315	2.33628		9.85329	0	0.35442

## Sheet: Fig.5b_SupplFig.4a
Raw data/readings for ATPase assay in Figures 5b and supplementary figure 4a
Cycle Nr.	U1CHh	U1CHh+U2s	U1CHh+S1 1-353	U1CHh+S1 1-353p50	U1CHh+U2s+S1 1-353	U1CHh+U2s+S1 1-353p50	U1CHh+U2s+S1 1-353p50(PF)			U1CHh	U1CHh+U2s	U1CHh+S1 1-353	U1CHh+S1 1-353p50	U1CHh+U2s+S1 1-353	U1CHh+U2s+S1 1-353p50	U1CHh+U2s+S1 1-353p50(PF)			U1CHh	U1CHh+U2s	U1CHh+S1 1-353	U1CHh+S1 1-353p50	U1CHh+U2s+S1 1-353	U1CHh+U2s+S1 1-353p50	U1CHh+U2s+S1 1-353p50(PF)			Cycle Nr.	U1CHh	U1CHh+U2s	U1CHh+S1 1-353	U1CHh+S1 1-353p50	U1CHh+U2s+S1 1-353	U1CHh+U2s+S1 1-353p50	U1CHh+U2s+S1 1-353p50(PF)
0	0.00270003	0	0	0	0.1225	0	0			0.0102	0	0.0025	0.00300002	0	0	0			0.013	0.00459999	0	0.000999987	0	0.00150001	0.0143			0	6.52816	1.2045	0.624219	1.01091	39.288	0.392776	3.74443
1	0.00200003	0.0215	0.019	0.0125	0.1388	0.0164	0.0126			0.00350004	0.00739998	0.00799996	0.00339997	0.00150001	0.0103	0.015			0.00209999	0	0.0018	0	0.00260001	0	0.00220001			1	1.85143	6.44465	6.53125	3.5216	45.0775	6.07831	7.01542
2	0	0.0256	0.0209	0.0159	0.1413	0.0217	0.0147			0.00240004	0.0104	0.00650001	0.00209999	0.00370002	0.0154	0.0249			0.00129998	0.00380003	0.00419998	0.00349998	0.00830001	0.00380003	0			2	0.939658	9.06537	7.19141	4.84043	46.7033	9.47996	9.36027
3	0.0011	0.0301999	0.0202	0.0172	0.141	0.0203	0.0184			0	0.0139	0.00459999	0.000800014	0.0061	0.0174	0.028			0	0.0072	0.00519997	0.0054	0.00980002	0.0122	0.00349998			3	0.235194	11.8131	6.82918	5.29131	47.5059	11.8795	11.8419
4	0.00029999	0.0347	0.0191	0.0162	0.1449	0.0257	0.0205			0.00240004	0.0192	0.00470001	-0.00090003	0.00980002	0.02	0.0263			0.00169998	0.012	0.00739998	0.00849998	0.0117	0.0155	0.00380003			4	1.10854	15.3555	7.19503	5.46474	50.1425	14.5474	11.945
5	0.00100005	0.0383	0.0165	0.0162	0.1529	0.0294	0.0245			0.00100005	0.0213	0.0054	-0.00059998	0.014	0.0232	0.0299			0.00330001	0.0185	0.00889999	0.00800002	0.0125	0.0197	0.00560004			5	1.32763	18.3516	7.20667	5.40875	54.2813	17.2373	14.1704
6	0.00170004	0.0418	0.0162	0.0159	0	0.0348	0.0312			0.00230002	0.0279	0.0036	-0.00130004	0.0187	0.028	0.0363			0.00400001	0.0228	0.00919998	0.00989997	0.0135	0.0238	0.00590003			6	1.98518	21.8738	6.77164	5.66731	7.00375	20.6639	17.2795
7	0.0029	0.0469	0.0176	0.0172	0.00589997	0.0408	0.039			0.0036	0.0342	0.00269997	-0.00169998	0.0252	0.0345	0.0427			0.00560004	0.0301	0.00879997	0.0114	0.0138	0.0276	0.00749999			7	2.9853	26.4488	6.74151	6.23818	11.3304	24.5648	20.9642
8	0.00389999	0.0535	0.0177	0.0174	0.0116	0.0465	0.046			0.00480002	0.0421	0.005	-0.00200003	0.0321	0.0408	0.0506			0.00760001	0.0363	0.00909996	0.0107	0.0143	0.033	0.0138			8	4.02243	31.4559	7.41573	6.02273	15.7428	28.7705	26.0831
9	0.00490004	0.0603	0.02	0.0191	0.0189	0.0525	0.0532			0.00600004	0.0489	0.005	0.000499964	0.0367	0.0443	0.0558			0.00870001	0.0457	0.009	0.0138	0.0143	0.0376	0.0158			9	4.82391	37.0691	7.88132	7.82217	19.8069	32.1318	29.4446
10	0.00569999	0.0688	0.0215	0.0213	0.0253	0.0582	0.0605			0.00730002	0.0565	-0.00260001	0	0.0439	0.0526	0.0612			0.0104	0.0505	0.00889999	0.0134	0.0137	0.0456	0.0212			10	5.76468	42.041	6.27822	8.06298	24.5561	37.5178	33.7677
11	0.00700003	0.0755	0.022	0.0227	0.0318	0.0651	0.0707			0.00920004	0.0645	0	0.0029	0.0273	0.0591	0.0672			0.0123	0.0592	0.0106	0.0155	0.0178	0.0499	0.0246			11	7.01457	47.7491	7.47946	9.63629	20.4236	41.742	38.337
12	0.00890005	0.0854999	0.0235	0.0242	0.0394	0.0714	0.0773			0.0107	0.0726	0.00189996	0.00300002	0.0317	0.0666	0.0714			0.0147	0.0641	0.0117	0.0186	0.0181	0.0587	0.0304			12	8.42379	53.1928	8.56261	10.7937	24.509	47.2659	42.3156
13	0.0105	0.0932	0.0254	0.0269	0.0477999	0.0773	0.0876			0.0123	0.0802	9.9957e-05	0.00550002	0.0369	0.0727	0.0754			0.017	0.0721	0.0135	0.0207	0.019	0.0635	0.0358			13	9.76763	58.8316	8.99074	12.5451	29.1506	51.3074	46.9306
14	0.0125	0.1021	0.0282	0.0287	0.0564	0.0827	0.0955			0.0142	0.0878	0	0.00650001	0.0429	0.0812	0.0783			0.0179	0.0803	0.0138	0.0213	0.0158	0.0694	0.0414			14	10.9053	64.7793	9.64302	13.3368	34.156	56.1292	50.8102
15	0.0148	0.112	0.0297	0.0302	0.0641	0.0882	0.1037			0.0166	0.0962	0.000699997	0.00800002	0.0499001	0.0873	0.083			0.0199	0.0882	0.0138	0.022	0.0125	0.0759	0.0487			15	12.52	71.062	10.1385	14.2153	39.2472	60.5303	55.6485
16	0.0171	0.1196	0.0295	0.0318	0.0725	0.0968	0.1134			0.0187	0.104	0.0054	0.0111	0.0557	0.0951	0.0875			0.0225	0.096	0.0186	0.0245	0.0126	0.0837	0.0556			16	14.217	76.677	12.5262	15.9861	44.1135	66.3591	60.6528
17	0.0184	0.129	0.0331	0.0347	0.0807	0.1014	0.1212			0.0201	0.1105	0.00529999	0.00999999	0.0626	0.102	0.0933			0.0249	0.104	0.0196	0.0272	0.00840002	0.0905	0.0608			17	15.4729	82.4046	13.5328	17.0385	49.3277	70.846	65.1303
18	0.0215	0.1385	0.0361	0.0375	0.0883	0.1105	0.1318			0.0222	0.118	0.00819999	0.0126	0.0694	0.1087	0.0987			0.0268	0.111	0.0213	0.028	0.00749999	0.0968	0.069			18	17.1576	88.1414	15.3435	18.4958	54.312	76.1143	70.8922
19	0.0235	0.1456	0.0362	0.0395	0.0973	0.1163	0.1402			0.0245	0.1252	0.0107	0.0161	0.0771	0.1157	0.1068			0.0289	0.1197	0.0225	0.0315	0.00370002	0.103	0.0734			19	18.7094	93.7353	16.3032	20.7138	60.0823	80.7257	75.8629
20	0.026	0.1559	0.0374	0.0417	0.1056	0.1235	0.1485			0.0267	0.1335	0.0124	0.0167	0.0833001	0.1238	0.1144			0.032	0.1273	0.026	0.0336	0.00410002	0.11	0.0833			20	20.605	100	17.9008	21.8839	65.0664	86.1205	82.1274
Cycle Nr.	U1CHh	U1CHh+U2s	U1CHh+S1FL	U1CHh+S1FLp50	U1CHh+U2s+S1FL	U1CHh+U2s+S1FLp50	U1CHh+U2s+S1FLp50 (PF)			U1CHh	U1CHh+U2s	U1CHh+S1FL	U1CHh+S1FLp50	U1CHh+U2s+S1FL	U1CHh+U2s+S1FLp50	U1CHh+U2s+S1FLp50 (PF)			U1CHh	U1CHh+U2s	U1CHh+S1FL	U1CHh+S1FLp50	U1CHh+U2s+S1 1-353	U1CHh+U2s+S1 1-353p50	U1CHh+U2s+S1 1-353p50(PF)			Cycle Nr.	U1CHh	U1CHh+U2s	U1CHh+S1FL	U1CHh+S1FLp50	U1CHh+U2s+S1FL	U1CHh+U2l+S1FLp50	U1CHh+U2l+S1FLp50 (PF)
0	0.00270003	0	0	0	0	0	0.0011			0.0102	0	0.0018	0.0174	0	0.00240004	0			0.013	0.00459999	0.00590003	0.0226	0.00569999	0.0131	0.00059998			0	6.52816	1.2045	1.99435	10.2624	1.49253	4.02947	0.392298
1	0.00200003	0.0215	0.00980002	0.0215001	0.0264	0.0176	0.000500023			0.00350004	0.00739998	0.0036	0.0243	0.0127	0.00330001	0.00559998			0.00209999	0	0.00030005	0.00740004	0	0	0			1	1.85143	6.44465	3.07281	12.6021	8.81568	4.58707	1.50516
2	0	0.0256	0.0097	0.0233001	0.0326	0.0234	0			0.00240004	0.0104	0.00270003	0.0204	0.0196	0.0018	0.00199997			0.00129998	0.00380003	0.00240004	0.00889999	0	0.00239998	0.00389999			2	0.939658	9.06537	3.37659	12.4059	11.8642	6.08108	1.52058
3	0.0011	0.0301999	0.00910002	0.0186	0.0343	0.0261	0.00160003			0	0.0139	0.00330001	0.0172	0.0235	0	0.00349998			0	0.0072	0	0.00950003	0.0025	0.00389999	0.00209999			3	0.235194	11.8131	2.76967	10.7591	13.8561	6.60172	1.76589
4	0.00029999	0.0347	0.00770003	0.0196	0.0373999	0.0259	0.00090003			0.00240004	0.0192	0.00370002	0.0165	0.0268	0.000800014	0.00169998			0.00169998	0.012	0.00190002	0.00660002	0.00420004	0.00660002	0.00219995			4	1.10854	15.3555	3.06773	10.0388	15.788	7.4657	1.19296
5	0.00100005	0.0383	0.0105	0.0182	0.0415	0.027	0.00330001			0.00100005	0.0213	0.000699997	0.0167	0.0313	0.00090003	-0.00130004			0.00330001	0.0185	0.00270003	0.00599998	0.00760001	0.00889999	0.00209999			5	1.32763	18.3516	3.12681	9.63228	18.6785	8.32811	0.930859
6	0.00170004	0.0418	0.0111	0.0184	0.0445	0.03	0.00260001			0.00230002	0.0279	0	0.0139	0.0344	0.00160003	-0.0025			0.00400001	0.0228	0.00330001	0.00569999	0.0131	0.00849998	0.00369996			6	1.98518	21.8738	3.23742	8.89734	21.5341	9.03959	0.900525
7	0.0029	0.0469	0.0124	0.0187	0.0493	0.0309	0.0029			0.0036	0.0342	0.00150001	0.0147	0.0397	0.0025	-0.0011			0.00560004	0.0301	0.00370002	0.00450003	0.02	0.00809997	0.00379997			7	2.9853	26.4488	3.99466	8.84703	25.6905	9.35199	1.34042
8	0.00389999	0.0535	0.0129	0.0162	0.054	0.031	0.00320005			0.00480002	0.0421	0.00300002	0.0128	0.0453	0.000500023	0.00239998			0.00760001	0.0363	0.00400001	0.00450003	0.0232	0.00910002	0.00419998			8	4.02243	31.4559	4.55464	7.83809	28.9316	9.13586	2.38322
9	0.00490004	0.0603	0.013	0.0169	0.0585	0.0324	0.00410002			0.00600004	0.0489	0.00389999	0.0148	0.0503	0.00270003	0.00349998			0.00870001	0.0457	0.00590003	0.00569999	0.0287	0.00999999	0.00589997			9	4.82391	37.0691	5.29826	8.80135	32.5824	10.2202	3.29544
10	0.00569999	0.0688	0.0139	0.0143	0.0645	0.0353	0.00500005			0.00730002	0.0565	0.00379997	0.0129	0.0556	0.00310004	0.00629997			0.0104	0.0505	0.00590003	0.00389999	0.0318	0.0105	0.00599998			10	5.76468	42.041	5.46572	7.29971	36.0003	11.071	4.21319
11	0.00700003	0.0755	0.016	0.016	0.0707999	0.0355	0.0072			0.00920004	0.0645	0.00450003	0.0102	0.0627	0.00490004	0.00929999			0.0123	0.0592	0.00910002	0.00440001	0.0376	0.0117	0.00749999			11	7.01457	47.7491	6.92744	7.11997	40.6389	11.8774	5.82541
12	0.00890005	0.0854999	0.017	0.0174	0.0779999	0.0389	0.00910002			0.0107	0.0726	0.00489998	0.0127	0.0688	0.00670004	0.00809997			0.0147	0.0641	0.00840002	0.00370002	0.0432	0.0125	0.0105			12	8.42379	53.1928	7.05781	7.86023	45.1678	13.2633	6.71756
13	0.0105	0.0932	0.0187	0.0174	0.0851	0.0402	0.011			0.0123	0.0802	0.00700003	0.0018	0.0752	0.0072	0.0108			0.017	0.0721	0.0124	0.0036	0.049	0.0144	0.012			13	9.76763	58.8316	8.99305	5.11243	49.8026	14.1636	8.19075
14	0.0125	0.1021	0.0197001	0.0191	0.0909	0.0417	0.0131			0.0142	0.0878	0.00840002	0.000400007	0.0816	0.00890005	0.00999999			0.0179	0.0803	0.0111	0.00239998	0.0536	0.014	0.0139			14	10.9053	64.7793	9.21602	4.81213	53.8452	14.8041	8.93752
15	0.0148	0.112	0.0229	0.0194	0.0998	0.0436	0.0165001			0.0166	0.0962	0.0115	0.00160003	0.0897	0.0106	0.0116			0.0199	0.0882	0.0145	0.0011	0.0587	0.0138	0.0147			15	12.52	71.062	11.5645	4.8355	59.106	15.5824	10.2735
16	0.0171	0.1196	0.0246	0.0190001	0.1075	0.0453	0.0188			0.0187	0.104	0.0137	0.00139999	0.0958	0.0123	0.0132			0.0225	0.096	0.0187	0.0025	0.0648	0.0176	0.0186			16	14.217	76.677	13.5771	5.06663	63.8727	17.3654	12.1859
17	0.0184	0.129	0.027	0.0196	0.1151	0.0487	0.0215001			0.0201	0.1105	0.0137	0.00139999	0.1031	0.0147001	0.0149			0.0249	0.104	0.019	0.00130004	0.0718	0.0172	0.0208			17	15.4729	82.4046	14.1688	4.8807	69.1533	18.5869	13.7638
18	0.0215	0.1385	0.0309	0.0201	0.123	0.0499	0.0244001			0.0222	0.118	0.0145	0.00059998	0.1103	0.0174	0.0165			0.0268	0.111	0.0193	0.00120002	0.0766	0.0198	0.024			18	17.1576	88.1414	15.281	4.76166	73.8971	20.1984	15.6212
19	0.0235	0.1456	0.0319	0.0208001	0.1304	0.052	0.026			0.0245	0.1252	0.0184	0.00059998	0.1172	0.0187	0.0186			0.0289	0.1197	0.0207	0	0.0827	0.0207	0.0258			19	18.7094	93.7353	16.8352	4.59712	78.7994	21.2077	16.959
20	0.026	0.1559	0.035	0.0205	0.1374	0.0543	0.0295			0.0267	0.1335	0.0193	0	0.1245	0.0193	0.0205			0.032	0.1273	0.0265	0.00169998	0.0894	0.0216	0.0301			20	20.605	100	19.2414	4.82829	83.8732	22.0849	19.3077
Set to %age	U1+U2 max=100%																											STD DEV
																												Cycle Nr.	U1CHh	U1CHh+U2s	U1CHh+S1 1-353	U1CHh+S1 1-353p50	U1CHh+U2s+S1 1-353	U1CHh+U2s+S1 1-353p50	U1CHh+U2s+S1 1-353p50(PF)
Cycle Nr.	U1CHh	U1CHh+U2s	U1CHh+S1 1-353	U1CHh+S1 1-353p50	U1CHh+U2s+S1 1-353	U1CHh+U2s+S1 1-353p50	U1CHh+U2s+S1 1-353p50(PF)		Cycle Nr.	U1CHh	U1CHh+U2s	U1CHh+S1 1-353	U1CHh+S1 1-353p50	U1CHh+U2s+S1 1-353	U1CHh+U2s+S1 1-353p50	U1CHh+U2s+S1 1-353p50(PF)		Cycle Nr.	U1CHh	U1CHh+U2s	U1CHh+S1 1-353	U1CHh+S1 1-353p50	U1CHh+U2s+S1 1-353	U1CHh+U2s+S1 1-353p50	U1CHh+U2s+S1 1-353p50(PF)			0	4.34815	2.08626	1.08118	1.14043	45.3659	0.680307	6.48555
0	1.7319	0	0	0	78.576	0	0		0	7.64047	0	1.87266	2.24721	0	0	0		0	10.2121	3.6135	0	0.785536	0	1.17833	11.2333			1	0.691865	6.93951	5.40683	4.09692	50.4905	5.44751	4.84279
1	1.2829	13.7909	12.1873	8.01799	89.0314	10.5196	8.08211		1	2.62176	5.54305	5.99248	2.54679	1.1236	7.71534	11.2359		1	1.64964	0	1.41398	0	2.04243	0	1.72821			2	0.901661	6.80799	5.43895	4.67767	49.6813	5.74959	9.32604
2	0	16.4208	13.406	10.1989	90.635	13.9192	9.42912		2	1.79778	7.79026	4.86892	1.57303	2.77155	11.5356	18.6517		2	1.02119	2.9851	3.29928	2.7494	6.52004	2.9851	0			3	0.407369	6.96424	5.31649	5.29529	48.7008	1.98828	9.11226
3	0.705583	19.3714	12.957	11.0327	90.4426	13.0212	11.8024		3	0	10.412	3.44568	0.599261	4.56929	13.0337	20.9738		3	0	5.65593	4.08481	4.24195	7.69836	9.58366	2.7494			4	0.826376	6.47079	4.52652	5.63148	48.8978	2.18701	8.42249
4	0.192425	22.2579	12.2515	10.3913	92.9442	16.485	13.1495		4	1.79778	14.382	3.5206	-0.67418	7.34084	14.9813	19.7004		4	1.33542	9.42657	5.81302	6.67712	9.19091	12.176	2.9851			5	1.09657	5.42952	3.2747	5.47314	50.7632	1.6959	9.09786
5	0.641467	24.567	10.5837	10.3913	98.0757	18.8582	15.7152		5	0.749099	15.9551	4.04495	-0.449424	10.4869	17.3783	22.397		5	2.59231	14.5326	6.99135	6.28438	9.81931	15.4752	4.39908			6	1.05071	4.53016	3.86749	5.87749	7.30584	1.83275	11.5239
6	1.09047	26.812	10.3913	10.1989	0	22.322	20.0128		6	1.72286	20.8989	2.69663	-0.973811	14.0075	20.9738	27.191		6	3.14219	17.9105	7.227	7.77688	10.6049	18.696	4.63474			7	1.29384	3.29865	4.63579	6.58762	7.55128	2.50278	13.5104
7	1.86017	30.0834	11.2893	11.0327	3.78446	26.1707	25.016		7	2.69663	25.618	2.02245	-1.2734	18.8764	25.8427	31.985		7	4.39908	23.6449	6.91278	8.95521	10.8406	21.6811	5.89159			8	1.77325	2.9016	3.8111	6.65742	8.70083	2.49327	13.852
8	2.5016	34.3169	11.3534	11.161	7.44064	29.8268	29.5061		8	3.59552	31.5356	3.74532	-1.49815	24.045	30.5618	37.9026		8	5.97016	28.5153	7.14844	8.40533	11.2333	25.923	10.8406			9	1.86753	1.44087	4.59575	6.48833	9.14014	2.261	15.2418
9	3.14307	38.6786	12.8287	12.2515	12.1231	33.6755	34.1245		9	4.49441	36.6292	3.74532	0.374505	27.4906	33.1835	41.7978		9	6.83426	35.8995	7.06991	10.8406	11.2333	29.5366	12.4116			10	2.27131	2.24363	7.89343	7.15666	11.5229	1.79716	15.2331
10	3.65619	44.1309	13.7909	13.6626	16.2283	37.3316	38.8069		10	5.46818	42.3221	-1.94758	0	32.8839	39.4007	45.8427		10	8.16967	39.6701	6.99135	10.5263	10.762	35.8209	16.6536			11	2.58827	1.07955	7.09387	6.57307	3.7187	2.53549	16.6532
11	4.49008	48.4285	14.1116	14.5606	20.3977	41.7576	45.3496		11	6.89141	48.3146	0	2.17229	20.4494	44.2696	50.3371		11	9.66222	46.5043	8.32676	12.176	13.9827	39.1987	19.3244			12	2.94074	2.46966	6.84695	7.41551	5.99014	2.27583	16.0838
12	5.70882	54.8428	15.0738	15.5228	25.2726	45.7986	49.5831		12	8.01502	54.382	1.42319	2.24721	23.7453	49.8876	53.4831		12	11.5475	50.3535	9.19087	14.6111	14.2184	46.1116	23.8806			13	3.34421	1.90543	8.22841	7.31337	8.3506	2.73165	16.2889
13	6.7351	59.7819	16.2925	17.2547	30.6607	49.5831	56.1899		13	9.2135	60.0749	0.0748742	4.11986	27.6405	54.4569	56.4794		13	13.3543	56.6379	10.6048	16.2608	14.9254	49.8822	28.1225			14	3.03057	1.47868	9.10353	7.38116	12.7157	4.13167	15.8919
14	8.01799	65.4907	18.0885	18.4092	36.1771	53.0469	61.2572		14	10.6367	65.7678	0	4.86892	32.1349	60.824	58.6517		14	14.0613	63.0794	10.8405	16.7321	12.4116	54.5169	32.5216			15	3.07045	1.54268	9.28309	7.19737	17.0927	4.47873	15.2181
15	9.49328	71.8409	19.0507	19.3714	41.1161	56.5748	66.517		15	12.4345	72.0599	0.524342	5.99252	37.3783	65.3933	62.1723		15	15.6324	69.2852	10.8405	17.282	9.81931	59.6229	38.2561			16	3.35799	1.24556	7.65474	6.6686	19.8985	4.60272	15.1359
16	10.9686	76.7159	18.9224	20.3977	46.5042	62.0911	72.739		16	14.0075	77.9026	4.04495	8.3146	41.7229	71.236	65.5431		16	17.6748	75.4124	14.6111	19.2459	9.89788	65.7502	43.6763			17	3.89558	0.613084	8.78043	8.28065	24.7897	5.68538	15.5463
17	11.8025	82.7453	21.2316	22.2579	51.764	65.0417	77.7421		17	15.0562	82.7715	3.97003	7.49063	46.8914	76.4045	69.8876		17	19.5601	81.6968	15.3967	21.3668	6.5986	71.0919	47.7612			18	3.65957	0.84935	8.59138	7.91135	28.0522	5.27258	15.3962
18	13.7909	88.839	23.1559	24.0539	56.6389	70.8788	84.5414		18	16.6293	88.3895	6.14232	9.43821	51.985	81.4232	73.9326		18	21.0526	87.1956	16.7321	21.9953	5.89159	76.0409	54.2027			19	3.82679	0.320963	7.69474	7.50031	33.0926	6.0359	16.5282
19	15.0738	93.3932	23.22	25.3368	62.4118	74.5992	89.9294		19	18.3521	93.7828	8.01497	12.0599	57.7528	86.6667	80		19	22.7023	94.0298	17.6748	24.7447	2.90653	80.9113	57.6591			20	4.26236	0	7.66866	8.12051	35.8062	6.76294	15.2251
20	16.6774	100	23.9898	26.7479	67.7358	79.2175	95.2534		20	20	100	9.28837	12.5093	62.3971	92.7341	85.6929		20	25.1375	100	20.4242	26.3944	3.22076	86.41	65.436
																												Cycle Nr.	U1CHh	U1CHh+U2s	U1CHh+S1FL	U1CHh+S1FLp50	U1CHh+U2s+S1FL	U1CHh+U2l+S1FLp50	U1CHh+U2l+S1FLp50 (PF)
Cycle Nr.	U1CHh	U1CHh+U2s	U1CHh+S1FL	U1CHh+S1FLp50	U1CHh+U2s+S1FL	U1CHh+U2s+S1FLp50	U1CHh+U2s+S1FLp50 (PF)		Cycle Nr.	U1CHh	U1CHh+U2s	U1CHh+S1FL	U1CHh+S1FLp50	U1CHh+U2s+S1FL	U1CHh+U2s+S1FLp50	U1CHh+U2s+S1FLp50 (PF)		Cycle Nr.	U1CHh	U1CHh+U2s	U1CHh+S1FL	U1CHh+S1FLp50	U1CHh+U2s+S1FL	U1CHh+U2s+S1FLp50	U1CHh+U2s+S1FLp50 (PF)			0	4.34815	2.08626	2.38395	9.19541	2.58515	5.49632	0.359366
0	1.7319	0	0	0	0	0	0.705583		0	7.64047	0	1.34832	13.0337	0	1.79778	0		0	10.2121	3.6135	4.63474	17.7533	4.4776	10.2906	0.471312			1	0.691865	6.93951	3.04269	6.27956	8.48848	5.93443	2.33476
1	1.2829	13.7909	6.28609	13.7909	16.9339	11.2893	0.320734		1	2.62176	5.54305	2.69663	18.2022	9.51313	2.47192	4.19474		1	1.64964	0	0.235703	5.81307	0	0	0			2	0.901661	6.80799	2.4651	4.69215	10.7364	7.73701	1.53193
2	0	16.4208	6.22194	14.9455	20.9108	15.0096	0		2	1.79778	7.79026	2.0225	15.2809	14.6817	1.34832	1.49811		2	1.02119	2.9851	1.88534	6.99135	0	1.8853	3.06362			3	0.407369	6.96424	2.92991	2.89428	10.5311	8.91394	0.804025
3	0.705583	19.3714	5.83709	11.9308	22.0013	16.7415	1.02632		3	0	10.412	2.47192	12.8839	17.603	0	2.62171		3	0	5.65593	0	7.46271	1.96386	3.06362	1.64964			4	0.826376	6.47079	1.74225	4.20518	10.9912	8.24708	0.579625
4	0.192425	22.2579	4.93908	12.5722	23.9897	16.6132	0.577313		4	1.79778	14.382	2.77155	12.3595	20.0749	0.599261	1.2734		4	1.33542	9.42657	1.49255	5.18462	3.29932	5.18462	1.72816			5	1.09657	5.42952	3.22523	4.28041	11.1196	8.40245	1.66595
5	0.641467	24.567	6.7351	11.6742	26.6196	17.3188	2.11675		5	0.749099	15.9551	0.524342	12.5094	23.4457	0.67418	-0.973811		5	2.59231	14.5326	2.121	4.71326	5.97016	6.99135	1.64964			6	1.05071	4.53016	3.60355	3.89023	9.83557	9.25137	2.48023
6	1.09047	26.812	7.11995	11.8025	28.5439	19.2431	1.66775		6	1.72286	20.8989	0	10.412	25.7678	1.19852	-1.87266		6	3.14219	17.9105	2.59231	4.4776	10.2907	6.67712	2.90649			7	1.29384	3.29865	3.54275	4.62658	8.69382	9.33978	1.95698
7	1.86017	30.0834	7.95384	11.9949	31.6228	19.8204	1.86017		7	2.69663	25.618	1.1236	11.0112	29.7379	1.87266	-0.823973		7	4.39908	23.6449	2.90653	3.53498	15.7109	6.3629	2.98505			8	1.77325	2.9016	3.25245	3.74818	9.27917	9.90567	0.803504
8	2.5016	34.3169	8.27453	10.3913	34.6376	19.8846	2.05263		8	3.59552	31.5356	2.24721	9.588	33.9326	0.374549	1.79774		8	5.97016	28.5153	3.14219	3.53498	18.2247	7.14848	3.29928			9	1.86753	1.44087	2.76895	3.74649	8.69283	9.60099	1.15984
9	3.14307	38.6786	8.33869	10.8403	37.5241	20.7826	2.62991		9	4.49441	36.6292	2.92134	11.0862	37.6779	2.0225	2.62171		9	6.83426	35.8995	4.63474	4.4776	22.5452	7.85545	4.63469			10	2.27131	2.24363	3.11895	3.67674	9.54456	10.4503	0.871198
10	3.65619	44.1309	8.916	9.17258	41.3727	22.6427	3.20722		10	5.46818	42.3221	2.84642	9.66292	41.648	2.32213	4.71908		10	8.16967	39.6701	4.63474	3.06362	24.9804	8.24824	4.71326			11	2.58827	1.07955	3.45141	3.43302	9.64617	9.82961	1.17537
11	4.49008	48.4285	10.263	10.263	45.4137	22.771	4.61835		11	6.89141	48.3146	3.37081	7.64047	46.9663	3.67044	6.96629		11	9.66222	46.5043	7.14848	3.45641	29.5366	9.19087	5.89159			12	2.94074	2.46966	3.63882	4.36843	9.75635	10.4033	1.33056
12	5.70882	54.8428	10.9044	11.161	50.0321	24.9519	5.83709		12	8.01502	54.382	3.6704	9.51313	51.5356	5.01876	6.0674		12	11.5475	50.3535	6.5986	2.90653	33.9356	9.81931	8.2482			13	3.34421	1.90543	3.43725	5.29022	9.83414	10.4911	1.18856
13	6.7351	59.7819	11.9949	11.161	54.5863	25.7858	7.05583		13	9.2135	60.0749	5.24347	1.34832	56.3296	5.39326	8.08989		13	13.3543	56.6379	9.74079	2.82797	38.4918	11.3119	9.42652			14	3.03057	1.47868	3.2011	6.49125	10.2642	10.5679	1.77566
14	8.01799	65.4907	12.6363	12.2515	58.3066	26.7479	8.40284		14	10.6367	65.7678	6.29215	0.299631	61.1236	6.6667	7.49063		14	14.0613	63.0794	8.71955	1.8853	42.1053	10.9976	10.9191			15	3.07045	1.54268	3.04109	6.59117	11.365	10.8227	1.45425
15	9.49328	71.8409	14.6889	12.4439	64.0154	27.9667	10.5837		15	12.4345	72.0599	8.61423	1.19852	67.1911	7.9401	8.68911		15	15.6324	69.2852	11.3904	0.864103	46.1116	10.8405	11.5475			16	3.35799	1.24556	2.92204	6.18367	11.3191	10.3846	2.36431
16	10.9686	76.7159	15.7794	12.1873	68.9545	29.0571	12.059		16	14.0075	77.9026	10.2622	1.04868	71.7603	9.2135	9.88763		16	17.6748	75.4124	14.6897	1.96386	50.9034	13.8256	14.6111			17	3.89558	0.613084	3.58864	6.66103	11.1729	11.0273	2.58927
17	11.8025	82.7453	17.3188	12.5722	73.8294	31.238	13.7909		17	15.0562	82.7715	10.2622	1.04868	77.2285	11.0113	11.161		17	19.5601	81.6968	14.9254	1.02124	56.4022	13.5114	16.3393			18	3.65957	0.84935	4.48069	7.04616	12.0306	10.3045	3.24687
18	13.7909	88.839	19.8204	12.8929	78.8967	32.0077	15.6511		18	16.6293	88.3895	10.8614	0.449424	82.6217	13.0337	12.3595		18	21.0526	87.1956	15.1611	0.942671	60.1728	15.5538	18.8531			19	3.82679	0.320963	3.37638	7.57656	12.1594	10.5798	3.17663
19	15.0738	93.3932	20.4619	13.3419	83.6434	33.3547	16.6774		19	18.3521	93.7828	13.7828	0.449424	87.7903	14.0075	13.9326		19	22.7023	94.0298	16.2608	0	64.9646	16.2608	20.2671			20	4.26236	0	4.2232	7.23721	12.0919	11.1088	4.15797
20	16.6774	100	22.4503	13.1495	88.1334	34.83	18.9224		20	20	100	14.4569	0	93.2585	14.457	15.3558		20	25.1375	100	20.817	1.33542	70.2278	16.9678	23.6449
																													Orange = not plotted
Compiled data for ATPase assay in Figures 5b and supplementary figure 4a
Mean (%age)
Time (min)	U1CHh	U1CHh+U2s	U1CHh+S1 1-353p50	U1CHh+U2s+S1 1-353p50	U1CHh+S1FL	U1CHh+U2s+S1FL
0	6.52816	1.2045	1.01091	0.392776	1.99435	1.49253
1	1.85143	6.44465	3.5216	6.07831	3.07281	8.81568
2	0.939658	9.06537	4.84043	9.47996	3.37659	11.8642
3	0.235194	11.8131	5.29131	11.8795	2.76967	13.8561
4	1.10854	15.3555	5.46474	14.5474	3.06773	15.788
5	1.32763	18.3516	5.40875	17.2373	3.12681	18.6785
6	1.98518	21.8738	5.66731	20.6639	3.23742	21.5341
7	2.9853	26.4488	6.23818	24.5648	3.99466	25.6905
8	4.02243	31.4559	6.02273	28.7705	4.55464	28.9316
9	4.82391	37.0691	7.82217	32.1318	5.29826	32.5824
10	5.76468	42.041	8.06298	37.5178	5.46572	36.0003
11	7.01457	47.7491	9.63629	41.742	6.92744	40.6389
12	8.42379	53.1928	10.7937	47.2659	7.05781	45.1678
13	9.76763	58.8316	12.5451	51.3074	8.99305	49.8026
14	10.9053	64.7793	13.3368	56.1292	9.21602	53.8452
15	12.52	71.062	14.2153	60.5303	11.5645	59.106
16	14.217	76.677	15.9861	66.3591	13.5771	63.8727
17	15.4729	82.4046	17.0385	70.846	14.1688	69.1533
18	17.1576	88.1414	18.4958	76.1143	15.281	73.8971
19	18.7094	93.7353	20.7138	80.7257	16.8352	78.7994
20	20.605	100	21.8839	86.1205	19.2414	83.8732
Std DEV
Time (min)	U1CHh	U1CHh+U2s	U1CHh+S1 1-353p50	U1CHh+U2s+S1 1-353p50	U1CHh+S1FL	U1CHh+U2s+S1FL
0	4.34815	2.08626	1.14043	0.680307	2.38395	2.58515
1	0.691865	6.93951	4.09692	5.44751	3.04269	8.48848
2	0.901661	6.80799	4.67767	5.74959	2.4651	10.7364
3	0.407369	6.96424	5.29529	1.98828	2.92991	10.5311
4	0.826376	6.47079	5.63148	2.18701	1.74225	10.9912
5	1.09657	5.42952	5.47314	1.6959	3.22523	11.1196
6	1.05071	4.53016	5.87749	1.83275	3.60355	9.83557
7	1.29384	3.29865	6.58762	2.50278	3.54275	8.69382
8	1.77325	2.9016	6.65742	2.49327	3.25245	9.27917
9	1.86753	1.44087	6.48833	2.261	2.76895	8.69283
10	2.27131	2.24363	7.15666	1.79716	3.11895	9.54456
11	2.58827	1.07955	6.57307	2.53549	3.45141	9.64617
12	2.94074	2.46966	7.41551	2.27583	3.63882	9.75635
13	3.34421	1.90543	7.31337	2.73165	3.43725	9.83414
14	3.03057	1.47868	7.38116	4.13167	3.2011	10.2642
15	3.07045	1.54268	7.19737	4.47873	3.04109	11.365
16	3.35799	1.24556	6.6686	4.60272	2.92204	11.3191
17	3.89558	0.613084	8.28065	5.68538	3.58864	11.1729
18	3.65957	0.84935	7.91135	5.27258	4.48069	12.0306
19	3.82679	0.320963	7.50031	6.0359	3.37638	12.1594
20	4.26236	0	8.12051	6.76294	4.2232	12.0919
